# Supplementary material for: Human variation impacting MCOLN2 restricts Salmonella Typhi replication by magnesium deprivation
Source: Cell Genom. 2023 Apr 4;3(5):100290. doi: 10.1016/j.xgen.2023.100290 (PMC10203047; doi:10.1016/j.xgen.2023.100290)
Supplement: Table S1. Intracellular replication measurements from 961 LCLs, related to Figure 1 — Two tabs of data are included within this file for the two large sets of lymphoblastoid cell lines that together comprise 961 LCLs (527 and 434). Columns are for FID (family ID), LCL_ID, Paternal ID, Maternal ID, Sex (1 = male, 2 = female), Population, Batch, S_Typhi_Replication_24/3.5hr_median_GFP_raw, and S_Typhi_Replication_24/3.5hr_median_GFP_batchZ. [file mmc2.xlsx]

## Sheet: Legend
Table S1. Intracellular replication measurements from 961 LCLs. Two tabs of data are included within this file for the two large sets of lymphoblastoid cell lines that together comprise 961 LCLs (527 and 434). Columns are for FID (family ID), LCL_ID, Paternal ID, Maternal ID, Sex (1=male, 2=female), Population, Batch, S_Typhi_Replication_24/3.5hr_median_GFP_raw, and S_Typhi_Replication_24/3.5hr_m…

## Sheet: H2P2_BatchZ
FID	LCL_ID	Paternal ID	Maternal ID	Sex	Population	Batch	S_Typhi_Replication_24/3.5hr_median_GFP_raw	S_Typhi_Replication_24/3.5hr_median_GFP_batchZ	S_Typhimurium_Intracellular_Replication_24/3.5hr_median_GFP_raw	S_Typhimurium_Intracellular_Replication_24/3.5hr_median_GFP_batchZ
GB15	HG02461	0	0	1	GWD	1	0.782614	-2.18765	3.17293	-0.351786
GB116	HG03248	HG03246	HG03247	1	GWD	1	0.814217	-2.02906	2.55798	-1.05415
GB18	HG02561	0	0	1	GWD	1	0.885642	-1.67065	3.57246	0.104538
GB21	HG02572	HG02570	HG02571	1	GWD	1	0.902502	-1.58604	2.68876	-0.904782
GB114	HG03240	0	0	1	GWD	1	0.949937	-1.34801	4.21263	0.835701
GB116	HG03246	0	0	1	GWD	1	0.971853	-1.23803	2.7332	-0.854022
GB116	HG03247	0	0	2	GWD	1	0.99374	-1.1282	3.06298	-0.477367
GB114	HG03241	0	0	2	GWD	1	1.00159	-1.08878	3.17213	-0.352707
GB106	HG03028	0	0	2	GWD	1	1.06895	-0.75079	2.25951	-1.39505
GB112	HG03046	0	0	2	GWD	1	1.09402	-0.624965	4.1072	0.71529
GB106	HG03027	0	0	1	GWD	1	1.10412	-0.574317	3.3541	-0.144868
GB117	HG03250	0	0	2	GWD	1	1.12249	-0.4821	3.12227	-0.409647
GB114	HG03242	HG03240	HG03241	1	GWD	1	1.12334	-0.477863	3.2163	-0.302255
GB120	HG03258	0	0	1	GWD	1	1.13517	-0.418476	3.58183	0.115233
GB112	HG03047	HG03045	HG03046	2	GWD	1	1.15465	-0.320745	2.66306	-0.934133
GB106	HG03029	HG03027	HG03028	1	GWD	1	1.15987	-0.294516	3.12963	-0.401249
GB112	HG03045	0	0	1	GWD	1	1.16973	-0.245064	2.89883	-0.664847
GB110	HG03041	HG03039	HG03040	2	GWD	1	1.17302	-0.228557	5.30773	2.08646
GB105	HG03024	0	0	1	GWD	1	1.176	-0.213597	4.71099	1.4049
GB120	HG03259	0	0	2	GWD	1	1.1819	-0.183978	3.5997	0.135643
GB21	HG02570	0	0	1	GWD	1	1.18764	-0.155205	5.17777	1.93803
GB113	HG03050	HG03048	HG03049	1	GWD	1	1.18861	-0.150323	3.62336	0.162668
GB113	HG03049	0	0	2	GWD	1	1.20145	-0.0859017	2.83604	-0.736563
GB117	HG03249	0	0	1	GWD	1	1.23007	0.0577521	3.23603	-0.279723
GB16	HG02466	HG02464	HG02465	1	GWD	1	1.23231	0.0689755	2.43671	-1.19266
GB117	HG03251	HG03249	HG03250	2	GWD	1	1.24544	0.134871	4.56771	1.24126
GB110	HG03039	0	0	1	GWD	1	1.24676	0.141497	5.00356	1.73906
GB110	HG03040	0	0	2	GWD	1	1.25713	0.193501	5.40062	2.19256
GB18	HG02562	0	0	2	GWD	1	1.25867	0.201266	3.08241	-0.455171
GB15	HG02462	0	0	2	GWD	1	1.2708	0.262093	2.51355	-1.1049
GB105	HG03026	HG03024	HG03025	2	GWD	1	1.2751	0.283685	3.60197	0.138233
GB120	HG03260	HG03258	HG03259	1	GWD	1	1.28623	0.33957	2.73483	-0.852158
GB113	HG03048	0	0	1	GWD	1	1.28697	0.343273	3.92068	0.502256
GB125	HG03539	0	0	2	GWD	1	1.28818	0.349337	4.37436	1.02043
GB125	HG03540	HG03538	HG03539	2	GWD	1	1.29282	0.372598	2.19946	-1.46363
GB20	HG02569	HG02567	HG02568	1	GWD	1	1.32392	0.528677	3.72639	0.280342
GB21	HG02571	0	0	2	GWD	1	1.32921	0.555205	3.44244	-0.0439734
GB108	HG03035	HG03033	HG03034	1	GWD	1	1.3423	0.620935	5.56005	2.37466
GB18	HG02563	HG02561	HG02562	1	GWD	1	1.34608	0.639897	3.81163	0.377701
GB15	HG02463	HG02461	HG02462	1	GWD	1	1.34747	0.646872	3.17061	-0.354439
GB16	HG02464	0	0	1	GWD	1	1.36804	0.750093	1.67622	-2.06124
GB108	HG03033	0	0	1	GWD	1	1.36969	0.758343	3.33824	-0.162976
GB108	HG03034	0	0	2	GWD	1	1.38467	0.833525	3.63661	0.177797
GB16	HG02465	0	0	2	GWD	1	1.4028	0.924525	3.62834	0.168358
GB105	HG03025	0	0	2	GWD	1	1.48478	1.33588	2.97753	-0.574959
GB125	HG03538	0	0	1	GWD	1	1.58856	1.85665	2.69707	-0.89529
GB20	HG02567	0	0	1	GWD	1	1.68525	2.34189	3.6337	0.174481
GB20	HG02568	0	0	2	GWD	1	1.80482	2.94191	3.95283	0.538967
GB44	HG02678	0	0	1	GWD	2	1.22619	-2.16143	2.46321	-1.56288
GB28	HG02610	0	0	1	GWD	2	1.23749	-2.09192	2.54717	-1.46655
GB33	HG02630	HG02628	HG02629	2	GWD	2	1.35692	-1.35719	4.26871	0.508521
GB35	HG02636	HG02634	HG02635	1	GWD	2	1.36929	-1.28107	4.1777	0.404113
GB43	HG02675	0	0	1	GWD	2	1.37343	-1.25561	2.79239	-1.18522
GB37	HG02643	0	0	2	GWD	2	1.37404	-1.25187	5.09594	1.45758
GB35	HG02635	0	0	2	GWD	2	1.39112	-1.14676	3.76753	-0.0664653
GB25	HG02590	HG02588	HG02589	1	GWD	2	1.42222	-0.955475	4.02733	0.231594
GB43	HG02676	0	0	2	GWD	2	1.43134	-0.899318	4.35097	0.602892
GB24	HG02586	0	0	2	GWD	2	1.43312	-0.888371	3.17772	-0.743139
GB38	HG02645	0	0	1	GWD	2	1.44422	-0.820106	3.0625	-0.875333
GB40	HG02668	HG02666	HG02667	1	GWD	2	1.46764	-0.676036	2.7104	-1.27928
GB43	HG02677	HG02675	HG02676	2	GWD	2	1.46981	-0.662708	3.81788	-0.00870576
GB31	HG02621	0	0	2	GWD	2	1.47022	-0.660131	3.50346	-0.369433
GB40	HG02666	0	0	1	GWD	2	1.47359	-0.639443	3.99371	0.193028
GB23	HG02582	0	0	1	GWD	2	1.49264	-0.522247	3.27118	-0.635919
GB32	HG02625	HG02623	HG02624	1	GWD	2	1.53583	-0.256505	3.29952	-0.603399
GB22	HG02573	0	0	1	GWD	2	1.54268	-0.21438	3.18956	-0.729552
GB33	HG02629	0	0	2	GWD	2	1.55689	-0.126997	3.30841	-0.593206
GB25	HG02589	0	0	2	GWD	2	1.55695	-0.12663	4.17052	0.395875
GB29	HG02614	0	0	2	GWD	2	1.55762	-0.122488	3.32322	-0.576207
GB23	HG02583	0	0	2	GWD	2	1.55943	-0.111357	3.82788	0.00276688
GB25	HG02588	0	0	1	GWD	2	1.56329	-0.087584	2.12523	-1.95063
GB32	HG02624	0	0	2	GWD	2	1.56603	-0.0707599	3.95723	0.151172
GB29	HG02615	HG02613	HG02614	2	GWD	2	1.56979	-0.0476161	3.62572	-0.229166
GB38	HG02646	0	0	2	GWD	2	1.57297	-0.0280407	4.9611	1.30288
GB27	HG02596	HG02594	HG02595	1	GWD	2	1.57836	0.00508166	3.00703	-0.938972
GB44	HG02680	HG02678	HG02679	2	GWD	2	1.58005	0.01548	3.66042	-0.189357
GB28	HG02612	HG02610	HG02611	1	GWD	2	1.58385	0.038865	4.44803	0.714248
GB33	HG02628	0	0	1	GWD	2	1.58423	0.0412113	4.9612	1.303
GB35	HG02634	0	0	1	GWD	2	1.62494	0.29165	3.61722	-0.238909
GB23	HG02584	HG02582	HG02583	1	GWD	2	1.63899	0.378072	4.7039	1.0078
GB29	HG02613	0	0	1	GWD	2	1.65943	0.503821	2.62636	-1.37569
GB22	HG02574	0	0	2	GWD	2	1.66994	0.568502	4.8383	1.16199
GB37	HG02644	HG02642	HG02643	1	GWD	2	1.67368	0.591528	7.07439	3.72739
GB44	HG02679	0	0	2	GWD	2	1.68103	0.636757	3.92087	0.10946
GB38	HG02647	HG02645	HG02646	1	GWD	2	1.6878	0.678399	3.41021	-0.476411
GB40	HG02667	0	0	2	GWD	2	1.69092	0.697576	3.29866	-0.604391
GB24	HG02587	HG02585	HG02586	2	GWD	2	1.69463	0.720421	3.37603	-0.515624
GB37	HG02642	0	0	1	GWD	2	1.736	0.974918	4.02221	0.225716
GB31	HG02622	HG02620	HG02621	2	GWD	2	1.74571	1.03462	3.79077	-0.0398071
GB24	HG02585	0	0	1	GWD	2	1.74609	1.03694	3.62803	-0.226511
GB27	HG02594	0	0	1	GWD	2	1.7553	1.09365	4.26644	0.505914
GB31	HG02620	0	0	1	GWD	2	1.79849	1.35934	3.56982	-0.293296
GB32	HG02623	0	0	1	GWD	2	1.86692	1.7803	4.29503	0.538717
GB22	HG02575	HG02573	HG02574	1	GWD	2	1.86929	1.79489	4.35003	0.601813
GB28	HG02611	0	0	2	GWD	2	1.87441	1.82639	4.56593	0.84951
GB27	HG02595	0	0	2	GWD	2	1.96662	2.39363	5.37529	1.77807
GB64	HG02812	HG02810	HG02811	1	GWD	3	1.05199	-1.74947	3.93923	0.235186
GB66	HG02817	0	0	2	GWD	3	1.06984	-1.67581	2.14299	-1.48975
GB54	HG02761	HG02759	HG02760	2	GWD	3	1.08829	-1.5997	2.29724	-1.34162
GB54	HG02760	0	0	2	GWD	3	1.11471	-1.49069	1.91647	-1.70727
GB73	HG02836	0	0	1	GWD	3	1.12673	-1.4411	5.20277	1.44856
GB58	HG02773	HG02771	HG02772	1	GWD	3	1.14388	-1.37034	3.00722	-0.659821
GB57	HG02769	0	0	2	GWD	3	1.22168	-1.04936	4.16255	0.449632
GB64	HG02811	0	0	2	GWD	3	1.23022	-1.01412	5.77969	2.00257
GB57	HG02770	HG02768	HG02769	2	GWD	3	1.24058	-0.971396	2.06065	-1.56881
GB53	HG02757	0	0	2	GWD	3	1.24114	-0.969079	2.24896	-1.38798
GB65	HG02814	0	0	2	GWD	3	1.24205	-0.965293	3.18319	-0.490842
GB62	HG02805	0	0	2	GWD	3	1.26767	-0.859612	3.8839	0.182052
GB63	HG02809	HG02807	HG02808	2	GWD	3	1.30629	-0.70028	3.70885	0.0139484
GB65	HG02813	0	0	1	GWD	3	1.32947	-0.604639	4.02103	0.313732
GB74	HG02839	0	0	1	GWD	3	1.34126	-0.556004	4.57724	0.847867
GB67	HG02821	HG02819	HG02820	1	GWD	3	1.36283	-0.467001	3.76894	0.0716574
GB62	HG02806	HG02804	HG02805	2	GWD	3	1.38587	-0.37193	5.26367	1.50704
GB60	HG02798	0	0	1	GWD	3	1.39818	-0.321154	2.52456	-1.12332
GB54	HG02759	0	0	1	GWD	3	1.40105	-0.309306	3.01652	-0.650891
GB64	HG02810	0	0	1	GWD	3	1.41106	-0.268019	3.26049	-0.416615
GB55	HG02764	HG02762	HG02763	1	GWD	3	1.42257	-0.220524	4.33011	0.610549
GB63	HG02807	0	0	1	GWD	3	1.43182	-0.182339	3.71052	0.015554
GB73	HG02838	HG02836	HG02837	1	GWD	3	1.44214	-0.139768	4.26435	0.547399
GB50	HG02717	HG02715	HG02716	1	GWD	3	1.4678	-0.0339259	3.02172	-0.645898
GB50	HG02715	0	0	1	GWD	3	1.47763	0.00662815	5.62056	1.84976
GB60	HG02800	HG02798	HG02799	1	GWD	3	1.482	0.0246799	2.76873	-0.888847
GB45	HG02702	0	0	1	GWD	3	1.49635	0.0838809	2.5522	-1.09678
GB45	HG02703	0	0	2	GWD	3	1.50415	0.116077	2.3159	-1.32369
GB53	HG02758	HG02756	HG02757	2	GWD	3	1.51468	0.159518	4.51561	0.788678
GB63	HG02808	0	0	2	GWD	3	1.52856	0.216762	3.93812	0.234121
GB60	HG02799	0	0	2	GWD	3	1.53625	0.248484	4.71801	0.983041
GB62	HG02804	0	0	1	GWD	3	1.54254	0.274437	3.05832	-0.610756
GB50	HG02716	0	0	2	GWD	3	1.56322	0.359753	2.3832	-1.25907
GB66	HG02816	0	0	1	GWD	3	1.59411	0.487235	3.94406	0.23982
GB66	HG02818	HG02816	HG02817	2	GWD	3	1.63659	0.662489	3.68128	-0.0125226
GB55	HG02762	0	0	1	GWD	3	1.67789	0.832872	4.19644	0.48218
GB45	HG02704	HG02702	HG02703	2	GWD	3	1.68901	0.878755	2.72956	-0.926458
GB52	HG02722	0	0	2	GWD	3	1.69365	0.897902	4.88178	1.14032
GB67	HG02819	0	0	1	GWD	3	1.71222	0.974499	4.56319	0.834374
GB52	HG02721	0	0	1	GWD	3	1.73308	1.06059	2.39295	-1.24971
GB58	HG02771	0	0	1	GWD	3	1.74531	1.11102	3.24732	-0.429254
GB55	HG02763	0	0	2	GWD	3	1.75364	1.14542	3.41006	-0.272983
GB67	HG02820	0	0	2	GWD	3	1.78428	1.27181	5.32794	1.56876
GB58	HG02772	0	0	2	GWD	3	1.79373	1.31083	3.75808	0.0612248
GB73	HG02837	0	0	2	GWD	3	1.80832	1.37099	3.99582	0.28953
GB57	HG02768	0	0	1	GWD	3	1.86636	1.61046	4.45287	0.728434
GB65	HG02815	HG02813	HG02814	1	GWD	3	1.92166	1.83861	3.88126	0.179519
GB52	HG02723	HG02721	HG02722	2	GWD	3	2.05462	2.38718	5.7014	1.92739
NG108	HG03519	HG03518	HG03517	1	ESN	4	0.983454	-2.32577	3.99722	0.322522
NG109	HG03522	HG03521	HG03520	2	ESN	4	1.19752	-1.58303	3.754	0.0743782
NG109	HG03521	0	0	1	ESN	4	1.19909	-1.57761	2.2666	-1.44316
NG108	HG03518	0	0	1	ESN	4	1.21635	-1.51771	3.28793	-0.401141
NG109	HG03520	0	0	2	ESN	4	1.22459	-1.48912	2.98332	-0.711923
GB84	HG02871	HG02869	HG02870	2	GWD	4	1.23566	-1.45071	3.34373	-0.344211
GB91	HG02890	0	0	1	GWD	4	1.31098	-1.18937	2.07186	-1.64185
GB90	HG02887	0	0	1	GWD	4	1.3291	-1.12652	3.56192	-0.121591
NG107	HG03514	0	0	2	ESN	4	1.40989	-0.846192	3.88799	0.211078
NG13	HG02943	0	0	2	ESN	4	1.4175	-0.819791	4.9345	1.27879
GB88	HG02881	0	0	1	GWD	4	1.44588	-0.721342	2.51508	-1.18965
GB78	HG02852	0	0	2	GWD	4	1.46431	-0.657389	3.45102	-0.234745
GB78	HG02851	0	0	1	GWD	4	1.49434	-0.553206	3.76199	0.0825228
GB97	HG02984	HG02982	HG02983	1	GWD	4	1.5004	-0.532173	2.8657	-0.831922
NG107	HG03515	0	0	1	ESN	4	1.51384	-0.48553	4.00831	0.333843
GB87	HG02880	HG02878	HG02879	2	GWD	4	1.52942	-0.431486	2.71817	-0.982445
NG14	HG02946	0	0	2	ESN	4	1.55055	-0.358145	1.77883	-1.94082
GB79	HG02855	0	0	2	GWD	4	1.55143	-0.355098	3.20923	-0.481429
GB89	HG02884	0	0	1	GWD	4	1.5534	-0.348287	2.96929	-0.726235
GB90	HG02889	HG02887	HG02888	2	GWD	4	1.57602	-0.269799	3.83235	0.15431
GB87	HG02878	0	0	1	GWD	4	1.62678	-0.0936741	2.41565	-1.29109
GB88	HG02882	0	0	2	GWD	4	1.65636	0.00897147	5.0114	1.35726
GB81	HG02860	0	0	1	GWD	4	1.66	0.0215842	3.68636	0.00536744
GB79	HG02856	HG02854	HG02855	1	GWD	4	1.66395	0.0353009	3.3944	-0.292506
GB93	HG02896	0	0	2	GWD	4	1.67117	0.0603484	3.9365	0.260573
GB84	HG02869	0	0	1	GWD	4	1.69151	0.130917	5.76936	2.13057
GB81	HG02862	HG02860	HG02861	2	GWD	4	1.70097	0.163724	2.91098	-0.785727
GB89	HG02886	HG02884	HG02885	2	GWD	4	1.70351	0.172566	4.54003	0.876331
GB84	HG02870	0	0	2	GWD	4	1.71214	0.202507	4.90182	1.24545
NG13	HG02945	HG02944	HG02943	2	ESN	4	1.72146	0.234836	3.70634	0.025755
GB89	HG02885	0	0	2	GWD	4	1.7386	0.294316	3.71685	0.0364744
GB97	HG02983	0	0	2	GWD	4	1.75502	0.351271	6.39194	2.76577
GB87	HG02879	0	0	2	GWD	4	1.77442	0.418581	3.56615	-0.117284
GB91	HG02891	0	0	2	GWD	4	1.81153	0.547352	3.19538	-0.495561
GB91	HG02892	HG02890	HG02891	1	GWD	4	1.8136	0.554536	2.94921	-0.746718
GB93	HG02897	HG02895	HG02896	2	GWD	4	1.84429	0.661002	4.1027	0.430143
GB88	HG02883	HG02881	HG02882	1	GWD	4	1.84895	0.677174	3.56006	-0.123499
GB74	HG02840	0	0	2	GWD	4	1.86298	0.725844	2.44694	-1.25916
NG13	HG02944	0	0	1	ESN	4	1.89673	0.842959	5.1886	1.53804
GB79	HG02854	0	0	1	GWD	4	1.90341	0.866142	3.48315	-0.20196
NG107	HG03516	HG03515	HG03514	2	ESN	4	1.91517	0.906925	4.63905	0.977363
GB74	HG02841	HG02839	HG02840	2	GWD	4	1.9215	0.928881	3.80957	0.131068
GB81	HG02861	0	0	2	GWD	4	1.97966	1.13068	4.08739	0.414516
GB97	HG02982	0	0	1	GWD	4	1.99122	1.17079	3.39138	-0.295587
NG108	HG03517	0	0	2	ESN	4	2.0754	1.46287	2.59381	-1.10932
GB90	HG02888	0	0	2	GWD	4	2.13292	1.66244	5.90645	2.27044
GB93	HG02895	0	0	1	GWD	4	2.24966	2.06749	4.26711	0.597878
GB78	HG02853	HG02851	HG02852	1	GWD	4	2.3547	2.43194	3.92525	0.249095
NG34	HG03125	HG03124	HG03123	2	ESN	5	1.18625	-1.73433	3.32163	-1.32175
NG34	HG03124	0	0	1	ESN	5	1.22431	-1.56269	4.37664	-0.324602
NG30	HG03112	0	0	1	ESN	5	1.29117	-1.26124	3.60754	-1.05152
NG23	HG02973	0	0	1	ESN	5	1.29776	-1.23152	3.55026	-1.10566
NG30	HG03113	HG03112	HG03111	2	ESN	5	1.32639	-1.10242	4.11531	-0.571602
NG23	HG02975	HG02973	HG02974	1	ESN	5	1.33546	-1.06153	4.30318	-0.394037
NG14	HG02948	HG02947	HG02946	1	ESN	5	1.35179	-0.987908	3.89918	-0.775875
NG35	HG03127	0	0	1	ESN	5	1.37403	-0.887636	5.99482	1.20481
NG34	HG03123	0	0	2	ESN	5	1.39689	-0.78456	4.45654	-0.24909
NG35	HG03128	HG03127	HG03126	1	ESN	5	1.40131	-0.764645	6.6273	1.8026
NG14	HG02947	0	0	1	ESN	5	1.40407	-0.752184	3.4857	-1.16668
NG33	HG03121	0	0	2	ESN	5	1.405	-0.747999	4.22543	-0.467519
NG31	HG03116	HG03115	HG03114	2	ESN	5	1.40945	-0.727924	3.98708	-0.692797
NG25	HG02981	0	0	1	ESN	5	1.41234	-0.714892	5.61689	0.847614
NG31	HG03115	0	0	1	ESN	5	1.41357	-0.709337	4.39127	-0.31078
NG20	HG02965	0	0	1	ESN	5	1.42349	-0.664632	3.53311	-1.12187
NG32	HG03118	0	0	1	ESN	5	1.45534	-0.520994	4.6288	-0.0862826
NG29	HG03109	0	0	1	ESN	5	1.45614	-0.517394	4.53241	-0.177382
NG29	HG03108	0	0	2	ESN	5	1.47273	-0.442606	5.00913	0.27319
NG24	HG02976	0	0	2	ESN	5	1.48735	-0.376681	3.02153	-1.60538
NG24	HG02977	0	0	1	ESN	5	1.49082	-0.361027	4.51938	-0.189693
NG25	HG02980	HG02981	HG02979	1	ESN	5	1.50507	-0.296787	5.12132	0.379222
NG32	HG03117	0	0	2	ESN	5	1.50904	-0.2789	6.05726	1.26382
NG30	HG03111	0	0	2	ESN	5	1.51232	-0.264091	6.71847	1.88876
NG36	HG03131	HG03130	HG03129	1	ESN	5	1.57437	0.0157044	5.69665	0.922997
NG31	HG03114	0	0	2	ESN	5	1.5779	0.0315967	5.03125	0.2941
NG32	HG03119	HG03118	HG03117	2	ESN	5	1.59941	0.128581	5.71533	0.940654
NG26	HG03100	0	0	1	ESN	5	1.6003	0.132601	4.08566	-0.599626
NG23	HG02974	0	0	2	ESN	5	1.60102	0.135836	4.20015	-0.491419
NG26	HG03101	HG03100	HG03099	1	ESN	5	1.62751	0.255292	6.25713	1.45273
NG29	HG03110	HG03109	HG03108	2	ESN	5	1.62791	0.257102	5.07081	0.331485
NG33	HG03120	0	0	1	ESN	5	1.64499	0.334106	4.04977	-0.633545
NG22	HG02972	HG02971	HG02970	1	ESN	5	1.65308	0.370581	4.90704	0.176695
NG22	HG02970	0	0	2	ESN	5	1.66079	0.40534	5.24279	0.494032
NG36	HG03129	0	0	2	ESN	5	1.66174	0.409612	6.46304	1.64735
NG16	HG02952	0	0	2	ESN	5	1.66845	0.439891	3.96112	-0.717335
NG16	HG02953	0	0	1	ESN	5	1.70844	0.620194	4.10614	-0.580273
NG20	HG02966	HG02965	HG02964	1	ESN	5	1.7245	0.692592	3.90078	-0.774365
NG36	HG03130	0	0	1	ESN	5	1.73147	0.72405	2.88875	-1.73088
NG24	HG02978	HG02977	HG02976	2	ESN	5	1.77285	0.910616	3.93761	-0.739555
NG25	HG02979	0	0	2	ESN	5	1.78987	0.987366	3.82316	-0.847727
NG22	HG02971	0	0	1	ESN	5	1.79282	1.00068	4.80532	0.0805562
NG35	HG03126	0	0	2	ESN	5	1.82874	1.16263	5.59252	0.824579
NG16	HG02954	HG02953	HG02952	1	ESN	5	1.84613	1.24102	3.15331	-1.48083
NG26	HG03099	0	0	2	ESN	5	1.84982	1.25766	5.52464	0.760417
NG37	HG03132	0	0	2	ESN	5	1.8872	1.4262	6.21165	1.40974
NG33	HG03122	HG03120	HG03121	1	ESN	5	2.14282	2.57877	6.922	2.08113
NG20	HG02964	0	0	2	ESN	5	2.28856	3.23591	5.91732	1.13156
NG76	HG03303	0	0	2	ESN	6	1.33403	-2.1263	4.28749	-1.55245
NG64	HG03268	0	0	1	ESN	6	1.37545	-1.97597	7.40192	1.34255
NG74	HG03299	HG03298	HG03297	1	ESN	6	1.51882	-1.45569	5.5276	-0.399712
NG74	HG03297	0	0	2	ESN	6	1.52951	-1.41688	6.39536	0.406913
NG49	HG03169	0	0	1	ESN	6	1.59108	-1.19345	6.31947	0.336361
NG58	HG03197	HG03196	HG03195	1	ESN	6	1.60809	-1.13171	4.87718	-1.00431
NG77	HG03307	0	0	1	ESN	6	1.61791	-1.09605	6.5036	0.50752
NG46	HG03159	0	0	2	ESN	6	1.65382	-0.965758	4.86972	-1.01124
NG64	HG03269	HG03268	HG03267	1	ESN	6	1.69274	-0.824494	4.55583	-1.30302
NG59	HG03198	0	0	2	ESN	6	1.70121	-0.79377	6.10384	0.135926
NG47	HG03164	HG03163	HG03162	2	ESN	6	1.72338	-0.713293	3.89509	-1.91721
NG77	HG03306	0	0	2	ESN	6	1.73062	-0.687014	6.99358	0.962987
NG46	HG03160	0	0	1	ESN	6	1.75709	-0.590959	6.98778	-1.20756
NG38	HG03135	0	0	2	ESN	6	1.76209	-0.572816	5.89813	-0.055294
NG49	HG03170	HG03169	HG03168	1	ESN	6	1.80093	-0.431857	4.77248	-1.10164
NG38	HG03136	0	0	1	ESN	6	1.81191	-0.392027	5.01575	-0.875498
NG06	HG02924	HG02923	HG02922	1	ESN	6	1.81763	-0.371269	4.09429	-1.73205
NG73	HG03295	0	0	1	ESN	6	1.81971	-0.363723	6.35685	0.371109
NG74	HG03298	0	0	1	ESN	6	1.83138	-0.321356	5.33971	-0.574363
NG59	HG03200	HG03199	HG03198	2	ESN	6	1.83621	-0.303836	6.18418	0.210604
NG76	HG03304	0	0	1	ESN	6	1.84674	-0.265613	6.28529	0.304598
NG58	HG03195	0	0	2	ESN	6	1.8471	-0.26431	5.84971	-0.1003
NG47	HG03162	0	0	2	ESN	6	1.87543	-0.161517	4.2022	-1.63174
NG77	HG03308	HG03307	HG03306	1	ESN	6	1.88901	-0.112224	5.88505	-0.0674487
NG38	HG03137	HG03136	HG03135	1	ESN	6	1.89142	-0.103482	6.98988	0.959541
NG76	HG03305	HG03304	HG03303	2	ESN	6	1.90784	-0.0438932	4.90603	-0.97749
NG64	HG03267	0	0	2	ESN	6	1.92541	0.0198769	6.53823	0.539715
NG73	HG03294	0	0	2	ESN	6	1.92761	0.0278744	4.84444	-1.03474
NG47	HG03163	0	0	1	ESN	6	1.93227	0.0447623	6.75109	0.737577
NG59	HG03199	0	0	1	ESN	6	1.9599	0.145038	5.69057	-0.248231
NG73	HG03296	HG03295	HG03294	1	ESN	6	1.99516	0.273015	5.74234	-0.200099
NG78	HG03309	0	0	2	ESN	6	2.01942	0.361052	5.08434	-0.811745
NG06	HG02922	0	0	2	ESN	6	2.05536	0.491494	7.62852	1.55319
NG06	HG02923	0	0	1	ESN	6	2.06846	0.539019	6.46292	0.469709
NG56	HG03189	0	0	2	ESN	6	2.08143	0.586078	5.55754	-0.371879
NG56	HG03190	0	0	1	ESN	6	2.0989	0.649512	8.27481	2.15394
NG75	HG03300	0	0	2	ESN	6	2.11334	0.70191	5.67565	-0.262094
NG65	HG03270	0	0	2	ESN	6	2.12105	0.729887	7.82784	1.73846
NG58	HG03196	0	0	1	ESN	6	2.1629	0.881774	5.73186	-0.209849
NG75	HG03302	HG03301	HG03300	1	ESN	6	2.16405	0.88595	6.52782	0.530037
NG46	HG03161	HG03160	HG03159	1	ESN	6	2.17712	0.933378	7.10139	1.0632
NG65	HG03272	HG03271	HG03270	2	ESN	6	2.18479	0.961195	6.43876	0.447249
NG56	HG03191	HG03190	HG03189	1	ESN	6	2.20624	1.03903	6.49193	0.496672
NG75	HG03301	0	0	1	ESN	6	2.25871	1.22947	6.41174	0.422134
NG65	HG03271	0	0	1	ESN	6	2.39309	1.71715	8.63259	2.48652
NG49	HG03168	0	0	2	ESN	6	2.39545	1.7257	6.23855	0.261149
NG37	HG03134	HG03133	HG03132	1	ESN	6	2.5687	2.35447	5.47322	-0.450259
NG37	HG03133	0	0	1	ESN	6	2.57619	2.38164	6.67038	0.662548
NG98	HG03369	0	0	2	ESN	7	1.53658	-1.97841	5.3404	0.0691753
NG97	HG03366	0	0	2	ESN	7	1.59753	-1.70371	3.36333	-1.4868
IBS003	HG01508	HG01506	HG01507	1	IBS	7	1.59916	-1.69635	5.30902	0.0444816
NG98	HG03371	HG03370	HG03369	1	ESN	7	1.63637	-1.52867	3.85533	-1.09959
IBS004	HG01511	HG01509	HG01510	2	IBS	7	1.68355	-1.31604	3.41808	-1.44371
NG99	HG03374	HG03373	HG03372	2	ESN	7	1.72784	-1.11642	4.32922	-0.726635
NG78	HG03310	HG03311	HG03309	2	ESN	7	1.75357	-1.00046	3.80592	-1.13847
IBS010	HG01527	0	0	1	IBS	7	1.78524	-0.857752	6.6667	1.11299
NG97	HG03367	0	0	1	ESN	7	1.82871	-0.661842	5.23938	-0.0103252
NG79	HG03312	0	0	2	ESN	7	1.83233	-0.645502	4.18895	-0.837025
IBS004	HG01510	0	0	2	IBS	7	1.84969	-0.567305	4.80079	-0.355503
IBS006	HG01517	HG01515	HG01516	2	IBS	7	1.86666	-0.490825	4.55628	-0.547932
IBS009	HG01525	0	0	2	IBS	7	1.87955	-0.432713	5.68992	0.344254
IBS007	HG01518	0	0	1	IBS	7	1.88176	-0.422777	5.73187	0.377268
NG92	HG03350	HG03352	HG03351	1	ESN	7	1.88355	-0.414683	4.30837	-0.743045
IBS009	HG01526	HG01524	HG01525	1	IBS	7	1.89264	-0.373737	5.57771	0.255941
IBS006	HG01516	0	0	2	IBS	7	1.89739	-0.352306	5.5098	0.202498
NG89	HG03343	0	0	1	ESN	7	1.89948	-0.342885	3.88095	-1.07942
IBS002	HG01503	0	0	1	IBS	7	1.89962	-0.342278	3.29367	-1.54162
IBS001	HG01502	HG01500	HG01501	1	IBS	7	1.90352	-0.324692	4.82962	-0.332814
IBS001	HG01501	0	0	2	IBS	7	1.90363	-0.324213	4.92814	-0.255273
IBS007	HG01520	HG01518	HG01519	2	IBS	7	1.92998	-0.20546	5.44256	0.149581
IBS009	HG01524	0	0	1	IBS	7	1.93206	-0.196086	3.81679	-1.12992
IBS005	HG01514	HG01512	HG01513	2	IBS	7	1.93257	-0.193768	6.00543	0.592565
IBS007	HG01519	0	0	2	IBS	7	1.93509	-0.182414	5.27997	0.0216177
IBS008	HG01523	HG01521	HG01522	1	IBS	7	1.94133	-0.154279	3.42994	-1.43438
IBS008	HG01522	0	0	2	IBS	7	1.9482	-0.123312	4.60525	-0.509394
IBS003	HG01507	0	0	2	IBS	7	1.96761	-0.0358423	4.71368	-0.424062
IBS002	HG01504	0	0	2	IBS	7	1.99629	0.0934214	6.03797	0.618169
NG78	HG03311	0	0	1	ESN	7	2.00858	0.148795	5.73842	0.382421
NG98	HG03370	0	0	1	ESN	7	2.0145	0.17547	6.79489	1.21388
IBS005	HG01512	0	0	1	IBS	7	2.01863	0.194084	5.79782	0.429173
IBS004	HG01509	0	0	1	IBS	7	2.04477	0.311872	5.56162	0.243281
NG99	HG03372	0	0	2	ESN	7	2.04513	0.313501	5.72262	0.369991
NG92	HG03351	0	0	2	ESN	7	2.09102	0.520331	5.10575	-0.115491
NG99	HG03373	0	0	1	ESN	7	2.11237	0.616534	8.06099	2.21031
IBS002	HG01505	HG01503	HG01504	1	IBS	7	2.12691	0.682059	8.02275	2.18022
IBS003	HG01506	0	0	1	IBS	7	2.12907	0.6918	4.63787	-0.483722
NG89	HG03342	0	0	2	ESN	7	2.14381	0.758214	6.32827	0.846638
IBS008	HG01521	0	0	1	IBS	7	2.15281	0.798806	5.99184	0.58187
NG89	HG03344	HG03343	HG03342	1	ESN	7	2.16206	0.840483	5.54406	0.229463
NG97	HG03368	HG03367	HG03366	1	ESN	7	2.1796	0.919526	4.60456	-0.509938
NG79	HG03313	0	0	1	ESN	7	2.21171	1.06423	4.71492	-0.423079
NG79	HG03314	HG03313	HG03312	1	ESN	7	2.28425	1.39118	5.2813	0.0226613
IBS006	HG01515	0	0	1	IBS	7	2.2877	1.40673	9.95913	3.70417
IBS001	HG01500	0	0	1	IBS	7	2.33224	1.60743	5.57504	0.253843
NG92	HG03352	0	0	1	ESN	7	2.50028	2.36475	6.21328	0.756142
IBS005	HG01513	0	0	2	IBS	7	2.66021	3.08552	4.50988	-0.584451
IBS026	HG01672	0	0	1	IBS	8	1.42768	-1.83152	3.92295	-0.784492
IBS020	HG01615	0	0	1	IBS	8	1.518	-1.43181	3.93075	-0.774923
IBS014	HG01633	HG01631	HG01632	1	IBS	8	1.52168	-1.41552	4.51087	-0.0626891
IBS021	HG01612	0	0	2	IBS	8	1.54009	-1.33404	3.53726	-1.25801
IBS025	HG01667	HG01669	HG01668	1	IBS	8	1.55935	-1.24883	4.51926	-0.0523798
IBS017	HG01623	0	0	2	IBS	8	1.5758	-1.176	4.22907	-0.408663
IBS014	HG01632	0	0	2	IBS	8	1.58542	-1.13346	4.55623	-0.00699202
IBS026	HG01671	HG01672	HG01670	1	IBS	8	1.62608	-0.95352	5.43103	1.06702
IBS016	HG01627	HG01625	HG01626	1	IBS	8	1.64284	-0.879329	4.07385	-0.599226
IBS010	HG01528	0	0	2	IBS	8	1.66365	-0.787235	2.36567	-2.69642
IBS015	HG01628	0	0	2	IBS	8	1.6691	-0.763097	3.42446	-1.39651
IBS026	HG01670	0	0	2	IBS	8	1.67099	-0.754765	5.30534	0.912715
IBS016	HG01625	0	0	1	IBS	8	1.67939	-0.717568	4.48122	-0.0990863
IBS022	HG01607	0	0	2	IBS	8	1.69271	-0.658606	2.96428	-1.96149
IBS013	HG01538	HG01536	HG01537	2	IBS	8	1.70645	-0.597832	3.63787	-1.13449
IBS019	HG01618	0	0	2	IBS	8	1.7098	-0.58299	5.22876	0.818687
IBS022	HG01608	0	0	1	IBS	8	1.75686	-0.37475	4.98318	0.517184
IBS011	HG01532	HG01530	HG01531	1	IBS	8	1.7607	-0.357741	3.23606	-1.6278
IBS020	HG01613	0	0	2	IBS	8	1.76866	-0.32253	3.38294	-1.44748
IBS023	HG01604	HG01606	HG01605	2	IBS	8	1.77099	-0.312185	4.70422	0.174701
IBS021	HG01611	HG01610	HG01612	1	IBS	8	1.79807	-0.192357	4.8941	0.407821
IBS020	HG01614	HG01615	HG01613	2	IBS	8	1.80587	-0.157849	4.86762	0.375304
IBS014	HG01631	0	0	1	IBS	8	1.80943	-0.142073	5.0075	0.547039
IBS025	HG01669	0	0	1	IBS	8	1.81515	-0.116771	5.33027	0.943319
IBS010	HG01529	HG01527	HG01528	1	IBS	8	1.83144	-0.0446637	4.2339	-0.402725
IBS024	HG01601	HG01603	HG01602	1	IBS	8	1.83594	-0.0247534	4.86495	0.372035
IBS023	HG01605	0	0	2	IBS	8	1.83964	-0.00836973	5.29483	0.899804
IBS016	HG01626	0	0	2	IBS	8	1.85994	0.0814624	4.81005	0.304625
IBS027	HG01673	0	0	2	IBS	8	1.85997	0.0815985	4.77933	0.266904
IBS019	HG01617	0	0	1	IBS	8	1.86519	0.104669	4.73563	0.213262
IBS025	HG01668	0	0	2	IBS	8	1.87248	0.136963	5.80539	1.52664
IBS022	HG01609	HG01608	HG01607	1	IBS	8	1.87518	0.148908	4.04574	-0.633747
IBS019	HG01616	HG01617	HG01618	2	IBS	8	1.88389	0.187428	3.67256	-1.0919
IBS018	HG01621	HG01619	HG01620	1	IBS	8	1.89211	0.223828	4.62708	0.0799859
IBS011	HG01530	0	0	1	IBS	8	1.92366	0.363463	4.88482	0.396422
IBS015	HG01629	HG01630	HG01628	1	IBS	8	1.92649	0.375988	5.25951	0.856441
IBS015	HG01630	0	0	1	IBS	8	1.94496	0.457692	4.93919	0.463181
IBS021	HG01610	0	0	1	IBS	8	2.01518	0.768472	5.23178	0.822402
IBS013	HG01536	0	0	1	IBS	8	2.0249	0.811469	3.91506	-0.794182
IBS024	HG01602	0	0	2	IBS	8	2.0398	0.877412	5.57334	1.24174
IBS011	HG01531	0	0	2	IBS	8	2.08204	1.06435	3.35021	-1.48766
IBS018	HG01620	0	0	2	IBS	8	2.13542	1.30058	5.10615	0.668157
IBS018	HG01619	0	0	1	IBS	8	2.15276	1.37735	4.30307	-0.317815
IBS017	HG01624	0	0	1	IBS	8	2.19375	1.55875	6.22176	2.03783
IBS017	HG01622	HG01624	HG01623	2	IBS	8	2.22646	1.70348	5.79478	1.51362
IBS013	HG01537	0	0	2	IBS	8	2.28575	1.96587	5.32074	0.931616
IBS024	HG01603	0	0	1	IBS	8	2.31249	2.08422	5.29023	0.894158
IBS023	HG01606	0	0	1	IBS	8	2.43948	2.64622	4.38769	-0.213918
IBS034	HG01696	HG01694	HG01695	1	IBS	9	1.08253	-2.42909	1.60612	-2.00555
IBS044	HG01755	HG01756	HG01757	2	IBS	9	1.11847	-2.28794	1.30688	-2.23207
IBS029	HG01680	0	0	1	IBS	9	1.19843	-1.97391	3.85761	-0.301172
IBS048	HG01768	0	0	2	IBS	9	1.22871	-1.85499	2.46979	-1.35175
IBS044	HG01756	0	0	1	IBS	9	1.23976	-1.8116	2.62362	-1.2353
IBS047	HG01765	0	0	1	IBS	9	1.39898	-1.18629	2.90707	-1.02073
IBS028	HG01676	0	0	2	IBS	9	1.476	-0.883772	3.07515	-0.893495
IBS039	HG01711	HG01709	HG01710	2	IBS	9	1.50403	-0.773721	3.32101	-0.70738
IBS044	HG01757	0	0	2	IBS	9	1.52264	-0.700619	3.68511	-0.431751
IBS038	HG01706	HG01708	HG01707	2	IBS	9	1.54011	-0.632002	5.45745	0.909906
IBS036	HG01700	0	0	1	IBS	9	1.5538	-0.578218	4.25224	-0.00243513
IBS034	HG01694	0	0	1	IBS	9	1.56231	-0.5448	3.9945	-0.197544
IBS046	HG01762	0	0	2	IBS	9	1.57177	-0.50765	3.08042	-0.889501
IBS049	HG01772	HG01771	HG01770	2	IBS	9	1.57396	-0.49908	4.98401	0.551516
IBS041	HG01747	0	0	1	IBS	9	1.6008	-0.393635	3.04489	-0.9164
IBS046	HG01763	HG01761	HG01762	2	IBS	9	1.61134	-0.352247	4.41321	0.11942
IBS037	HG01705	0	0	1	IBS	9	1.61666	-0.331366	5.18073	0.700428
IBS034	HG01695	0	0	2	IBS	9	1.63929	-0.242478	3.5048	-0.568248
IBS030	HG01683	HG01682	HG01684	1	IBS	9	1.64259	-0.229535	5.1239	0.657411
IBS041	HG01748	HG01747	HG01746	1	IBS	9	1.64776	-0.209236	4.12649	-0.0976278
IBS041	HG01746	0	0	2	IBS	9	1.66383	-0.146101	5.17653	0.697249
IBS037	HG01703	HG01705	HG01704	1	IBS	9	1.67317	-0.109432	4.66516	0.310144
IBS049	HG01770	0	0	2	IBS	9	1.68131	-0.0774602	3.78753	-0.354222
IBS048	HG01767	0	0	1	IBS	9	1.68561	-0.0605778	3.04857	-0.913616
IBS039	HG01710	0	0	2	IBS	9	1.68975	-0.0443261	3.96217	-0.222021
IBS036	HG01701	HG01700	HG01702	1	IBS	9	1.72487	0.0936268	3.19683	-0.801384
IBS035	HG01699	0	0	1	IBS	9	1.72699	0.101952	5.06068	0.609555
IBS038	HG01707	0	0	2	IBS	9	1.79841	0.382462	3.82797	-0.32361
IBS031	HG01686	0	0	1	IBS	9	1.80995	0.427758	3.67636	-0.438379
IBS027	HG01674	HG01675	HG01673	1	IBS	9	1.81049	0.429884	4.88298	0.475033
IBS035	HG01697	0	0	2	IBS	9	1.81785	0.458808	3.48812	-0.580872
IBS030	HG01682	0	0	1	IBS	9	1.82667	0.493419	4.82699	0.432651
IBS035	HG01698	HG01699	HG01697	1	IBS	9	1.84616	0.569995	5.00234	0.565389
IBS029	HG01679	0	0	2	IBS	9	1.8593	0.621585	5.63579	1.04491
IBS046	HG01761	0	0	1	IBS	9	1.8598	0.62355	7.77445	2.66387
IBS039	HG01709	0	0	1	IBS	9	1.88669	0.729156	3.71881	-0.406243
IBS031	HG01687	HG01686	HG01685	2	IBS	9	1.89622	0.766585	4.83462	0.438422
IBS027	HG01675	0	0	1	IBS	9	1.91803	0.852228	5.70102	1.09429
IBS038	HG01708	0	0	1	IBS	9	1.936	0.922831	3.82495	-0.325893
IBS029	HG01681	HG01680	HG01679	2	IBS	9	1.93955	0.936757	5.05418	0.60463
IBS047	HG01766	0	0	2	IBS	9	1.94126	0.943466	2.94499	-0.992021
IBS037	HG01704	0	0	2	IBS	9	1.95937	1.01459	7.66067	2.57775
IBS049	HG01771	0	0	1	IBS	9	1.9964	1.16001	4.23397	-0.0162673
IBS028	HG01678	0	0	1	IBS	9	2.00867	1.20824	4.98502	0.552279
IBS028	HG01677	HG01678	HG01676	2	IBS	9	2.05899	1.40586	3.80407	-0.341703
IBS030	HG01684	0	0	2	IBS	9	2.0644	1.42709	4.54084	0.216034
IBS036	HG01702	0	0	2	IBS	9	2.08949	1.52564	6.71221	1.85976
IBS031	HG01685	0	0	2	IBS	9	2.15033	1.76458	6.21918	1.48654
VN049	HG02025	0	0	2	KHV	10	1.56578	-1.51536	4.24036	-0.764899
IBS051	HG01776	0	0	2	IBS	10	1.59125	-1.4163	4.47884	-0.571774
IBS053	HG01783	0	0	1	IBS	10	1.62659	-1.27882	6.7922	1.30165
IBS054	HG01786	0	0	2	IBS	10	1.64126	-1.22175	4.88098	-0.246104
IBS059	HG02230	0	0	2	IBS	10	1.65276	-1.17703	4.66788	-0.418678
VN049	HG02024	HG02026	HG02025	2	KHV	10	1.66015	-1.1483	3.39302	-1.4511
IBS052	HG01780	HG01781	HG01779	1	IBS	10	1.66404	-1.13315	5.4552	0.218916
IBS059	HG02229	HG02231	HG02230	2	IBS	10	1.70906	-0.958004	4.44609	-0.598294
IBS057	HG02223	0	0	2	IBS	10	1.75521	-0.778512	4.76829	-0.337362
IBS055	HG02219	0	0	1	IBS	10	1.75969	-0.761058	3.91522	-1.0282
IBS056	HG02222	HG02221	HG02220	2	IBS	10	1.76647	-0.734686	3.94725	-1.00227
IBS050	HG01774	HG01775	HG01773	1	IBS	10	1.7666	-0.734199	4.4041	-0.632301
VN046	HG02017	0	0	1	KHV	10	1.79046	-0.64137	7.30564	1.71746
IBS059	HG02231	0	0	1	IBS	10	1.80676	-0.577957	3.34933	-1.48648
VN046	HG02016	0	0	2	KHV	10	1.82233	-0.517393	3.95978	-0.992121
VN050	HG02029	0	0	1	KHV	10	1.82332	-0.513557	4.34031	-0.683957
IBS051	HG01778	HG01777	HG01776	1	IBS	10	1.82789	-0.495771	6.02841	0.683112
IBS053	HG01784	0	0	2	IBS	10	1.83264	-0.477302	3.86284	-1.07062
IBS060	HG02234	HG02233	HG02232	1	IBS	10	1.85055	-0.407637	6.01909	0.675566
VN047	HG02018	HG02020	HG02019	2	KHV	10	1.87799	-0.300876	5.03427	-0.121971
IBS056	HG02221	0	0	1	IBS	10	1.88488	-0.274088	5.20033	0.0125156
IBS060	HG02233	0	0	1	IBS	10	1.90532	-0.194555	4.9301	-0.206328
IBS054	HG01785	0	0	1	IBS	10	1.91267	-0.165975	6.0635	0.711533
VN047	HG02019	0	0	2	KHV	10	1.93272	-0.0879964	7.49343	1.86953
IBS053	HG01782	HG01783	HG01784	2	IBS	10	1.93764	-0.0688636	5.66215	0.386509
IBS056	HG02220	0	0	2	IBS	10	1.93965	-0.0610187	3.60906	-1.27614
VN047	HG02020	0	0	1	KHV	10	1.95199	-0.0130165	5.49496	0.251112
IBS051	HG01777	0	0	1	IBS	10	1.95354	-0.00701712	5.75562	0.462199
IBS062	HG02240	HG02238	HG02239	2	IBS	10	1.95709	0.00682988	4.33994	-0.684258
IBS057	HG02225	HG02224	HG02223	2	IBS	10	1.96295	0.0296042	6.05207	0.702279
IBS061	HG02235	0	0	2	IBS	10	1.97883	0.091392	5.52353	0.274246
VN049	HG02026	0	0	1	KHV	10	1.98961	0.133313	4.71551	-0.380112
IBS052	HG01781	0	0	1	IBS	10	1.99404	0.150559	2.14588	-2.46107
IBS062	HG02239	0	0	2	IBS	10	2.00056	0.175927	3.83111	-1.09632
IBS061	HG02237	HG02236	HG02235	2	IBS	10	2.03603	0.313894	4.42701	-0.613747
IBS061	HG02236	0	0	1	IBS	10	2.04449	0.346812	6.52498	1.08525
IBS050	HG01775	0	0	1	IBS	10	2.08531	0.505577	5.14223	-0.0345422
VN051	HG02031	0	0	2	KHV	10	2.1355	0.700808	7.04523	1.50657
VN046	HG02015	HG02017	HG02016	1	KHV	10	2.13551	0.700879	5.14382	-0.0332475
VN050	HG02028	0	0	2	KHV	10	2.1468	0.744788	6.20406	0.825365
VN051	HG02032	0	0	1	KHV	10	2.20667	0.97767	8.20856	2.44866
VN051	HG02030	HG02032	HG02031	1	KHV	10	2.25377	1.1609	6.75131	1.26854
IBS060	HG02232	0	0	2	IBS	10	2.25669	1.17225	4.82111	-0.294589
IBS052	HG01779	0	0	2	IBS	10	2.32441	1.43568	5.66109	0.385652
IBS057	HG02224	0	0	1	IBS	10	2.35175	1.54203	3.97156	-0.982577
IBS050	HG01773	0	0	2	IBS	10	2.37716	1.64089	6.02442	0.679886
VN050	HG02027	HG02029	HG02028	1	KHV	10	2.60056	2.50989	6.21531	0.83447
IBS062	HG02238	0	0	1	IBS	10	2.8093	3.32188	6.62721	1.16804
VN090	HG02521	0	0	1	KHV	11	1.15431	-1.47713	4.06967	-0.385192
VN056	HG02046	0	0	2	KHV	11	1.17204	-1.39217	3.74349	-0.721745
VN079	HG02129	HG02131	HG02130	1	KHV	11	1.17649	-1.37085	4.08469	-0.369694
VN067	HG02079	0	0	1	KHV	11	1.21673	-1.17813	5.19598	0.776952
VN079	HG02131	0	0	1	KHV	11	1.22522	-1.13745	2.77951	-1.71639
VN081	HG02137	0	0	1	KHV	11	1.22959	-1.11652	4.28754	-0.160387
VN076	HG02120	HG02122	HG02121	1	KHV	11	1.23419	-1.09448	3.93252	-0.526702
VN061	HG02061	0	0	1	KHV	11	1.25428	-0.998265	2.99197	-2.52622
VN080	HG02134	0	0	1	KHV	11	1.26056	-0.968216	4.27601	-0.172289
VN061	HG02059	HG02061	HG02060	2	KHV	11	1.2635	-0.954097	5.31534	0.900111
VN060	HG02057	0	0	2	KHV	11	1.26598	-0.942231	4.17784	-0.273584
VN067	HG02077	HG02079	HG02078	1	KHV	11	1.31537	-0.70565	3.00823	-1.48039
VN081	HG02136	0	0	2	KHV	11	1.3156	-0.704541	3.55052	-0.920858
VN080	HG02132	HG02134	HG02133	1	KHV	11	1.31777	-0.694179	3.70165	-0.764922
VN076	HG02122	0	0	1	KHV	11	1.32961	-0.637465	4.63815	0.201378
VN064	HG02069	0	0	2	KHV	11	1.34653	-0.556418	3.42699	-1.04832
VN069	HG02083	HG02085	HG02084	1	KHV	11	1.35475	-0.517024	3.45865	-1.01565
VN087	HG02512	0	0	1	KHV	11	1.36195	-0.482575	4.10286	-0.350944
VN068	HG02081	0	0	2	KHV	11	1.36928	-0.447422	4.7192	0.285001
VN066	HG02076	0	0	1	KHV	11	1.37271	-0.430994	5.15792	0.737682
VN081	HG02135	HG02137	HG02136	1	KHV	11	1.38051	-0.393663	3.92476	-0.534707
VN060	HG02058	0	0	1	KHV	11	1.3988	-0.306031	3.93114	-0.528127
VN079	HG02130	0	0	2	KHV	11	1.42243	-0.192879	4.72253	0.288441
VN065	HG02072	0	0	2	KHV	11	1.42411	-0.184796	5.21416	0.795713
VN087	HG02513	0	0	2	KHV	11	1.4406	-0.105828	3.79441	-0.669208
VN068	HG02082	0	0	1	KHV	11	1.47437	0.055921	6.31921	1.93591
VN060	HG02056	HG02058	HG02057	1	KHV	11	1.4825	0.094844	4.0813	-0.373192
VN076	HG02121	0	0	2	KHV	11	1.48875	0.124812	4.49693	0.0556645
VN066	HG02074	HG02076	HG02075	1	KHV	11	1.51746	0.262289	6.20591	1.81901
VN090	HG02523	HG02521	HG02522	2	KHV	11	1.52835	0.314492	4.33935	-0.106928
VN090	HG02522	0	0	2	KHV	11	1.52879	0.316595	4.26306	-0.185649
VN067	HG02078	0	0	2	KHV	11	1.53286	0.336076	4.18166	-0.269636
VN069	HG02085	0	0	1	KHV	11	1.53406	0.34182	3.77997	-0.684109
VN056	HG02047	0	0	1	KHV	11	1.55527	0.443429	4.84857	0.418486
VN080	HG02133	0	0	2	KHV	11	1.56356	0.483118	5.20838	0.789746
VN068	HG02080	HG02082	HG02081	2	KHV	11	1.58508	0.586202	4.00644	-0.450436
VN066	HG02075	0	0	2	KHV	11	1.61213	0.715764	5.38731	0.974368
VN087	HG02514	HG02512	HG02513	1	KHV	11	1.66209	0.955085	3.14696	-1.33726
VN078	HG02127	0	0	2	KHV	11	1.66456	0.966886	5.79696	1.39704
VN069	HG02084	0	0	2	KHV	11	1.67318	1.0082	4.69314	0.258112
VN064	HG02068	HG02070	HG02069	2	KHV	11	1.70944	1.18185	5.28427	0.86805
VN078	HG02126	HG02128	HG02127	2	KHV	11	1.73903	1.32361	4.99252	0.567013
VN065	HG02071	HG02073	HG02072	1	KHV	11	1.78963	1.56595	5.66904	1.26506
VN061	HG02060	0	0	2	KHV	11	1.85454	1.87689	6.02034	1.62753
VN078	HG02128	0	0	1	KHV	11	1.85503	1.87924	4.34272	-0.103457
VN064	HG02070	0	0	1	KHV	11	1.88497	2.02261	4.32137	-0.125481
VN065	HG02073	0	0	1	KHV	11	2.01669	2.65353	7.03894	2.67854

## Sheet: HH1_BatchZ
FID	LCL_ID	Paternal ID	Maternal ID	Sex	Population	Batch	S_Typhi_Replication_24/3.5hr_median_GFP_raw	S_Typhi_Replication_24/3.5hr_median_GFP_batchZ	S_Typhimurium_Intracellular_Replication_24/3.5hr_median_GFP_raw	S_Typhimurium_Intracellular_Replication_24/3.5hr_median_GFP_batchZ
1345	NA07348	NA07357	NA07345	2	CEU	1	1.21667	-1.60628	3.57667	-1.02827
Y105	NA19099	0	0	2	YRI	1	1.28	-1.34771	4.35	-0.397886
Y028	NA18914	NA18913	NA18912	1	YRI	1	1.28667	-1.32049	4.19667	-0.522876
Y042	NA19102	0	0	2	YRI	1	1.30333	-1.25245	4.90667	0.0558834
Y058	NA19223	0	0	1	YRI	1	1.34333	-1.08915	4.29	-0.446795
Y105	NA19098	0	0	1	YRI	1	1.38667	-0.912234	3.69333	-0.933171
1346	NA12044	0	0	2	CEU	1	1.42	-0.776148	3.43333	-1.14511
Y105	NA19100	NA19098	NA19099	2	YRI	1	1.46333	-0.599235	5.71667	0.716158
Y058	NA19221	NA19223	NA19222	2	YRI	1	1.53667	-0.299844	4.17667	-0.539179
Y028	NA18912	0	0	2	YRI	1	1.54	-0.286236	6.33333	1.21884
Y040	NA19092	0	0	1	YRI	1	1.54333	-0.272627	5.90667	0.871038
Y040	NA19093	0	0	2	YRI	1	1.54667	-0.259018	4.18667	-0.531028
1345	NA07345	0	0	2	CEU	1	1.56333	-0.190975	5.74333	0.737896
1344	NA10851	NA12056	NA12057	1	CEU	1	1.6	-0.0412796	4.62	-0.177794
1346	NA10857	NA12043	NA12044	1	CEU	1	1.6	-0.0412796	4.58	-0.2104
1349	NA11840	0	0	2	CEU	1	1.6	-0.0412796	2.46667	-1.93309
1340	NA07056	0	0	2	CEU	1	1.62333	0.0539811	5.13	0.237935
1344	NA12056	0	0	1	CEU	1	1.64667	0.149242	3.09667	-1.41955
1345	NA07357	0	0	1	CEU	1	1.66667	0.230894	6.71667	1.53131
1346	NA12043	0	0	1	CEU	1	1.66667	0.230894	4.25333	-0.476684
1349	NA11839	0	0	1	CEU	1	1.67	0.244502	2.62333	-1.80539
Y042	NA19101	0	0	1	YRI	1	1.68	0.285328	5.29333	0.371076
Y058	NA19222	0	0	2	YRI	1	1.7	0.36698	6.58	1.41991
Y042	NA19103	NA19101	NA19102	1	YRI	1	1.71333	0.421415	5.89667	0.862886
Y040	NA19094	NA19092	NA19093	2	YRI	1	1.73333	0.503067	5.43667	0.487915
1344	NA12057	0	0	2	CEU	1	1.74	0.530284	4.97	0.10751
Y028	NA18913	0	0	1	YRI	1	1.78667	0.720806	5.67	0.678118
1340	NA07022	0	0	1	CEU	1	1.88667	1.12907	4.58333	-0.207683
1349	NA10854	NA11839	NA11840	2	CEU	1	2.23	2.53076	7.81333	2.42527
1340	NA07019	NA07022	NA07056	2	CEU	1	2.33	2.93902	4.90333	0.0531662
Y004	NA18501	0	0	1	YRI	2	1.12	-2.35537	6.07667	0.807524
Y005	NA18503	NA18504	NA18505	1	YRI	2	1.27333	-1.59929	4.90667	0.0954801
1416	NA12248	0	0	1	CEU	2	1.31	-1.41848	2.79	-1.19269
1416	NA10835	NA12248	NA12249	1	CEU	2	1.34333	-1.25412	2.96667	-1.08517
1416	NA12249	0	0	2	CEU	2	1.36667	-1.13906	3.23667	-0.920856
1420	NA12005	0	0	1	CEU	2	1.40667	-0.941821	3.30333	-0.880284
Y005	NA18504	0	0	1	YRI	2	1.43333	-0.810327	6.06	0.797381
Y060	NA19116	0	0	2	YRI	2	1.44	-0.777454	4.49333	-0.156068
Y060	NA19119	0	0	1	YRI	2	1.45667	-0.695271	3.37333	-0.837683
1463	NA12891	0	0	1	CEU	2	1.47	-0.629524	3.14333	-0.977657
1463	NA12892	0	0	2	CEU	2	1.50667	-0.448721	3.39667	-0.823482
Y050	NA19209	0	0	2	YRI	2	1.51333	-0.415847	4.07	-0.413702
1463	NA12878	NA12891	NA12892	2	CEU	2	1.59667	-0.004931	4.26	-0.298071
1444	NA12751	0	0	2	CEU	2	1.60667	0.044379	3.8	-0.57802
1444	NA12740	NA12750	NA12751	2	CEU	2	1.62333	0.126562	3.68333	-0.649022
1350	NA10856	NA11829	NA11830	1	CEU	2	1.65	0.258056	3.84333	-0.551648
Y004	NA18500	NA18501	NA18502	1	YRI	2	1.67333	0.373112	5.91	0.706093
1420	NA10839	NA12005	NA12006	2	CEU	2	1.7	0.504605	8.20333	2.10178
1420	NA12006	0	0	2	CEU	2	1.70667	0.537479	4.53	-0.133753
1350	NA11830	0	0	2	CEU	2	1.73333	0.668972	4.10667	-0.391387
1350	NA11829	0	0	1	CEU	2	1.73667	0.685409	4.72667	-0.0140651
Y050	NA19211	NA19210	NA19209	1	YRI	2	1.73667	0.685409	3.46667	-0.780882
Y016	NA18521	NA18522	NA18523	1	YRI	2	1.74	0.701845	5.08333	0.202997
Y004	NA18502	0	0	2	YRI	2	1.75	0.751155	6.51	1.07124
Y050	NA19210	0	0	1	YRI	2	1.76	0.800465	4.16333	-0.356901
Y016	NA18522	0	0	1	YRI	2	1.76333	0.816902	4.78667	0.02245
Y060	NA19120	NA19119	NA19116	1	YRI	2	1.78667	0.931959	5.59333	0.513375
1444	NA12750	0	0	1	CEU	2	1.84333	1.21138	6.32	0.955613
Y005	NA18505	0	0	2	YRI	2	1.94	1.68804	5.37667	0.381515
Y016	NA18523	0	0	2	YRI	2	1.94333	1.70448	10.3133	3.38589
Y009	NA18508	0	0	2	YRI	3	1.29333	-1.30572	3.13333	-0.858222
Y012	NA18859	0	0	1	YRI	3	1.32333	-1.19073	7.20667	1.00976
Y012	NA18860	NA18859	NA18858	1	YRI	3	1.36333	-1.03742	5.36667	0.165958
Y023	NA18856	0	0	1	YRI	3	1.38667	-0.947987	4.65667	-0.15964
1334	NA12145	0	0	2	CEU	3	1.4	-0.896882	3.13333	-0.858222
1340	NA06994	0	0	1	CEU	3	1.40333	-0.884106	5.29	0.1308
1340	NA07000	0	0	2	CEU	3	1.41333	-0.845778	2.35	-1.21745
1341	NA07034	0	0	1	CEU	3	1.43	-0.781897	3.34	-0.763447
1334	NA12146	0	0	1	CEU	3	1.49667	-0.526375	3.02333	-0.908667
Y023	NA18855	0	0	2	YRI	3	1.51333	-0.462495	4.71667	-0.132124
Y043	NA19138	0	0	1	YRI	3	1.52	-0.436943	3.98	-0.469951
1341	NA06985	0	0	2	CEU	3	1.52667	-0.41139	1.98333	-1.3856
1341	NA06991	NA06993	NA06985	2	CEU	3	1.53333	-0.385838	4.76	-0.112252
1334	NA10846	NA12144	NA12145	1	CEU	3	1.55	-0.321958	5.04	0.0161525
1334	NA10847	NA12146	NA12239	2	CEU	3	1.58333	-0.194197	5	-0.00219103
Y018	NA18853	0	0	1	YRI	3	1.58667	-0.181421	3.88667	-0.512752
Y043	NA19137	0	0	2	YRI	3	1.58667	-0.181421	4.49667	-0.233014
1340	NA07029	NA06994	NA07000	1	CEU	3	1.61	-0.0919879	2.85	-0.988155
1341	NA07048	NA07034	NA07055	1	CEU	3	1.63333	-0.00255522	3.4	-0.735932
Y018	NA18854	NA18853	NA18852	1	YRI	3	1.64333	0.0357731	4.63	-0.171869
Y023	NA18857	NA18856	NA18855	1	YRI	3	1.66667	0.125206	4.03667	-0.443964
Y012	NA18858	0	0	2	YRI	3	1.68	0.17631	6.60667	0.734607
Y043	NA19139	NA19138	NA19137	1	YRI	3	1.68333	0.189086	4.66667	-0.155054
1334	NA12144	0	0	1	CEU	3	1.78	0.559593	5.40333	0.182773
Y009	NA18507	0	0	1	YRI	3	1.8	0.63625	6.84667	0.844668
1341	NA07055	0	0	2	CEU	3	1.93667	1.16007	10.52	2.52922
Y009	NA18506	NA18507	NA18508	1	YRI	3	2.08667	1.73499	5.59333	0.269905
1334	NA12239	0	0	2	CEU	3	2.10333	1.79887	6.10667	0.505313
1341	NA06993	0	0	1	CEU	3	2.11667	1.84998	12.28	3.33633
Y018	NA18852	0	0	2	YRI	3	2.37	2.82096	5.84	0.383023
1362	NA11992	0	0	1	CEU	4	1.34	-2.13328	5.34667	-0.165956
Y047	NA19173	NA19171	NA19172	1	YRI	4	1.43333	-1.52993	4.79333	-0.471148
1447	NA12752	NA12760	NA12761	1	CEU	4	1.46333	-1.33599	4.54333	-0.609036
Y072	NA19154	NA19153	NA19152	1	YRI	4	1.48	-1.22825	6.54	0.49223
1447	NA12760	0	0	1	CEU	4	1.48333	-1.2067	4.26667	-0.761632
Y047	NA19172	0	0	2	YRI	4	1.56	-0.711092	12.45	3.7519
Y047	NA19171	0	0	1	YRI	4	1.57	-0.646447	4.29333	-0.746924
1454	NA12812	0	0	1	CEU	4	1.57333	-0.624899	3.4	-1.23964
1420	NA12003	0	0	1	CEU	4	1.59333	-0.49561	4.85333	-0.438055
1447	NA12761	0	0	2	CEU	4	1.61	-0.387868	6.05	0.221969
1454	NA12813	0	0	2	CEU	4	1.61667	-0.344772	3.09667	-1.40695
1362	NA10860	NA11992	NA11993	1	CEU	4	1.62667	-0.280127	4.95333	-0.3829
Y056	NA19160	0	0	1	YRI	4	1.62667	-0.280127	7.49333	1.01804
Y013	NA18515	NA18516	NA18517	1	YRI	4	1.63	-0.258579	5.8	0.0840811
Y056	NA19161	NA19160	NA19159	1	YRI	4	1.63667	-0.215482	5.95667	0.170491
Y072	NA19153	0	0	1	YRI	4	1.66	-0.0646447	6.88667	0.683434
1447	NA12762	0	0	1	CEU	4	1.67	1.44e-15	4.47333	-0.647645
Y013	NA18516	0	0	1	YRI	4	1.69	0.129289	6.69333	0.576801
Y072	NA19152	0	0	2	YRI	4	1.69	0.129289	3.85	-0.991446
1454	NA12801	NA12812	NA12813	1	CEU	4	1.70667	0.237031	5.23333	-0.228465
1362	NA11993	0	0	2	CEU	4	1.73	0.387868	4.55667	-0.601682
1420	NA10838	NA12003	NA12004	1	CEU	4	1.73667	0.430965	4.54	-0.610875
Y013	NA18517	0	0	2	YRI	4	1.75333	0.538706	6.20333	0.30654
1420	NA12004	0	0	2	CEU	4	1.80333	0.86193	8.04	1.31956
Y017	NA18871	0	0	1	YRI	4	1.86333	1.2498	8.54	1.59533
Y017	NA18870	0	0	2	YRI	4	1.87	1.29289	4.67333	-0.537334
1447	NA12763	0	0	2	CEU	4	1.90333	1.50838	4.82667	-0.452763
Y017	NA18872	NA18871	NA18870	1	YRI	4	1.90667	1.52993	6.09	0.244031
1447	NA12753	NA12762	NA12763	2	CEU	4	1.93	1.68076	5.60667	-0.0225524
Y056	NA19159	0	0	2	YRI	4	1.94333	1.76696	5.37667	-0.149409
Y101	NA19131	0	0	2	YRI	5	1.35333	-2.09087	5.56333	-0.557663
1459	NA12874	0	0	1	CEU	5	1.58667	-1.1952	4.69	-0.948182
1454	NA12802	NA12814	NA12815	2	CEU	5	1.63667	-1.00327	4.64	-0.97054
1459	NA12875	0	0	2	CEU	5	1.64	-0.990475	7.09333	0.126492
Y077	NA19127	0	0	2	YRI	5	1.68	-0.836931	7.67	0.384354
1454	NA12814	0	0	1	CEU	5	1.70667	-0.734569	4.32	-1.11363
Y074	NA19145	NA19144	NA19143	1	YRI	5	1.76	-0.529843	6.81	-0.000203255
Y071	NA19142	NA19141	NA19140	1	YRI	5	1.78	-0.453071	3.49667	-1.48179
Y101	NA19132	NA19130	NA19131	2	YRI	5	1.82667	-0.273936	11.9633	2.30416
Y101	NA19130	0	0	1	YRI	5	1.86	-0.145983	8.31667	0.673518
1454	NA12815	0	0	2	CEU	5	1.88	-0.0692111	3.54333	-1.46093
1459	NA12864	NA12872	NA12873	1	CEU	5	1.89667	-0.00523445	9.09	1.01932
Y071	NA19140	0	0	2	YRI	5	1.9	0.00756088	5.77333	-0.463759
Y024	NA18863	NA18862	NA18861	1	YRI	5	1.96	0.237877	5.66333	-0.512947
Y074	NA19144	0	0	1	YRI	5	1.99667	0.378626	5.54667	-0.565115
Y024	NA18861	0	0	2	YRI	5	2.04333	0.55776	7.52667	0.320261
Y077	NA19128	0	0	1	YRI	5	2.07	0.660123	6.94	0.0579275
1459	NA12865	NA12874	NA12875	2	CEU	5	2.1	0.775281	8.04333	0.551294
Y074	NA19143	0	0	2	YRI	5	2.12	0.852053	9.31333	1.11919
1459	NA12872	0	0	1	CEU	5	2.14	0.928825	4.83667	-0.882599
Y077	NA19129	NA19128	NA19127	2	YRI	5	2.27667	1.45343	8.80333	0.891136
Y024	NA18862	0	0	1	YRI	5	2.54333	2.47706	10.1867	1.50971
Y112	NA19194	NA19192	NA19193	1	YRI	6	1.29333	-1.97365	6.06667	0.358523
Y112	NA19193	0	0	2	YRI	6	1.4	-1.58961	4.48333	-0.469206
Y071	NA19141	0	0	1	YRI	6	1.52	-1.15756	6.29	0.475277
Y117	NA19238	0	0	2	YRI	6	1.55	-1.04954	8.03667	1.38839
1350	NA11832	0	0	2	CEU	6	1.58667	-0.917529	4.13667	-0.650435
Y117	NA19240	NA19239	NA19238	2	YRI	6	1.59667	-0.881524	5.60333	0.116304
Y112	NA19192	0	0	1	YRI	6	1.60333	-0.857522	6.21	0.433455
1375	NA12234	0	0	2	CEU	6	1.60667	-0.84552	3.38	-1.046
1362	NA11994	0	0	1	CEU	6	1.64333	-0.713504	2.65333	-1.42589
1362	NA10861	NA11994	NA11995	2	CEU	6	1.68667	-0.557486	2.55333	-1.47816
1408	NA12155	0	0	1	CEU	6	1.68667	-0.557486	3.53667	-0.9641
1347	NA11882	0	0	2	CEU	6	1.72	-0.437471	4.16	-0.638237
Y117	NA19239	0	0	1	YRI	6	1.72	-0.437471	4.49333	-0.463978
1347	NA11881	0	0	1	CEU	6	1.80333	-0.137436	3.32333	-1.07563
1375	NA10863	NA12264	NA12234	2	CEU	6	1.82333	-0.0654272	3.37333	-1.04949
Y051	NA19208	NA19207	NA19206	1	YRI	6	1.85	0.0305843	3.28667	-1.09479
1350	NA11831	0	0	1	CEU	6	1.87667	0.126596	3.34	-1.06691
1408	NA12156	0	0	2	CEU	6	1.89667	0.198604	4.6	-0.408215
Y045	NA19200	0	0	1	YRI	6	1.91	0.24661	4.66	-0.376849
Y048	NA19205	NA19203	NA19204	1	YRI	6	1.92333	0.294616	5.73667	0.186007
1408	NA10831	NA12155	NA12156	2	CEU	6	1.96333	0.438633	7.92	1.3274
1375	NA12264	0	0	1	CEU	6	1.97333	0.474637	4.42667	-0.49883
Y045	NA19202	NA19200	NA19201	2	YRI	6	1.99333	0.546646	6.53667	0.604228
Y051	NA19206	0	0	2	YRI	6	1.99333	0.546646	6.24333	0.45088
1459	NA12873	0	0	2	CEU	6	2.02	0.642657	7.74667	1.23679
1362	NA11995	0	0	2	CEU	6	2.1	0.930692	4.75	-0.329799
Y051	NA19207	0	0	1	YRI	6	2.10333	0.942693	7.89333	1.31346
Y045	NA19201	0	0	2	YRI	6	2.10667	0.954694	5.58	0.104106
1347	NA10859	NA11881	NA11882	2	CEU	6	2.15333	1.12271	7.41667	1.06427
Y048	NA19204	0	0	2	YRI	6	2.47	2.26285	8.81667	1.79616
Y048	NA19203	0	0	1	YRI	6	2.51333	2.41887	9.55333	2.18127
NA18529	NA18529	0	0	2	CHB	7	1.22	-1.78203	1.72	-1.77015
Y052	NA19182	0	0	2	YRI	7	1.42333	-1.20121	6.18333	0.194088
Y073	NA19149	0	0	2	YRI	7	1.44667	-1.13455	3.55333	-0.963331
NA18550	NA18550	0	0	2	CHB	7	1.53333	-0.886989	4.59	-0.507111
NA18558	NA18558	0	0	1	CHB	7	1.56	-0.810815	2.97667	-1.21711
NA18547	NA18547	0	0	2	CHB	7	1.61	-0.667988	6.33	0.258633
NA18524	NA18524	0	0	1	CHB	7	1.63	-0.610858	3.60333	-0.941326
NA18526	NA18526	0	0	2	CHB	7	1.66333	-0.51564	5.58	-0.0714289
Y100	NA19118	0	0	2	YRI	7	1.70667	-0.391857	4.91	-0.366285
NA18562	NA18562	0	0	1	CHB	7	1.73667	-0.306161	6.07333	0.145679
Y075	NA19146	0	0	1	YRI	7	1.75	-0.268074	3.42667	-1.01907
NA18545	NA18545	0	0	2	CHB	7	1.78667	-0.163335	4.94	-0.353082
Y038	NA19178	0	0	1	YRI	7	1.79333	-0.144291	4.76	-0.432297
Y044	NA19175	0	0	1	YRI	7	1.84667	0.00805688	8.48333	1.20628
NA18552	NA18552	0	0	2	CHB	7	1.88333	0.112796	7.04333	0.572559
Y073	NA19150	0	0	1	YRI	7	1.92	0.217536	9.42333	1.61996
Y061	NA19121	0	0	1	YRI	7	1.94	0.274666	4.46667	-0.561388
Y044	NA19176	0	0	2	YRI	7	1.94	0.274666	12.9667	3.17932
NA18537	NA18537	0	0	2	CHB	7	1.96	0.331797	4.70333	-0.457235
Y061	NA19122	0	0	2	YRI	7	1.99333	0.427015	7.25333	0.664977
NA18532	NA18532	0	0	2	CHB	7	2.03333	0.541276	5.79667	0.0239225
NA18555	NA18555	0	0	2	CHB	7	2.07	0.646015	5.7	-0.0186189
Y100	NA19117	0	0	1	YRI	7	2.08	0.67458	6.11667	0.164749
NA18561	NA18561	0	0	1	CHB	7	2.13667	0.83645	4.45	-0.568723
Y075	NA19147	0	0	2	YRI	7	2.17333	0.94119	6.55667	0.358386
NA18540	NA18540	0	0	2	CHB	7	3.10333	3.59776	7.69333	0.858613
Y110	NA19214	0	0	2	YRI	8	1.49333	-1.39282	4.13333	-1.18724
NA18624	NA18624	0	0	1	CHB	8	1.58333	-1.12372	4.01	-1.28376
NA18623	NA18623	0	0	1	CHB	8	1.64333	-0.944324	4.35667	-1.01244
Y057	NA19225	0	0	2	YRI	8	1.65	-0.924391	4.60333	-0.81938
Y116	NA19236	0	0	1	YRI	8	1.65667	-0.904458	5.58333	-0.0523643
NA18609	NA18609	0	0	1	CHB	8	1.68667	-0.81476	4.66333	-0.77242
Y111	NA19190	0	0	2	YRI	8	1.69	-0.804793	5.69667	0.0363382
Y035	NA19198	0	0	1	YRI	8	1.7	-0.774894	4.98	-0.524575
Y039	NA19184	0	0	1	YRI	8	1.76667	-0.575564	7.35333	1.33296
Y116	NA19235	0	0	2	YRI	8	1.77333	-0.555631	4.62	-0.806336
NA18632	NA18632	0	0	1	CHB	8	1.78	-0.535698	7.65667	1.57037
NA18622	NA18622	0	0	1	CHB	8	1.78333	-0.525732	5.82	0.132867
NA18621	NA18621	0	0	1	CHB	8	1.78667	-0.515765	6.11333	0.362451
NA18611	NA18611	0	0	1	CHB	8	1.79333	-0.495832	5.22	-0.336734
Y039	NA19185	0	0	2	YRI	8	1.82	-0.416101	4.21333	-1.12462
Y120	NA19248	0	0	1	YRI	8	2.03	0.211788	8.15667	1.96171
Y052	NA19181	0	0	1	YRI	8	2.06667	0.321419	5.22667	-0.331516
NA18605	NA18605	0	0	1	CHB	8	2.08333	0.371251	4.21	-1.12723
NA18633	NA18633	0	0	1	CHB	8	2.10667	0.441017	6.85667	0.944235
NA18612	NA18612	0	0	1	CHB	8	2.11	0.450983	5.18667	-0.362823
Y092	NA19256	0	0	1	YRI	8	2.12333	0.490849	7.43333	1.39557
Y057	NA19226	0	0	1	YRI	8	2.15667	0.590514	4.67	-0.767202
NA18620	NA18620	0	0	1	CHB	8	2.17	0.63038	5.51667	-0.104542
Y035	NA19197	0	0	2	YRI	8	2.23333	0.819743	4.18667	-1.14549
Y092	NA19257	0	0	2	YRI	8	2.32667	1.0988	6.77	0.876403
Y110	NA19213	0	0	1	YRI	8	2.35333	1.17854	6.69	0.81379
NA18608	NA18608	0	0	1	CHB	8	2.46	1.49746	7.89	1.75299
Y120	NA19247	0	0	2	YRI	8	3.03	3.20173	6.39	0.578989
NA18635	NA18635	0	0	1	CHB	9	1.09	-2.19906	3.05333	-1.18734
NA18564	NA18564	0	0	2	CHB	9	1.31667	-1.14387	3.14	-1.13617
NA18593	NA18593	0	0	2	CHB	9	1.33	-1.0818	5.18333	0.0700913
NA18637	NA18637	0	0	1	CHB	9	1.39333	-0.786962	3.94333	-0.661932
NA18573	NA18573	0	0	2	CHB	9	1.39667	-0.771445	5.9	0.493169
Y111	NA19189	0	0	1	YRI	9	1.45667	-0.492128	5.72333	0.388876
NA18636	NA18636	0	0	1	CHB	9	1.5	-0.2904	4.98	-0.0499447
NA18571	NA18571	0	0	2	CHB	9	1.50667	-0.259365	7.26	1.29603
NA18579	NA18579	0	0	2	CHB	9	1.51	-0.243847	4.46333	-0.354954
NA18603	NA18603	0	0	1	CHB	9	1.51	-0.243847	5.05667	-0.00468525
Y038	NA19179	0	0	2	YRI	9	1.54	-0.104189	2.54333	-1.48841
NA18594	NA18594	0	0	2	CHB	9	1.55333	-0.0421191	6.33667	0.750952
NA18582	NA18582	0	0	2	CHB	9	1.56333	0.00443359	4.14333	-0.543864
NA18542	NA18542	0	0	2	CHB	9	1.58667	0.113057	3.13333	-1.14011
NA18572	NA18572	0	0	1	CHB	9	1.62333	0.28375	7.3	1.31965
NA18563	NA18563	0	0	1	CHB	9	1.63667	0.34582	3.87667	-0.701288
NA18566	NA18566	0	0	2	CHB	9	1.71333	0.702724	4.26	-0.47499
NA18570	NA18570	0	0	2	CHB	9	1.78333	1.02859	7.18333	1.25077
NA18592	NA18592	0	0	2	CHB	9	1.86333	1.40101	4.86	-0.120786
NA18576	NA18576	0	0	2	CHB	9	1.92667	1.69585	9.28333	2.49049
NA18577	NA18577	0	0	2	CHB	9	2.01	2.08379	4.73333	-0.195562
NA18948	NA18948	0	0	1	JPT	10	1.25333	-1.88815	5.00333	-0.124174
NA18961	NA18961	0	0	1	JPT	10	1.42	-1.13289	4.09	-0.94402
NA18943	NA18943	0	0	1	JPT	10	1.48	-0.860995	4.58333	-0.501183
NA18944	NA18944	0	0	1	JPT	10	1.48667	-0.830785	3.94	-1.07867
NA18951	NA18951	0	0	2	JPT	10	1.52333	-0.664628	4.21	-0.836303
NA18947	NA18947	0	0	2	JPT	10	1.54667	-0.558891	4.13667	-0.90213
NA18945	NA18945	0	0	1	JPT	10	1.65	-0.090631	4.52667	-0.55205
NA18952	NA18952	0	0	1	JPT	10	1.72333	0.241683	5.26	0.106221
NA18940	NA18940	0	0	1	JPT	10	1.80333	0.604207	8.12333	2.67647
NA18949	NA18949	0	0	2	JPT	10	1.85	0.815679	6.26	1.00386
NA18953	NA18953	0	0	1	JPT	10	1.85333	0.830785	5.00667	-0.121182
NA18956	NA18956	0	0	2	JPT	10	1.91333	1.10268	5.8	0.590948
NA18960	NA18960	0	0	1	JPT	10	1.92667	1.1631	5.29667	0.139134
NA18959	NA18959	0	0	1	JPT	10	1.95	1.26883	5.74667	0.543073
NA18966	NA18966	0	0	1	JPT	11	1.54333	-1.72874	4.46333	-1.42495
NA18972	NA18972	0	0	2	JPT	11	1.61667	-1.27018	6.67	-0.137255
NA18965	NA18965	0	0	1	JPT	11	1.66667	-0.957517	5.12667	-1.03786
NA18980	NA18980	0	0	2	JPT	11	1.67333	-0.915829	9.12333	1.29438
NA18974	NA18974	0	0	1	JPT	11	1.68	-0.874141	7.85333	0.553276
NA18942	NA18942	0	0	2	JPT	11	1.74667	-0.457263	6.85333	-0.0302716
NA18971	NA18971	0	0	1	JPT	11	1.74667	-0.457263	4.53	-1.38605
NA18968	NA18968	0	0	2	JPT	11	1.84	0.126366	7.54	0.370431
NA18967	NA18967	0	0	1	JPT	11	1.86667	0.293117	5.63667	-0.740255
NA18970	NA18970	0	0	1	JPT	11	1.87	0.313961	6.15667	-0.43681
NA18973	NA18973	0	0	2	JPT	11	1.88333	0.397337	11.01	2.39534
NA18969	NA18969	0	0	2	JPT	11	1.89333	0.459869	5.76667	-0.664394
NA18964	NA18964	0	0	2	JPT	11	1.96667	0.918435	6.48	-0.248129
NA18975	NA18975	0	0	2	JPT	11	1.98333	1.02265	7.91333	0.588289
NA18978	NA18978	0	0	2	JPT	11	2.03333	1.33531	7.3	0.23038
NA18976	NA18976	0	0	2	JPT	11	2.10667	1.79388	8.06	0.673876
NA19000	NA19000	0	0	1	JPT	12	1.20333	-1.73277	6.62	0.455569
NA19012	NA19012	0	0	1	JPT	12	1.26333	-1.30078	5.82333	-0.0394946
NA19005	NA19005	0	0	1	JPT	12	1.32	-0.892784	5.77	-0.072637
NA19007	NA19007	0	0	1	JPT	12	1.33	-0.820786	4.95667	-0.578058
NA18994	NA18994	0	0	1	JPT	12	1.34	-0.748787	5.76667	-0.0747084
NA18991	NA18991	0	0	2	JPT	12	1.37333	-0.508791	4.74667	-0.708556
NA18990	NA18990	0	0	1	JPT	12	1.44	-0.0287995	3.52333	-1.46876
NA18987	NA18987	0	0	2	JPT	12	1.44667	0.0191997	4.12333	-1.09591
NA18997	NA18997	0	0	2	JPT	12	1.45333	0.0671988	7.37333	0.923705
NA18995	NA18995	0	0	1	JPT	12	1.51	0.475192	4.60667	-0.795554
NA18999	NA18999	0	0	2	JPT	12	1.52	0.54719	4.09333	-1.11455
NA18981	NA18981	0	0	2	JPT	12	1.54	0.691188	6.56	0.418284
NA19003	NA19003	0	0	2	JPT	12	1.62667	1.31518	7.45333	0.973418
NA18998	NA18998	0	0	2	JPT	12	1.63333	1.36318	7.5	1.00242
NA18992	NA18992	0	0	2	JPT	12	1.66	1.55517	9.38667	2.17483
Y010	NA18509	0	NA18511	1	YRI	13	1.15667	-1.47646	5.76667	0.572192
Y019	NA18875	NA18874	NA18873	2	YRI	13	1.16667	-1.44109	4.79	-0.147603
Y025	NA18907	0	0	2	YRI	13	1.29	-1.00493	3.98333	-0.742109
Y019	NA18874	0	0	1	YRI	13	1.29333	-0.993146	3.40333	-1.16956
Y007	NA18868	0	0	1	YRI	13	1.30667	-0.945994	3.22667	-1.29977
Y027	NA18909	0	0	2	YRI	13	1.32	-0.898842	4.36	-0.464509
Y003	NA18498	0	0	1	YRI	13	1.35667	-0.769173	3.75667	-0.90916
Y001	NA18486	0	0	1	YRI	13	1.43333	-0.498047	4.67	-0.236042
Y019	NA18873	0	0	2	YRI	13	1.46333	-0.391954	4.03	-0.707716
Y014	NA18518	NA18519	NA18520	2	YRI	13	1.47	-0.368378	4.67	-0.236042
Y007	NA18869	NA18868	NA18867	1	YRI	13	1.51	-0.226921	3.23	-1.29731
Y003	NA18499	0	0	2	YRI	13	1.57667	0.00884106	5.99333	0.739243
Y014	NA18519	0	0	1	YRI	13	1.59	0.0559934	6.44667	1.07335
Y001	NA18484	NA18486	NA18488	2	YRI	13	1.60667	0.114934	6.37333	1.0193
Y002	NA18485	NA18487	NA18489	1	YRI	13	1.65	0.268179	3.9	-0.803525
Y002	NA18489	0	0	2	YRI	13	1.66	0.303543	5.54667	0.410054
Y002	NA18487	0	0	1	YRI	13	1.75667	0.645398	6.49333	1.10774
Y003	NA18497	NA18498	NA18499	1	YRI	13	1.77667	0.716126	5.28	0.213523
Y007	NA18867	0	0	2	YRI	13	1.8	0.798643	7.24	1.65802
Y010	NA18510	0	0	1	YRI	13	1.81667	0.857583	5.52333	0.392857
Y010	NA18511	0	0	2	YRI	13	1.93	1.25838	2.78	-1.62895
Y014	NA18520	0	0	2	YRI	13	2.14667	2.0246	4.87	-0.0886436
Y001	NA18488	0	0	2	YRI	13	2.24	2.35467	8.1	2.29184
Y052	NA19183	NA19181	NA19182	2	YRI	14	1.12667	-1.64922	6.33333	1.21593
Y036	NA18935	NA18934	NA18933	1	YRI	14	1.14667	-1.56613	1.88667	-2.22254
Y006	NA19109	NA19107	NA19108	2	YRI	14	1.15	-1.55228	3.30333	-1.12707
Y057	NA19224	NA19226	NA19225	1	YRI	14	1.16667	-1.48303	3.2	-1.20698
Y092	NA19258	NA19256	NA19257	1	YRI	14	1.24333	-1.1645	3.46333	-1.00335
Y079	NA19114	0	0	2	YRI	14	1.31667	-0.859811	4.12	-0.495572
Y030	NA18916	0	0	2	YRI	14	1.35	-0.721318	6.3	1.19015
Y027	NA18911	NA18910	NA18909	1	YRI	14	1.35333	-0.707468	3.89333	-0.670846
Y039	NA19186	NA19184	NA19185	1	YRI	14	1.35667	-0.693619	6.945	1.68891
Y100	NA19174	NA19117	NA19118	1	YRI	14	1.36	-0.67977	7.05	1.7701
Y075	NA19148	NA19146	NA19147	2	YRI	14	1.40333	-0.499729	4.41667	-0.266169
Y033	NA18925	NA18923	NA18924	1	YRI	14	1.43	-0.388935	4.31667	-0.343496
Y038	NA19180	NA19178	NA19179	2	YRI	14	1.43667	-0.361236	6.49667	1.34223
Y006	NA19108	0	0	2	YRI	14	1.44333	-0.333537	3.41333	-1.04202
Y079	NA19113	0	0	1	YRI	14	1.47333	-0.208894	3.33333	-1.10388
Y006	NA19107	0	0	1	YRI	14	1.48667	-0.153496	4.39667	-0.281634
Y073	NA19151	NA19150	NA19149	2	YRI	14	1.48667	-0.153496	4.89	0.0998447
Y111	NA19191	NA19189	NA19190	1	YRI	14	1.53	0.0265445	4.445	-0.24426
Y041	NA19095	0	0	2	YRI	14	1.56	0.151188	3.03333	-1.33586
Y116	NA19237	NA19236	NA19235	2	YRI	14	1.56333	0.165038	5.87	0.857648
Y036	NA18933	0	0	2	YRI	14	1.57667	0.220435	4.48	-0.217195
Y120	NA19249	NA19248	NA19247	1	YRI	14	1.59333	0.289681	3.83667	-0.714665
Y036	NA18934	0	0	1	YRI	14	1.60667	0.345078	3.32333	-1.11161
Y025	NA19252	0	NA18907	1	YRI	14	1.65	0.525119	7.07667	1.79073
Y030	NA18917	0	0	1	YRI	14	1.65667	0.552818	4.71	-0.0393436
Y079	NA19115	NA19113	NA19114	2	YRI	14	1.67667	0.635914	4.53	-0.178532
Y033	NA18923	0	0	1	YRI	14	1.68	0.649763	6.2	1.11283
Y061	NA19123	NA19121	NA19122	1	YRI	14	1.68333	0.663612	4.28667	-0.366694
Y041	NA19096	0	0	1	YRI	14	1.69333	0.70516	6.34	1.22108
Y027	NA18910	0	0	1	YRI	14	1.7	0.732859	4.775	0.0109188
Y030	NA18930	NA18917	NA18916	2	YRI	14	1.70667	0.760557	5.43	0.51741
Y035	NA19199	NA19198	NA19197	2	YRI	14	1.71333	0.788256	4.58667	-0.134713
Y041	NA19097	NA19096	NA19095	2	YRI	14	1.72667	0.843653	4.97	0.161706
Y033	NA18924	0	0	2	YRI	14	1.81	1.18989	6.36	1.23655
Y110	NA19215	NA19213	NA19214	2	YRI	14	2.42	3.72431	4.50333	-0.199152
1456	NA12829	0	0	1	CEU	15	1.09	-2.369	1.99	-1.46072
1456	NA12828	0	0	2	CEU	15	1.22	-1.64151	5.17	0.28235
1458	NA12842	0	0	1	CEU	15	1.23	-1.58555	2.66667	-1.08981
1444	NA12748	0	0	1	CEU	15	1.31333	-1.11921	3.00667	-0.903448
1456	NA12817	NA12827	NA12828	1	CEU	15	1.33333	-1.00729	4.99667	0.18734
1423	NA11919	0	0	1	CEU	15	1.38	-0.746143	5.66667	0.55459
1456	NA12827	0	0	1	CEU	15	1.41333	-0.559607	4.08667	-0.311462
1451	NA12777	0	0	1	CEU	15	1.41667	-0.540953	2.73667	-1.05144
1456	NA12818	NA12829	NA12830	2	CEU	15	1.42333	-0.503646	4.42667	-0.125097
1423	NA11917	0	0	1	CEU	15	1.45333	-0.335764	6.33667	0.921841
1424	NA11930	0	0	1	CEU	15	1.45667	-0.317111	3.47	-0.649479
1451	NA12775	0	0	1	CEU	15	1.46	-0.298457	5.28333	0.344472
1458	NA12832	NA12842	NA12843	2	CEU	15	1.48	-0.186536	4.12667	-0.289537
1451	NA12767	NA12777	NA12778	2	CEU	15	1.48333	-0.167882	5.38333	0.399286
1423	NA10843	NA11919	NA11920	2	CEU	15	1.49	-0.130575	4.84	0.101466
1463	NA12889	0	0	1	CEU	15	1.5	-0.0746143	3.34	-0.720736
1423	NA11920	0	0	2	CEU	15	1.53333	0.111921	5.53667	0.483333
1451	NA12778	0	0	2	CEU	15	1.53333	0.111921	3.12667	-0.837672
1444	NA12749	0	0	2	CEU	15	1.55667	0.242496	4.02333	-0.346177
1458	NA12843	0	0	2	CEU	15	1.56333	0.279803	5.18333	0.289659
1451	NA12766	NA12775	NA12776	1	CEU	15	1.58	0.373071	4.49333	-0.0885542
1463	NA12890	0	0	2	CEU	15	1.66	0.820757	7.32	1.46084
1424	NA11931	0	0	2	CEU	15	1.66333	0.83941	6.71333	1.1283
1424	NA10845	NA11930	NA11931	1	CEU	15	1.67333	0.895371	3.96	-0.380893
1423	NA11918	0	0	2	CEU	15	1.67333	0.895371	4.60667	-0.0264323
1456	NA12830	0	0	2	CEU	15	1.68333	0.951332	2.20333	-1.34378
1451	NA12776	0	0	2	CEU	15	1.81667	1.69747	11.6033	3.80868
1444	NA12739	NA12748	NA12749	1	CEU	15	1.82	1.71613	4.54	-0.0629746
1463	NA12877	NA12889	NA12890	1	CEU	15	1.84667	1.86536	4.5	-0.0849
1377	NA10864	NA11893	NA11894	2	CEU	16	1.30333	-2.08196	2.73	-1.02
1354	NA12399	0	0	1	CEU	16	1.46333	-1.3717	4.04667	-0.401358
1353	NA12383	0	0	2	CEU	16	1.46667	-1.3569	2.66667	-1.04975
1353	NA12489	0	0	2	CEU	16	1.58	-0.853798	6.62667	0.81086
1421	NA12283	0	0	2	CEU	16	1.61	-0.720623	5.89	0.464736
1377	NA11891	0	0	1	CEU	16	1.61667	-0.691029	3.26333	-0.769409
1358	NA12708	0	NA12718	2	CEU	16	1.63	-0.63184	1.96	-1.38178
1354	NA12400	0	0	2	CEU	16	1.66333	-0.483868	4.59667	-0.142939
1353	NA12375	0	NA12383	1	CEU	16	1.68	-0.409882	5.32	0.19692
1358	NA12718	0	0	2	CEU	16	1.69333	-0.350693	2.01	-1.35829
1421	NA12282	0	0	1	CEU	16	1.71333	-0.26191	3.65	-0.587733
1377	NA11892	0	0	2	CEU	16	1.72	-0.232316	4.56667	-0.157035
1418	NA10837	NA12272	NA12273	1	CEU	16	1.73	-0.187924	3.11333	-0.839886
1418	NA10836	NA12274	NA12275	2	CEU	16	1.73667	-0.15833	4.27333	-0.294858
1377	NA10865	NA11891	NA11892	1	CEU	16	1.74333	-0.128736	9.26	2.04814
1377	NA11894	0	0	2	CEU	16	1.75	-0.0991411	4.26333	-0.299557
1353	NA12376	NA12546	NA12489	2	CEU	16	1.76667	-0.0251552	4.03333	-0.407623
1418	NA12272	0	0	1	CEU	16	1.89667	0.551935	10.07	2.42872
1418	NA12273	0	0	2	CEU	16	1.90667	0.596327	2.94	-0.921327
1418	NA12275	0	0	2	CEU	16	1.93333	0.714704	4.00667	-0.420152
1421	NA10840	NA12286	NA12287	2	CEU	16	1.97667	0.907067	6.44	0.723154
1421	NA12287	0	0	2	CEU	16	2.00667	1.04024	5.88667	0.46317
1354	NA12386	NA12399	NA12400	2	CEU	16	2.01333	1.06984	5.20333	0.142104
1353	NA12546	0	0	1	CEU	16	2.02667	1.12903	3.23333	-0.783504
1355	NA12413	0	0	1	CEU	16	2.04333	1.20301	7.97333	1.44359
1377	NA11893	0	0	1	CEU	16	2.07667	1.35098	5.40667	0.237641
1421	NA12286	0	0	1	CEU	16	2.17667	1.7949	5.72	0.384861
1330	NA12340	0	0	1	CEU	17	1.04	-1.75583	5.13	0.888526
1349	NA11843	0	0	1	CEU	17	1.05667	-1.65439	2.44667	-0.969967
13281	NA12344	NA12347	NA12348	1	CEU	17	1.06667	-1.59354	5.48333	1.13325
1330	NA12335	NA12340	NA12341	1	CEU	17	1.09	-1.45153	2.80333	-0.722938
1330	NA12336	NA12342	NA12343	2	CEU	17	1.13	-1.20809	2.68667	-0.803742
1345	NA07346	0	0	2	CEU	17	1.22	-0.660359	2.27333	-1.09002
13292	NA07031	0	0	2	CEU	17	1.27	-0.356062	3.02667	-0.568256
13281	NA12348	0	0	2	CEU	17	1.27333	-0.335776	2.87667	-0.672147
13291	NA07045	0	0	2	CEU	17	1.28	-0.295203	2.59	-0.870694
13291	NA06997	NA06986	NA07045	2	CEU	17	1.29667	-0.19377	3.50333	-0.238113
13281	NA12347	0	0	1	CEU	17	1.29667	-0.19377	4.88	0.715375
13291	NA07037	0	0	2	CEU	17	1.30333	-0.153198	3.08333	-0.529008
13291	NA06986	0	0	1	CEU	17	1.31333	-0.0923383	2.31667	-1.06001
13291	NA06995	NA07435	NA07037	1	CEU	17	1.31333	-0.0923383	6.17	1.60884
1345	NA07349	NA07347	NA07346	1	CEU	17	1.32667	-0.0111925	4.52333	0.468345
13292	NA07014	NA07051	NA07031	2	CEU	17	1.33667	0.0496668	6.07	1.53958
1346	NA10852	NA12045	0	2	CEU	17	1.39333	0.394536	3.51	-0.233496
1349	NA10853	NA11843	0	1	CEU	17	1.39333	0.394536	2.43	-0.981511
1346	NA12045	0	0	1	CEU	17	1.39333	0.394536	2.92667	-0.637516
1330	NA12343	0	0	2	CEU	17	1.4	0.435109	2.43333	-0.979202
13291	NA07435	0	0	1	CEU	17	1.45667	0.779979	3.43333	-0.286596
13292	NA07051	0	0	1	CEU	17	1.49333	1.00313	5.68333	1.27177
1328	NA06989	0	0	2	CEU	17	1.56333	1.42914	6.05	1.52572
1328	NA06984	0	0	1	CEU	17	1.56667	1.44943	3.28333	-0.390487
1344	NA10850	0	NA12058	2	CEU	17	1.57	1.46972	4.37667	0.366763
1345	NA07347	0	0	1	CEU	17	1.59	1.59144	3.55	-0.205792
1330	NA12341	0	0	2	CEU	17	1.63	1.83487	6.82333	2.06134
