# Supplementary material for: Human variation impacting MCOLN2 restricts Salmonella Typhi replication by magnesium deprivation
Source: Cell Genom. 2023 Apr 4;3(5):100290. doi: 10.1016/j.xgen.2023.100290 (PMC10203047; doi:10.1016/j.xgen.2023.100290)
Supplement: Table S2. Transcriptomic data of S. Typhi within wild-type and MCOLN2−/− THP-1 monocytes, related to Figure 3 — Four tabs of data are included within this file: three tabs of differentially expressed genes (comparing intracellular S. Typhi from WT vs. KO THP-1 cells or intracellular S. Typhi from WT cells vs. late-log S. Typhi or intracellular S. Typhi from KO cells vs. late-log S. Typhi). Results of GSEA are provided in the final tab. [file mmc3.xlsx]

## Sheet: DEG Header Info
Table S2. Transcriptomic data of S. Typhi within wild-type and MCOLN2-/- THP-1 monocytes. Four tabs of data are included within this file: 3 tabs of differentially expressed genes (comparing intracellular S. Typhi from WT vs. KO THP-1 cells or intracellular S. Typhi from WT cells vs. late-log S. Typhi or intracellular S. Typhi from KO cells vs. late-log S. Typhi). Results of GSEA are provided in …
	DEG	Differentially Expressed Genes
	Header Information:
	GeneID	ENSEMBL Gene ID
	GeneName	Gene name
	IsCoding	Is the gene a known protein coding gene?
	logFC	Log2(fold-change)
	lfcSE	Standard error of the log2(fold-change)
	stat	For pairwise analysis, it's the Wald test statistic. For the interaction analysis, it's the likelihood ratio test statistic
	pvalue	P-value
	padj	FDR corrected p-value
	<SampleID>	Normalized expression value for specific <SampleID>
	Analysis:
	Group comparison	~ Batch + Group
	Genotype:Condition interaction LRT	(~ Batch + Genotype + Condition + Genotype:Condition) / (~ Batch + Genotype + Condition)
	Sample Name Code:
	X	Experiment
	Date	9/1, 9/4, or 9/9/2020
	Exp	From Intracellular Bacteria (Experimental Condition)

## Sheet: DEG (Inside KO vs Inside WT)
GeneID	GeneName	IsCoding	logFC (KO_Exp / WT_Exp)	lfcSE	stat	pvalue	padj	X9.1.KO.Exp	X9.1.WT.Exp	X9.4.KO.Exp	X9.4.WT.Exp	X9.9.KO.Exp	X9.9.WT.Exp	Note
T_RS02765	nuoK	TRUE	-4.37303	1.42019	-3.07918	0.00207569	0.499864	0	4.24706	0	1.74786	0	10.7256	NADH-quinone oxidoreductase subunit K
T_RS14195	invA	TRUE	-3.8866	1.37405	-2.82857	0.00467564	0.619289	0	6.3706	0	1.74786	0	2.68139
T_RS12055	hemH	TRUE	-3.78858	1.48522	-2.55085	0.010746	0.971743	0	6.3706	0	3.49571	0	0
T_RS25755	rseD	TRUE	-3.4035	1.16643	-2.91787	0.00352428	0.549166	1.25716	6.3706	0	10.4871	1.61726	10.7256
T_RS15595	T_RS15595	TRUE	-3.30839	1.5064	-2.19622	0.0280763	0.986225	0	2.12353	0	0	0	8.04417
T_RS14165	spaP	TRUE	-3.13861	1.48367	-2.11544	0.0343926	0.986225	0	4.24706	0	1.74786	0	0
T_RS20040	T_RS20040	TRUE	-3.11071	1.50869	-2.06186	0.0392208	0.986225	0	0	1.11917	10.4871	0	5.36278
T_RS01495	dtpD	TRUE	-3.10582	1.39983	-2.21871	0.0265061	0.986225	0	4.24706	0	5.24357	1.61726	2.68139
T_RS10030	dmsA	TRUE	-3.05243	1.33399	-2.28819	0.0221262	0.986225	0	2.12353	0	3.49571	1.61726	8.04417
T_RS07850	cybB	FALSE	-2.98586	1.57903	-1.89094	0.0586318	0.986225	0	0	0	5.24357	0	0
T_RS03200	rsuA	TRUE	-2.93049	1.49861	-1.95547	0.0505275	0.986225	0	6.3706	1.11917	0	0	5.36278
T_RS15775	ygiD	TRUE	-2.92527	1.27987	-2.2856	0.0222776	0.986225	2.51433	4.24706	0	12.235	0	2.68139
T_RS02785	T_RS02785	TRUE	-2.84182	1.38525	-2.05148	0.0402199	0.986225	0	0	0	6.99143	1.61726	2.68139
T_RS19600	T_RS19600	TRUE	-2.84003	1.38622	-2.04876	0.0404858	0.986225	0	6.3706	1.11917	5.24357	1.61726	5.36278
T_RS19010	T_RS19010	TRUE	-2.82307	1.51547	-1.86283	0.0624862	0.986225	0	0	1.11917	3.49571	0	8.04417
T_RS02565	T_RS02565	TRUE	-2.8147	1.22716	-2.29368	0.0218091	0.986225	1.25716	4.24706	1.11917	3.49571	0	10.7256
T_RS09590	T_RS09590	TRUE	-2.6094	1.66675	-1.56556	0.117452	0.986225	0	0	0	0	0	5.36278
T_RS04600	fliP	TRUE	-2.57384	1.47411	-1.74603	0.0808066	0.986225	1.25716	2.12353	0	3.49571	0	2.68139
T_RS07570	T_RS07570	TRUE	-2.55692	1.27273	-2.00901	0.0445364	0.986225	1.25716	2.12353	0	8.73929	1.61726	2.68139
T_RS22130	vexB	TRUE	-2.54054	1.4437	-1.75974	0.078452	0.986225	1.25716	4.24706	0	3.49571	0	0
T_RS03135	narP	TRUE	-2.51841	1.30246	-1.93357	0.0531657	0.986225	1.25716	8.49413	1.11917	1.74786	0	5.36278
T_RS09630	T_RS09630	TRUE	-2.48684	1.60139	-1.55293	0.12044	0.986225	0	2.12353	0	0	0	2.68139
T_RS14455	queD	TRUE	-2.48388	1.56807	-1.58403	0.113187	0.986225	1.25716	2.12353	0	5.24357	0	0
T_RS13340	T_RS13340	TRUE	-2.47691	1.28298	-1.9306	0.0535325	0.986225	2.51433	2.12353	0	6.99143	0	5.36278
T_RS24715	T_RS24715	TRUE	-2.468	1.82638	-1.35131	0.176597	0.986225	0	0	0	0	0	5.36278
T_RS21280	nrfB	TRUE	-2.43636	1.75235	-1.39034	0.164426	0.986225	0	2.12353	0	0	0	2.68139
T_RS11200	T_RS11200	FALSE	-2.42026	1.64139	-1.47452	0.140342	0.986225	0	2.12353	0	1.74786	0	0
T_RS12205	T_RS12205	TRUE	-2.40139	1.30738	-1.8368	0.0662399	0.986225	0	4.24706	1.11917	3.49571	1.61726	5.36278
T_RS06105	chbR	TRUE	-2.35089	1.02545	-2.29255	0.0218739	0.986225	0	10.6177	4.47667	5.24357	0	10.7256
T_RS22180	T_RS22180	TRUE	-2.29515	1.31265	-1.74849	0.0803801	0.986225	0	4.24706	1.11917	3.49571	1.61726	5.36278
T_RS01820	hda	TRUE	-2.27552	1.05276	-2.16147	0.0306587	0.986225	2.51433	4.24706	1.11917	6.99143	0	8.04417
T_RS04995	ruvC	TRUE	-2.25131	1.26729	-1.77648	0.0756545	0.986225	0	6.3706	1.11917	5.24357	1.61726	0
T_RS08570	rluE	TRUE	-2.23759	1.33582	-1.67507	0.0939209	0.986225	1.25716	0	0	3.49571	1.61726	10.7256
T_RS05935	T_RS05935	FALSE	-2.18359	1.57615	-1.38539	0.165932	0.986225	0	2.12353	1.11917	1.74786	0	2.68139
T_RS02230	T_RS02230	FALSE	-2.15229	0.580758	-3.706	0.000210561	0.278888	10.0573	33.9765	24.6217	113.611	9.70356	56.3092	tRNA-Val
T_RS15730	T_RS15730	TRUE	-2.14453	1.20464	-1.78022	0.0750407	0.986225	1.25716	12.7412	0	1.74786	3.23452	2.68139
T_RS07220	T_RS07220	TRUE	-2.13546	1.5015	-1.42222	0.154962	0.986225	1.25716	2.12353	0	0	0	5.36278
T_RS11730	T_RS11730	TRUE	-2.12534	1.57938	-1.34568	0.178406	0.986225	1.25716	2.12353	0	0	0	5.36278
T_RS21460	T_RS21460	TRUE	-2.11283	1.50746	-1.40159	0.161039	0.986225	1.25716	4.24706	0	0	0	2.68139
T_RS21080	T_RS21080	TRUE	-2.10005	0.993303	-2.11421	0.0344972	0.986225	0	8.49413	3.35751	6.99143	1.61726	5.36278
T_RS19255	pyrE	TRUE	-2.09212	0.983043	-2.1282	0.0333201	0.986225	2.51433	6.3706	2.23834	5.24357	0	10.7256
T_RS16065	garR	TRUE	-2.07885	1.44798	-1.43569	0.15109	0.986225	1.25716	2.12353	0	0	0	5.36278
T_RS08615	T_RS08615	TRUE	-2.04701	1.33924	-1.52848	0.126394	0.986225	1.25716	0	1.11917	1.74786	0	13.4069
T_RS04610	fliN	TRUE	-2.04201	0.91101	-2.24148	0.0249953	0.986225	0	6.3706	1.11917	5.24357	4.85178	10.7256
T_RS20945	T_RS20945	TRUE	-1.99657	1.18047	-1.69134	0.0907715	0.986225	3.77149	8.49413	0	3.49571	0	2.68139
T_RS02235	T_RS02235	FALSE	-1.99427	0.668418	-2.98357	0.00284906	0.507538	3.77149	14.8647	4.47667	17.4786	3.23452	13.4069
T_RS21060	T_RS21060	TRUE	-1.97486	1.35491	-1.45756	0.144962	0.986225	0	6.3706	1.11917	1.74786	1.61726	2.68139
T_RS01040	btuF	TRUE	-1.95466	1.63789	-1.1934	0.232712	0.986225	1.25716	2.12353	0	3.49571	0	0
T_RS18780	torS	TRUE	-1.94042	1.2154	-1.59652	0.110372	0.986225	0	2.12353	1.11917	5.24357	1.61726	2.68139
T_RS13835	T_RS13835	FALSE	-1.91319	1.11451	-1.71661	0.08605	0.986225	0	2.12353	2.23834	8.73929	1.61726	2.68139
T_RS12195	T_RS12195	TRUE	-1.86146	0.967326	-1.92434	0.0543126	0.986225	1.25716	6.3706	1.11917	6.99143	3.23452	5.36278
T_RS08305	T_RS08305	TRUE	-1.85984	1.35307	-1.37453	0.169276	0.986225	3.77149	6.3706	0	1.74786	0	5.36278
T_RS21500	T_RS21500	TRUE	-1.85246	1.02317	-1.81051	0.0702168	0.986225	2.51433	10.6177	1.11917	1.74786	1.61726	8.04417
T_RS14560	T_RS14560	TRUE	-1.84821	0.936997	-1.97249	0.0485541	0.986225	1.25716	10.6177	3.35751	6.99143	1.61726	2.68139
T_RS07815	T_RS07815	TRUE	-1.81973	1.08013	-1.68473	0.0920412	0.986225	0	4.24706	5.59584	6.99143	0	8.04417
T_RS16435	npr	TRUE	-1.81074	1.42436	-1.27127	0.203632	0.986225	0	4.24706	1.11917	1.74786	1.61726	2.68139
T_RS01650	dmsB	TRUE	-1.78884	1.50383	-1.18953	0.234231	0.986225	0	6.3706	1.11917	0	1.61726	2.68139
T_RS07175	bioD	TRUE	-1.77851	1.02413	-1.7366	0.0824582	0.986225	2.51433	4.24706	2.23834	3.49571	0	10.7256
T_RS09115	T_RS09115	TRUE	-1.75178	1.01881	-1.71944	0.0855339	0.986225	1.25716	8.49413	4.47667	5.24357	0	10.7256
T_RS09570	T_RS09570	TRUE	-1.73638	1.04952	-1.65445	0.0980371	0.986225	1.25716	6.3706	4.47667	10.4871	0	2.68139
T_RS04875	motB	TRUE	-1.73301	0.804147	-2.1551	0.0311544	0.986225	2.51433	10.6177	2.23834	5.24357	3.23452	10.7256
T_RS03475	pbpG	TRUE	-1.73132	1.2273	-1.41068	0.15834	0.986225	1.25716	6.3706	1.11917	1.74786	1.61726	5.36278
T_RS19035	nepI	TRUE	-1.72821	1.72799	-1.00013	0.317248	0.986225	0	0	1.11917	0	0	5.36278
T_RS09380	rlmI	TRUE	-1.70191	1.05016	-1.62063	0.105097	0.986225	0	10.6177	2.23834	1.74786	3.23452	5.36278
T_RS01260	gmhB	TRUE	-1.69998	0.796899	-2.13324	0.0329051	0.986225	6.28581	12.7412	4.47667	17.4786	0	5.36278
T_RS02345	pgtB	TRUE	-1.69904	0.758578	-2.23977	0.025106	0.986225	5.02865	6.3706	3.35751	15.7307	1.61726	13.4069
T_RS16925	metE	TRUE	-1.68814	1.1767	-1.43463	0.151392	0.986225	0	2.12353	2.23834	1.74786	1.61726	10.7256
T_RS04765	pgsA	TRUE	-1.67955	1.40643	-1.1942	0.232402	0.986225	1.25716	2.12353	1.11917	3.49571	0	2.68139
T_RS07390	T_RS07390	TRUE	-1.67698	1.87496	-0.894409	0.371103	0.986225	0	0	0	0	0	2.68139
T_RS14435	sopD	TRUE	-1.6723	1.70517	-0.98072	0.326731	0.986225	0	2.12353	0	0	0	0
T_RS08865	T_RS08865	TRUE	-1.67142	1.68975	-0.989152	0.322589	0.986225	0	0	0	1.74786	0	0
T_RS04915	flhB	TRUE	-1.67142	1.71251	-0.976009	0.32906	0.986225	0	0	0	0	0	2.68139
T_RS14155	spaR	TRUE	-1.67142	1.71643	-0.973776	0.330168	0.986225	0	0	0	1.74786	0	0
T_RS08885	flgB	TRUE	-1.67142	1.72427	-0.969352	0.332369	0.986225	0	2.12353	0	0	0	0
T_RS09795	bet	TRUE	-1.67142	1.75272	-0.953619	0.340277	0.986225	0	2.12353	0	0	0	0
T_RS23270	hsdS	TRUE	-1.67142	1.7963	-0.93048	0.352123	0.986225	0	2.12353	0	0	0	0
T_RS05655	sopF	TRUE	-1.67081	1.68736	-0.990191	0.322081	0.986225	0	0	0	0	0	2.68139
T_RS19150	T_RS19150	TRUE	-1.65783	0.944396	-1.75544	0.0791839	0.986225	2.51433	4.24706	1.11917	10.4871	3.23452	5.36278
T_RS01330	grcA	TRUE	-1.65761	1.67331	-0.990614	0.321874	0.986225	0	0	0	1.74786	0	0
T_RS14875	T_RS14875	TRUE	-1.65717	1.74207	-0.951262	0.341472	0.986225	0	0	0	1.74786	0	0
T_RS10540	T_RS10540	TRUE	-1.6561	1.5002	-1.10391	0.26963	0.986225	1.25716	2.12353	1.11917	0	0	8.04417
T_RS18520	asnA	TRUE	-1.65452	0.57783	-2.86333	0.00419218	0.584478	6.28581	33.9765	11.1917	17.4786	6.46904	26.8139
T_RS22090	umuD	FALSE	-1.65321	1.33168	-1.24144	0.214443	0.986225	0	2.12353	1.11917	3.49571	1.61726	2.68139
T_RS10025	dmsB	TRUE	-1.65047	1.78256	-0.925898	0.354499	0.986225	0	0	0	1.74786	0	0
T_RS20960	T_RS20960	TRUE	-1.63596	1.6891	-0.96854	0.332775	0.986225	0	4.24706	1.11917	0	0	0
T_RS06255	T_RS06255	TRUE	-1.63357	0.827394	-1.97436	0.0483412	0.986225	5.02865	6.3706	3.35751	10.4871	1.61726	16.0883
T_RS22380	yjeM	TRUE	-1.62528	1.20501	-1.34876	0.177413	0.986225	2.51433	4.24706	0	5.24357	1.61726	2.68139
T_RS07870	T_RS07870	TRUE	-1.62166	0.750795	-2.15993	0.0307783	0.986225	0	10.6177	7.83418	12.235	4.85178	13.4069
T_RS22430	nnr	TRUE	-1.61916	0.802901	-2.01663	0.0437341	0.986225	3.77149	19.1118	7.83418	6.99143	0	16.0883
T_RS13995	hypC	TRUE	-1.61408	1.09731	-1.47094	0.141308	0.986225	0	4.24706	4.47667	5.24357	1.61726	8.04417
T_RS15590	T_RS15590	TRUE	-1.61343	1.20138	-1.34298	0.179278	0.986225	0	6.3706	1.11917	3.49571	3.23452	0
T_RS09010	mdoC	TRUE	-1.6042	1.91084	-0.839525	0.401175	0.986225	0	0	0	1.74786	0	0
T_RS04775	T_RS04775	FALSE	-1.6026	1.76852	-0.906182	0.364839	0.986225	1.25716	2.12353	0	1.74786	0	0
T_RS12220	cof	TRUE	-1.59434	0.779418	-2.04555	0.0408003	0.986225	7.54298	10.6177	2.23834	10.4871	1.61726	13.4069
T_RS03305	T_RS03305	TRUE	-1.59251	1.68002	-0.947914	0.343173	0.986225	0	2.12353	0	1.74786	1.61726	0
T_RS05915	T_RS05915	TRUE	-1.58403	0.928656	-1.70572	0.0880595	0.986225	1.25716	4.24706	3.35751	10.4871	4.85178	13.4069
T_RS05675	T_RS05675	TRUE	-1.57923	0.737247	-2.14206	0.0321883	0.986225	2.51433	14.8647	7.83418	10.4871	6.46904	29.4953
T_RS02815	menH	TRUE	-1.57904	1.43737	-1.09856	0.27196	0.986225	0	0	1.11917	6.99143	1.61726	0
T_RS15860	folB	TRUE	-1.5718	1.69506	-0.927283	0.35378	0.986225	1.25716	0	0	3.49571	0	0
T_RS09805	T_RS09805	TRUE	-1.55865	1.69726	-0.918334	0.358444	0.986225	0	0	1.11917	3.49571	0	0
T_RS08860	flgG	TRUE	-1.5554	1.59438	-0.975555	0.329285	0.986225	0	0	0	3.49571	1.61726	0
T_RS14350	ispF	TRUE	-1.53913	1.78741	-0.861099	0.389184	0.986225	0	2.12353	0	1.74786	1.61726	0
T_RS19265	dut	TRUE	-1.53764	1.03998	-1.47853	0.139265	0.986225	1.25716	6.3706	3.35751	3.49571	0	5.36278
T_RS22205	T_RS22205	TRUE	-1.53585	1.76416	-0.87058	0.383984	0.986225	0	2.12353	1.11917	0	0	2.68139
T_RS07980	T_RS07980	TRUE	-1.53188	1.05607	-1.45055	0.146906	0.986225	1.25716	8.49413	2.23834	3.49571	1.61726	2.68139
T_RS13035	T_RS13035	TRUE	-1.52405	1.07482	-1.41796	0.156203	0.986225	1.25716	4.24706	2.23834	5.24357	1.61726	5.36278
T_RS20240	gntU	TRUE	-1.52278	1.72862	-0.880923	0.37836	0.986225	1.25716	2.12353	0	1.74786	0	0
T_RS10590	moaE	TRUE	-1.51826	1.58408	-0.958447	0.337837	0.986225	1.25716	2.12353	0	1.74786	0	0
T_RS01235	tsaA	TRUE	-1.50933	1.52684	-0.988532	0.322892	0.986225	0	0	2.23834	1.74786	0	5.36278
T_RS10990	T_RS10990	TRUE	-1.50784	1.06727	-1.4128	0.157714	0.986225	1.25716	4.24706	4.47667	1.74786	0	10.7256
T_RS03380	mglC	TRUE	-1.50769	1.70673	-0.883383	0.377029	0.986225	1.25716	4.24706	0	0	0	0
T_RS19780	dppD	TRUE	-1.49728	0.934949	-1.60146	0.109275	0.986225	1.25716	10.6177	4.47667	1.74786	1.61726	10.7256
T_RS09330	pipA	TRUE	-1.49494	0.823	-1.81645	0.0693013	0.986225	1.25716	8.49413	3.35751	8.73929	4.85178	8.04417
T_RS07910	nifJ	TRUE	-1.49265	0.729983	-2.04478	0.0408767	0.986225	5.02865	12.7412	5.59584	6.99143	1.61726	16.0883
T_RS02975	T_RS02975	TRUE	-1.4854	0.730732	-2.03276	0.0420767	0.986225	3.77149	10.6177	5.59584	10.4871	1.61726	10.7256
T_RS06095	chbC	TRUE	-1.48468	1.17024	-1.2687	0.204549	0.986225	0	6.3706	3.35751	1.74786	1.61726	8.04417
T_RS19405	gpmM	TRUE	-1.47711	1.00304	-1.47263	0.14085	0.986225	3.77149	6.3706	0	6.99143	1.61726	0
T_RS05680	cdtB	TRUE	-1.47098	0.385693	-3.81387	0.000136809	0.278888	33.9434	82.8177	26.86	62.9229	27.4934	107.256	cytolethal distending toxin
T_RS15505	T_RS15505	TRUE	-1.47085	1.14118	-1.28889	0.197438	0.986225	1.25716	2.12353	1.11917	6.99143	1.61726	0
T_RS18675	adeP	TRUE	-1.46176	1.05631	-1.38383	0.16641	0.986225	1.25716	2.12353	1.11917	6.99143	3.23452	5.36278
T_RS16060	garK	TRUE	-1.45756	1.50432	-0.968917	0.332587	0.986225	0	0	1.11917	1.74786	0	2.68139
T_RS03240	T_RS03240	TRUE	-1.4439	1.17122	-1.23282	0.217643	0.986225	2.51433	4.24706	1.11917	3.49571	0	2.68139
T_RS17765	trmA	TRUE	-1.43451	0.967172	-1.4832	0.138021	0.986225	1.25716	6.3706	4.47667	5.24357	0	5.36278
T_RS01310	T_RS01310	TRUE	-1.43256	1.20723	-1.18665	0.235364	0.986225	1.25716	6.3706	2.23834	6.99143	1.61726	0
T_RS04305	T_RS04305	TRUE	-1.42979	0.876973	-1.63037	0.103023	0.986225	1.25716	8.49413	4.47667	5.24357	3.23452	10.7256
T_RS05665	artA	TRUE	-1.41808	0.510889	-2.7757	0.00550831	0.663251	15.086	48.8412	25.7409	33.2093	27.4934	115.3
T_RS20385	hslR	TRUE	-1.41428	1.069	-1.32299	0.185838	0.986225	1.25716	8.49413	1.11917	5.24357	3.23452	0
T_RS02725	nuoB	TRUE	-1.41368	0.583628	-2.42223	0.0154254	0.986225	5.02865	12.7412	5.59584	20.9743	9.70356	18.7697
T_RS12885	dinB	TRUE	-1.39272	0.805045	-1.72999	0.0836329	0.986225	5.02865	6.3706	6.71501	17.4786	0	8.04417
T_RS23470	T_RS23470	TRUE	-1.38843	1.60692	-0.864031	0.387571	0.986225	0	0	0	1.74786	1.61726	2.68139
T_RS07955	smrA	TRUE	-1.38469	0.90408	-1.5316	0.125621	0.986225	3.77149	14.8647	3.35751	8.73929	3.23452	2.68139
T_RS15865	plsY	TRUE	-1.38063	0.843409	-1.63696	0.101638	0.986225	5.02865	2.12353	4.47667	17.4786	1.61726	10.7256
T_RS23370	T_RS23370	TRUE	-1.37819	1.15547	-1.19275	0.232968	0.986225	1.25716	2.12353	1.11917	5.24357	1.61726	2.68139
T_RS22355	frdD	TRUE	-1.37739	1.64378	-0.83794	0.402064	0.986225	0	0	1.11917	0	0	5.36278
T_RS04555	T_RS04555	FALSE	-1.35224	1.08578	-1.24541	0.212982	0.986225	0	4.24706	5.59584	5.24357	0	5.36278
T_RS00560	T_RS00560	TRUE	-1.34958	1.50274	-0.898078	0.369144	0.986225	0	4.24706	0	1.74786	3.23452	0
T_RS15275	T_RS15275	TRUE	-1.34505	1.42916	-0.941148	0.346629	0.986225	2.51433	2.12353	0	1.74786	0	2.68139
T_RS03090	napC	TRUE	-1.332	1.03946	-1.28143	0.200044	0.986225	2.51433	6.3706	0	1.74786	3.23452	5.36278
T_RS23395	rsmC	TRUE	-1.32753	1.06623	-1.24506	0.213108	0.986225	3.77149	2.12353	1.11917	6.99143	0	2.68139
T_RS20285	glpG	TRUE	-1.32398	0.907416	-1.45907	0.144546	0.986225	1.25716	10.6177	3.35751	3.49571	3.23452	5.36278
T_RS19130	misL	FALSE	-1.31298	1.07315	-1.22348	0.221149	0.986225	0	6.3706	2.23834	1.74786	4.85178	8.04417
T_RS22100	T_RS22100	TRUE	-1.30712	0.850228	-1.53738	0.124201	0.986225	3.77149	10.6177	6.71501	10.4871	1.61726	10.7256
T_RS05415	rnd	TRUE	-1.30382	1.10208	-1.18305	0.236788	0.986225	2.51433	10.6177	0	3.49571	3.23452	0
T_RS09645	T_RS09645	TRUE	-1.28646	1.43648	-0.895568	0.370484	0.986225	1.25716	0	1.11917	5.24357	0	0
T_RS02495	T_RS02495	TRUE	-1.28596	1.04471	-1.23093	0.21835	0.986225	2.51433	4.24706	1.11917	3.49571	1.61726	5.36278
T_RS06745	T_RS06745	TRUE	-1.28556	1.07234	-1.19884	0.23059	0.986225	0	10.6177	4.47667	0	1.61726	8.04417
T_RS00005	thrL	TRUE	-1.27512	1.00081	-1.27409	0.202632	0.986225	2.51433	4.24706	3.35751	3.49571	0	8.04417
T_RS21905	sopE	TRUE	-1.2648	1.33237	-0.949281	0.342478	0.986225	0	0	2.23834	1.74786	0	5.36278
T_RS10485	glnQ	TRUE	-1.26346	1.51885	-0.831851	0.405493	0.986225	1.25716	2.12353	0	3.49571	1.61726	0
T_RS05660	T_RS05660	TRUE	-1.26193	0.555533	-2.27157	0.0231123	0.986225	17.6003	61.5824	12.3109	24.47	22.6416	40.2208
T_RS06705	anmK	TRUE	-1.24575	0.616307	-2.02131	0.0432474	0.986225	7.54298	10.6177	5.59584	19.2264	9.70356	24.1325
T_RS18860	T_RS18860	TRUE	-1.24403	0.977254	-1.27299	0.203022	0.986225	5.02865	6.3706	3.35751	8.73929	0	5.36278
T_RS08235	T_RS08235	TRUE	-1.24331	0.909474	-1.36706	0.171605	0.986225	2.51433	4.24706	6.71501	8.73929	0	8.04417
T_RS16030	tdcG	TRUE	-1.23472	1.47387	-0.83774	0.402177	0.986225	1.25716	0	0	5.24357	1.61726	0
T_RS15540	hybE	TRUE	-1.23119	1.45207	-0.847883	0.396503	0.986225	1.25716	0	1.11917	3.49571	0	2.68139
T_RS19285	rpmG	TRUE	-1.22682	1.42814	-0.859038	0.39032	0.986225	0	2.12353	2.23834	3.49571	0	0
T_RS05860	leuE	TRUE	-1.22477	0.68753	-1.7814	0.0748472	0.986225	5.02865	16.9883	7.83418	8.73929	3.23452	13.4069
T_RS23450	deoC	TRUE	-1.21561	0.481623	-2.52399	0.0116033	0.971743	8.80014	29.7294	14.5492	24.47	17.7899	42.9022
T_RS12410	pgpA	TRUE	-1.2145	0.835443	-1.45372	0.146024	0.986225	2.51433	8.49413	3.35751	5.24357	3.23452	8.04417
T_RS26055	pmrR	TRUE	-1.21264	1.26787	-0.956438	0.338851	0.986225	0	4.24706	4.47667	0	0	8.04417
T_RS07340	T_RS07340	TRUE	-1.21072	0.464443	-2.60682	0.00913882	0.931105	16.3431	46.7177	8.95335	31.4614	22.6416	29.4953
T_RS18855	T_RS18855	TRUE	-1.20824	0.760216	-1.58934	0.111984	0.986225	6.28581	8.49413	4.47667	10.4871	1.61726	10.7256
T_RS04680	amyA	TRUE	-1.19225	0.990936	-1.20315	0.228916	0.986225	2.51433	8.49413	3.35751	5.24357	0	0
T_RS18385	yihI	TRUE	-1.1909	1.02961	-1.15665	0.247415	0.986225	2.51433	2.12353	3.35751	6.99143	0	5.36278
T_RS20895	T_RS20895	TRUE	-1.18905	1.03541	-1.14839	0.250807	0.986225	3.77149	8.49413	1.11917	1.74786	1.61726	5.36278
T_RS15555	hybB	TRUE	-1.18882	0.781229	-1.52173	0.128077	0.986225	1.25716	6.3706	4.47667	6.99143	4.85178	10.7256
T_RS20530	T_RS20530	FALSE	-1.18865	1.49353	-0.795866	0.42611	0.986225	2.51433	2.12353	0	1.74786	0	2.68139
T_RS07360	glsB	TRUE	-1.18647	1.30068	-0.912192	0.361668	0.986225	1.25716	2.12353	1.11917	6.99143	1.61726	0
T_RS19790	T_RS19790	TRUE	-1.17921	1.3221	-0.891925	0.372433	0.986225	0	0	2.23834	3.49571	1.61726	5.36278
T_RS11610	fepE	FALSE	-1.17823	1.01103	-1.16538	0.243867	0.986225	0	4.24706	7.83418	10.4871	1.61726	5.36278
T_RS19985	T_RS19985	TRUE	-1.17713	1.44686	-0.813576	0.415888	0.986225	0	0	1.11917	3.49571	1.61726	2.68139
T_RS06425	T_RS06425	TRUE	-1.16847	0.735667	-1.58831	0.112217	0.986225	3.77149	6.3706	5.59584	10.4871	3.23452	13.4069
T_RS08620	pepT	TRUE	-1.16249	0.824288	-1.41029	0.158453	0.986225	7.54298	8.49413	1.11917	13.9829	4.85178	2.68139
T_RS00200	nhaA	TRUE	-1.16177	0.465341	-2.4966	0.012539	0.971743	16.3431	36.1	8.95335	22.7221	14.5553	29.4953
T_RS07605	T_RS07605	TRUE	-1.15879	0.43816	-2.64467	0.00817714	0.86645	42.7435	84.9413	50.3626	132.837	58.2214	115.3
T_RS13505	T_RS13505	TRUE	-1.15858	1.16242	-0.996702	0.318909	0.986225	5.02865	2.12353	0	3.49571	0	5.36278
T_RS07160	T_RS07160	TRUE	-1.15811	0.834985	-1.38698	0.165447	0.986225	2.51433	2.12353	12.3109	17.4786	1.61726	21.4511
T_RS07115	T_RS07115	TRUE	-1.15613	0.526051	-2.19775	0.0279672	0.986225	11.3145	21.2353	5.59584	10.4871	9.70356	29.4953
T_RS23660	ffs	FALSE	-1.15316	1.22761	-0.939356	0.347548	0.986225	0	2.12353	3.35751	3.49571	0	2.68139
T_RS20615	tusC	TRUE	-1.14841	1.23421	-0.93048	0.352123	0.986225	2.51433	2.12353	1.11917	1.74786	0	5.36278
T_RS09745	T_RS09745	TRUE	-1.14682	1.46646	-0.782039	0.434192	0.986225	1.25716	2.12353	0	3.49571	1.61726	0
T_RS14805	lplT	TRUE	-1.1445	0.734209	-1.55883	0.119037	0.986225	1.25716	8.49413	8.95335	10.4871	4.85178	13.4069
T_RS10515	ybiB	FALSE	-1.14099	0.780192	-1.46244	0.143619	0.986225	3.77149	10.6177	4.47667	6.99143	3.23452	8.04417
T_RS07885	T_RS07885	FALSE	-1.13733	0.41259	-2.75657	0.00584117	0.67275	13.8288	33.9765	32.4559	52.4357	22.6416	69.7161
T_RS13830	T_RS13830	FALSE	-1.13384	1.18128	-0.959836	0.337138	0.986225	0	4.24706	1.11917	3.49571	3.23452	0
T_RS14100	iagB	TRUE	-1.13249	1.19976	-0.943931	0.345205	0.986225	2.51433	4.24706	1.11917	3.49571	0	0
T_RS15985	T_RS15985	TRUE	-1.13226	1.54475	-0.732971	0.463576	0.986225	0	0	1.11917	5.24357	1.61726	0
T_RS06185	T_RS06185	FALSE	-1.12797	0.686061	-1.64413	0.10015	0.986225	3.77149	21.2353	5.59584	10.4871	16.1726	18.7697
T_RS15975	T_RS15975	TRUE	-1.12532	0.678405	-1.65877	0.0971625	0.986225	2.51433	12.7412	5.59584	3.49571	8.0863	21.4511
T_RS02890	T_RS02890	TRUE	-1.12428	0.830565	-1.35364	0.175852	0.986225	1.25716	16.9883	2.23834	5.24357	12.9381	10.7256
T_RS03760	mdtA	TRUE	-1.12202	0.935587	-1.19927	0.230424	0.986225	3.77149	8.49413	3.35751	3.49571	0	5.36278
T_RS13990	hypB	TRUE	-1.1184	0.59583	-1.87705	0.0605114	0.986225	11.3145	16.9883	12.3109	29.7136	8.0863	24.1325
T_RS10085	infA	TRUE	-1.11393	1.12531	-0.98989	0.322228	0.986225	0	2.12353	3.35751	3.49571	1.61726	5.36278
T_RS01595	hscB	TRUE	-1.11215	0.508069	-2.18898	0.0285986	0.986225	11.3145	23.3589	19.0259	27.9657	8.0863	32.1767
T_RS07180	clcB	TRUE	-1.108	1.31722	-0.841164	0.400256	0.986225	2.51433	4.24706	0	5.24357	3.23452	0
T_RS11150	chiP	TRUE	-1.10743	0.932175	-1.18801	0.23483	0.986225	2.51433	4.24706	2.23834	5.24357	3.23452	8.04417
T_RS25875	mgtS	TRUE	-1.10302	0.712144	-1.54887	0.121414	0.986225	26.4004	38.2236	24.6217	50.6879	3.23452	24.1325
T_RS05630	prmC	TRUE	-1.10037	1.16453	-0.944899	0.34471	0.986225	2.51433	2.12353	0	5.24357	1.61726	0
T_RS11290	T_RS11290	TRUE	-1.09998	0.916516	-1.20018	0.230071	0.986225	1.25716	4.24706	2.23834	10.4871	6.46904	2.68139
T_RS06565	ssaQ	TRUE	-1.0993	0.441382	-2.49058	0.0127535	0.971743	16.3431	44.5942	19.0259	33.2093	19.4071	40.2208
T_RS13445	T_RS13445	TRUE	-1.09775	1.23287	-0.890404	0.373249	0.986225	1.25716	6.3706	1.11917	1.74786	1.61726	0
T_RS05895	T_RS05895	TRUE	-1.09679	0.569523	-1.92581	0.054128	0.986225	10.0573	16.9883	10.0725	26.2179	11.3208	24.1325
T_RS11670	T_RS11670	TRUE	-1.09559	0.489867	-2.2365	0.025319	0.986225	10.0573	21.2353	15.6684	24.47	9.70356	32.1767
T_RS21365	pmrA	TRUE	-1.09351	0.649425	-1.68382	0.0922166	0.986225	3.77149	12.7412	11.1917	17.4786	8.0863	18.7697
T_RS08440	oppB	TRUE	-1.09105	1.00743	-1.083	0.278807	0.986225	2.51433	14.8647	2.23834	1.74786	6.46904	5.36278
T_RS04695	fliD	TRUE	-1.08409	0.664188	-1.63221	0.102636	0.986225	6.28581	8.49413	2.23834	6.99143	4.85178	13.4069
T_RS20255	glgX	TRUE	-1.08348	0.51821	-2.09082	0.0365444	0.986225	5.02865	19.1118	8.95335	19.2264	14.5553	18.7697
T_RS05070	purT	TRUE	-1.08244	1.01512	-1.06632	0.286278	0.986225	1.25716	4.24706	3.35751	6.99143	3.23452	5.36278
T_RS05175	T_RS05175	TRUE	-1.07523	0.499618	-2.15211	0.0313885	0.986225	16.3431	55.2118	24.6217	22.7221	19.4071	56.3092
T_RS08815	rluC	TRUE	-1.07237	1.05011	-1.0212	0.307161	0.986225	2.51433	2.12353	2.23834	3.49571	0	5.36278
T_RS08760	yceG	TRUE	-1.07207	1.14481	-0.936461	0.349036	0.986225	3.77149	0	1.11917	6.99143	0	2.68139
T_RS19305	rfaQ	TRUE	-1.06815	0.588288	-1.81569	0.0694174	0.986225	10.0573	14.8647	6.71501	12.235	3.23452	16.0883
T_RS07875	T_RS07875	TRUE	-1.06601	0.715117	-1.49067	0.136047	0.986225	2.51433	6.3706	7.83418	15.7307	8.0863	16.0883
T_RS12160	T_RS12160	TRUE	-1.0594	1.14818	-0.922683	0.356172	0.986225	1.25716	4.24706	1.11917	1.74786	3.23452	5.36278
T_RS11835	purE	TRUE	-1.051	1.23128	-0.853586	0.393334	0.986225	1.25716	0	1.11917	5.24357	1.61726	2.68139
T_RS21130	T_RS21130	TRUE	-1.04848	0.602531	-1.74012	0.0818376	0.986225	8.80014	29.7294	13.43	17.4786	8.0863	16.0883
T_RS23165	T_RS23165	TRUE	-1.04732	0.615176	-1.70248	0.0886658	0.986225	7.54298	25.4824	14.5492	15.7307	4.85178	16.0883
T_RS15545	T_RS15545	TRUE	-1.04266	0.812542	-1.2832	0.199421	0.986225	3.77149	8.49413	3.35751	1.74786	3.23452	13.4069
T_RS20495	nirB	TRUE	-1.03852	1.01416	-1.02402	0.305824	0.986225	3.77149	2.12353	1.11917	5.24357	1.61726	5.36278
T_RS05230	T_RS05230	TRUE	-1.03552	0.38186	-2.71177	0.00669248	0.738682	104.344	216.6	74.9843	136.333	93.8011	219.874
T_RS08045	T_RS08045	TRUE	-1.03024	1.33709	-0.770506	0.441	0.986225	1.25716	2.12353	1.11917	0	1.61726	8.04417
T_RS01390	rnc	TRUE	-1.02316	0.678691	-1.50755	0.13167	0.986225	5.02865	10.6177	2.23834	8.73929	8.0863	10.7256
T_RS02595	hisP	TRUE	-1.02264	0.945045	-1.08211	0.279203	0.986225	0	4.24706	4.47667	3.49571	4.85178	10.7256
T_RS00570	sgrT	TRUE	-1.00991	0.605544	-1.66777	0.0953622	0.986225	5.02865	14.8647	10.0725	19.2264	4.85178	5.36278
T_RS14360	ftsB	TRUE	-1.00409	0.774778	-1.29597	0.194986	0.986225	6.28581	8.49413	4.47667	8.73929	0	5.36278
T_RS23510	trpR	TRUE	-0.995662	1.16962	-0.851273	0.394618	0.986225	1.25716	2.12353	2.23834	5.24357	1.61726	2.68139
T_RS01470	purL	TRUE	-0.992577	0.567465	-1.74914	0.0802663	0.986225	16.3431	23.3589	6.71501	19.2264	16.1726	32.1767
T_RS07695	T_RS07695	TRUE	-0.988131	0.320612	-3.08201	0.00205607	0.499864	69.1439	152.894	53.7201	97.88	69.5422	134.069
T_RS07130	T_RS07130	TRUE	-0.986851	0.960926	-1.02698	0.30443	0.986225	2.51433	6.3706	4.47667	5.24357	0	2.68139
T_RS08095	T_RS08095	TRUE	-0.98675	0.611386	-1.61395	0.106537	0.986225	11.3145	10.6177	7.83418	22.7221	6.46904	18.7697
T_RS12405	T_RS12405	TRUE	-0.985987	0.774953	-1.27232	0.20326	0.986225	5.02865	10.6177	4.47667	3.49571	3.23452	13.4069
T_RS14630	fucI	TRUE	-0.985788	1.0927	-0.902162	0.366971	0.986225	1.25716	2.12353	2.23834	1.74786	1.61726	8.04417
T_RS11350	mrdA	TRUE	-0.978926	0.702551	-1.39339	0.163502	0.986225	3.77149	8.49413	4.47667	6.99143	4.85178	10.7256
T_RS10205	T_RS10205	TRUE	-0.97873	1.11805	-0.875388	0.381363	0.986225	2.51433	2.12353	1.11917	5.24357	1.61726	2.68139
T_RS00325	dapB	TRUE	-0.971667	0.486116	-1.99884	0.0456257	0.986225	13.8288	38.2236	15.6684	15.7307	11.3208	32.1767
T_RS06195	T_RS06195	TRUE	-0.971137	0.968797	-1.00241	0.316143	0.986225	2.51433	6.3706	2.23834	1.74786	1.61726	5.36278
T_RS22340	T_RS22340	TRUE	-0.969212	1.11806	-0.866867	0.386015	0.986225	0	4.24706	3.35751	6.99143	3.23452	0
T_RS11355	mrdB	TRUE	-0.968521	0.782179	-1.23823	0.215629	0.986225	5.02865	6.3706	3.35751	8.73929	3.23452	8.04417
T_RS19965	uspB	TRUE	-0.965066	0.604315	-1.59696	0.110275	0.986225	11.3145	19.1118	7.83418	24.47	8.0863	8.04417
T_RS07365	T_RS07365	TRUE	-0.961447	0.59707	-1.61028	0.107338	0.986225	8.80014	6.3706	8.95335	36.705	14.5553	18.7697
T_RS04370	T_RS04370	TRUE	-0.959681	0.567561	-1.69089	0.0908584	0.986225	11.3145	23.3589	12.3109	17.4786	8.0863	21.4511
T_RS07945	zntB	TRUE	-0.959587	0.907688	-1.05718	0.290431	0.986225	6.28581	8.49413	1.11917	3.49571	1.61726	5.36278
T_RS06000	ansA	TRUE	-0.958767	0.9	-1.0653	0.286742	0.986225	5.02865	4.24706	2.23834	5.24357	1.61726	8.04417
T_RS09020	ymdB	TRUE	-0.956985	0.733775	-1.30419	0.192167	0.986225	5.02865	8.49413	3.35751	10.4871	6.46904	8.04417
T_RS22835	treC	TRUE	-0.953933	0.660234	-1.44484	0.148503	0.986225	5.02865	6.3706	4.47667	13.9829	8.0863	13.4069
T_RS06145	hxpB	TRUE	-0.951145	0.652847	-1.45692	0.145139	0.986225	5.02865	19.1118	5.59584	12.235	9.70356	5.36278
T_RS05380	pabB	TRUE	-0.948716	0.848116	-1.11862	0.263304	0.986225	3.77149	10.6177	3.35751	0	9.70356	24.1325
T_RS08070	ycjG	TRUE	-0.947133	0.434636	-2.17914	0.0293211	0.986225	32.6862	74.3236	62.6734	89.1407	33.9625	77.7603
T_RS15635	T_RS15635	TRUE	-0.945988	0.909639	-1.03996	0.298359	0.986225	5.02865	6.3706	2.23834	1.74786	1.61726	10.7256
T_RS05615	lolB	TRUE	-0.944142	0.904892	-1.04338	0.296774	0.986225	3.77149	12.7412	4.47667	6.99143	1.61726	0
T_RS13300	pgeF	TRUE	-0.943693	0.313712	-3.00815	0.00262844	0.507538	46.515	74.3236	52.6009	118.854	50.1351	93.8486
T_RS01455	tadA	TRUE	-0.943578	1.04344	-0.904294	0.36584	0.986225	1.25716	6.3706	3.35751	0	1.61726	8.04417
T_RS18260	T_RS18260	TRUE	-0.943474	0.821487	-1.1485	0.250764	0.986225	2.51433	8.49413	3.35751	5.24357	8.0863	10.7256
T_RS01070	T_RS01070	FALSE	-0.941033	0.516023	-1.82363	0.0682084	0.986225	21.3718	57.3354	32.4559	48.94	21.0244	32.1767
T_RS23295	T_RS23295	TRUE	-0.940985	1.05109	-0.89525	0.370653	0.986225	5.02865	4.24706	4.47667	10.4871	0	5.36278
T_RS20060	T_RS20060	TRUE	-0.940417	0.741482	-1.26829	0.204693	0.986225	5.02865	4.24706	4.47667	8.73929	1.61726	10.7256
T_RS11735	T_RS11735	TRUE	-0.938874	0.995121	-0.943477	0.345437	0.986225	5.02865	4.24706	1.11917	5.24357	0	2.68139
T_RS01220	nlpE	TRUE	-0.938708	0.767529	-1.22303	0.22132	0.986225	2.51433	2.12353	6.71501	8.73929	4.85178	18.7697
T_RS12865	gpt	TRUE	-0.932204	0.993545	-0.93826	0.348111	0.986225	3.77149	12.7412	1.11917	3.49571	4.85178	0
T_RS15740	yqiA	TRUE	-0.930762	0.721562	-1.28993	0.197076	0.986225	5.02865	6.3706	10.0725	15.7307	0	8.04417
T_RS22625	T_RS22625	TRUE	-0.924004	0.747903	-1.23546	0.21666	0.986225	3.77149	16.9883	7.83418	8.73929	3.23452	2.68139
T_RS06070	spy	TRUE	-0.922786	0.864576	-1.06733	0.285824	0.986225	5.02865	6.3706	3.35751	6.99143	0	2.68139
T_RS22275	dcuA	TRUE	-0.922403	0.869983	-1.06025	0.289029	0.986225	5.02865	8.49413	3.35751	3.49571	0	5.36278
T_RS23490	radA	TRUE	-0.912813	0.972217	-0.938899	0.347783	0.986225	1.25716	6.3706	0	5.24357	8.0863	2.68139
T_RS11830	lpxH	TRUE	-0.910468	0.990468	-0.91923	0.357975	0.986225	2.51433	4.24706	1.11917	5.24357	3.23452	2.68139
T_RS02615	yfcE	TRUE	-0.910416	0.660675	-1.37801	0.168201	0.986225	8.80014	10.6177	3.35751	10.4871	4.85178	10.7256
T_RS11945	sfbB	TRUE	-0.910032	1.04955	-0.867073	0.385902	0.986225	1.25716	0	3.35751	5.24357	1.61726	8.04417
T_RS26050	T_RS26050	FALSE	-0.909627	0.916154	-0.992875	0.320771	0.986225	3.77149	4.24706	1.11917	3.49571	4.85178	10.7256
T_RS13420	smpB	TRUE	-0.907255	0.543717	-1.66861	0.0951939	0.986225	11.3145	14.8647	7.83418	26.2179	9.70356	10.7256
T_RS17275	T_RS17275	TRUE	-0.906957	0.927568	-0.977779	0.328184	0.986225	3.77149	2.12353	3.35751	5.24357	0	8.04417
T_RS13220	rnhA	TRUE	-0.90472	0.942426	-0.959991	0.33706	0.986225	2.51433	4.24706	5.59584	8.73929	1.61726	5.36278
T_RS05670	T_RS05670	TRUE	-0.90375	0.521461	-1.73311	0.0830759	0.986225	13.8288	25.4824	13.43	17.4786	11.3208	32.1767
T_RS15910	T_RS15910	TRUE	-0.903337	0.620163	-1.45661	0.145223	0.986225	3.77149	6.3706	5.59584	5.24357	6.46904	21.4511
T_RS08705	T_RS08705	TRUE	-0.901831	0.9872	-0.913525	0.360967	0.986225	6.28581	10.6177	3.35751	6.99143	0	0
T_RS16425	ptsN	TRUE	-0.899153	0.446907	-2.01195	0.0442257	0.986225	15.086	29.7294	16.7875	19.2264	14.5553	40.2208
T_RS12940	tcfD	TRUE	-0.898925	0.59399	-1.51337	0.130187	0.986225	3.77149	16.9883	16.7875	19.2264	6.46904	13.4069
T_RS20290	T_RS20290	TRUE	-0.896746	0.815728	-1.09932	0.271629	0.986225	5.02865	8.49413	3.35751	5.24357	1.61726	5.36278
T_RS26020	T_RS26020	FALSE	-0.895019	0.754932	-1.18556	0.235795	0.986225	1.25716	16.9883	20.145	17.4786	9.70356	16.0883
T_RS19700	T_RS19700	TRUE	-0.8945	0.358295	-2.49655	0.0125408	0.971743	35.2006	59.4589	36.9326	80.4014	30.7279	50.9464
T_RS14585	syd	TRUE	-0.894307	0.869787	-1.02819	0.30386	0.986225	6.28581	12.7412	3.35751	3.49571	0	2.68139
T_RS07600	nhoA	TRUE	-0.891102	0.917277	-0.971465	0.331317	0.986225	7.54298	8.49413	1.11917	6.99143	1.61726	2.68139
T_RS14785	mutH	TRUE	-0.891049	0.889072	-1.00222	0.316236	0.986225	1.25716	4.24706	3.35751	5.24357	4.85178	8.04417
T_RS02755	nuoI	TRUE	-0.890773	0.742611	-1.19952	0.230328	0.986225	3.77149	12.7412	2.23834	6.99143	8.0863	5.36278
T_RS01485	glrR	TRUE	-0.890757	0.461109	-1.93177	0.0533876	0.986225	10.0573	19.1118	15.6684	26.2179	12.9381	26.8139
T_RS09555	T_RS09555	TRUE	-0.890571	0.772123	-1.15341	0.248744	0.986225	2.51433	4.24706	6.71501	15.7307	4.85178	5.36278
T_RS09890	mukF	TRUE	-0.890477	0.693554	-1.28393	0.199165	0.986225	7.54298	10.6177	3.35751	15.7307	6.46904	2.68139
T_RS02855	T_RS02855	TRUE	-0.889735	1.10844	-0.802688	0.422155	0.986225	0	4.24706	4.47667	1.74786	1.61726	5.36278
T_RS05300	mgrB	TRUE	-0.889474	0.566603	-1.56983	0.116454	0.986225	12.5716	31.853	40.2901	55.9314	21.0244	42.9022
T_RS08260	T_RS08260	TRUE	-0.887852	0.770925	-1.15167	0.249457	0.986225	2.51433	6.3706	16.7875	19.2264	3.23452	16.0883
T_RS16685	mreB	TRUE	-0.887836	0.519994	-1.7074	0.0877482	0.986225	17.6003	25.4824	11.1917	19.2264	16.1726	37.5395
T_RS03775	T_RS03775	TRUE	-0.885134	0.871562	-1.01557	0.309834	0.986225	5.02865	4.24706	1.11917	5.24357	3.23452	8.04417
T_RS20645	bfd	TRUE	-0.881698	0.506936	-1.73927	0.0819875	0.986225	31.4291	48.8412	34.6942	87.3929	22.6416	32.1767
T_RS07345	T_RS07345	TRUE	-0.880766	1.20079	-0.733489	0.46326	0.986225	1.25716	2.12353	2.23834	1.74786	1.61726	5.36278
T_RS17020	T_RS17020	TRUE	-0.880478	0.678746	-1.29721	0.194558	0.986225	5.02865	10.6177	8.95335	15.7307	4.85178	8.04417
T_RS06440	spiC	TRUE	-0.878138	0.503144	-1.7453	0.0809322	0.986225	13.8288	23.3589	30.2175	66.4186	12.9381	18.7697
T_RS00880	hpt	TRUE	-0.873936	0.844103	-1.03534	0.300509	0.986225	6.28581	12.7412	1.11917	1.74786	3.23452	5.36278
T_RS08375	ompW	TRUE	-0.872623	0.737615	-1.18303	0.236796	0.986225	0	4.24706	4.47667	6.99143	9.70356	13.4069
T_RS22260	T_RS22260	TRUE	-0.870666	0.846261	-1.02884	0.303556	0.986225	6.28581	4.24706	2.23834	6.99143	1.61726	8.04417
T_RS07855	T_RS07855	TRUE	-0.869822	0.936777	-0.928527	0.353134	0.986225	2.51433	0	4.47667	13.9829	1.61726	2.68139
T_RS16870	tatD	TRUE	-0.869434	0.747312	-1.16341	0.244661	0.986225	2.51433	12.7412	5.59584	12.235	6.46904	0
T_RS04865	flhC	TRUE	-0.867867	0.842051	-1.03066	0.302701	0.986225	2.51433	4.24706	4.47667	3.49571	1.61726	10.7256
T_RS13305	rluD	TRUE	-0.866804	0.271603	-3.19144	0.00141568	0.468766	172.231	305.789	184.663	304.127	143.936	311.041
T_RS06770	rsxA	TRUE	-0.86485	0.667301	-1.29604	0.194961	0.986225	6.28581	14.8647	7.83418	5.24357	6.46904	18.7697
T_RS22945	holC	TRUE	-0.862974	0.971538	-0.888256	0.374403	0.986225	2.51433	6.3706	1.11917	5.24357	4.85178	2.68139
T_RS01675	rodZ	TRUE	-0.861571	0.333758	-2.58142	0.00983944	0.940808	28.9147	46.7177	24.6217	54.1836	33.9625	56.3092
T_RS08935	T_RS08935	TRUE	-0.859782	0.653662	-1.31533	0.188399	0.986225	6.28581	8.49413	14.5492	22.7221	4.85178	16.0883
T_RS03195	T_RS03195	TRUE	-0.857222	0.872123	-0.982914	0.32565	0.986225	1.25716	2.12353	3.35751	8.73929	4.85178	5.36278
T_RS06650	gloA	TRUE	-0.856217	0.829276	-1.03249	0.301844	0.986225	5.02865	8.49413	1.11917	5.24357	4.85178	5.36278
T_RS17830	T_RS17830	TRUE	-0.853056	0.595292	-1.43301	0.151856	0.986225	8.80014	6.3706	6.71501	24.47	12.9381	21.4511
T_RS19270	coaBC	TRUE	-0.852988	0.634631	-1.34407	0.178926	0.986225	6.28581	14.8647	7.83418	6.99143	4.85178	13.4069
T_RS25760	T_RS25760	FALSE	-0.849886	0.648941	-1.30965	0.190314	0.986225	2.51433	14.8647	7.83418	6.99143	12.9381	18.7697
T_RS23160	T_RS23160	TRUE	-0.846676	0.454407	-1.86326	0.0624262	0.986225	18.8574	42.4706	25.7409	36.705	27.4934	50.9464
T_RS03040	ada	TRUE	-0.844989	0.692929	-1.21945	0.222675	0.986225	6.28581	12.7412	7.83418	10.4871	1.61726	5.36278
T_RS19200	recG	TRUE	-0.84456	0.651084	-1.29716	0.194576	0.986225	6.28581	8.49413	5.59584	8.73929	3.23452	10.7256
T_RS06805	T_RS06805	TRUE	-0.839008	0.479313	-1.75044	0.0800428	0.986225	23.8861	21.2353	10.0725	19.2264	6.46904	32.1767
T_RS07565	smvA	TRUE	-0.835308	0.617528	-1.35267	0.176163	0.986225	8.80014	4.24706	5.59584	22.7221	12.9381	18.7697
T_RS02425	prmB	TRUE	-0.834955	0.727536	-1.14765	0.251114	0.986225	6.28581	10.6177	3.35751	8.73929	3.23452	2.68139
T_RS16560	degS	TRUE	-0.83457	0.712934	-1.17061	0.241754	0.986225	0	8.49413	10.0725	6.99143	8.0863	16.0883
T_RS06580	ssaT	TRUE	-0.833538	0.628018	-1.32725	0.184426	0.986225	8.80014	36.1	22.3834	15.7307	14.5553	32.1767
T_RS21045	ubiC	TRUE	-0.832643	0.590267	-1.41062	0.158356	0.986225	10.0573	6.3706	7.83418	19.2264	8.0863	21.4511
T_RS12605	iraP	TRUE	-0.828236	0.655779	-1.26298	0.206596	0.986225	13.8288	29.7294	11.1917	15.7307	9.70356	16.0883
T_RS01810	upp	TRUE	-0.825746	1.02881	-0.80262	0.422194	0.986225	1.25716	0	3.35751	10.4871	1.61726	0
T_RS13320	pheA	TRUE	-0.825517	0.480795	-1.71698	0.0859823	0.986225	15.086	33.9765	19.0259	19.2264	12.9381	32.1767
T_RS15345	T_RS15345	FALSE	-0.821428	1.41054	-0.582348	0.560332	0.986225	1.25716	4.24706	2.23834	1.74786	0	0
T_RS06005	sppA	TRUE	-0.818911	0.754271	-1.0857	0.277613	0.986225	5.02865	8.49413	3.35751	8.73929	4.85178	5.36278
T_RS15050	bglA	TRUE	-0.816153	0.545148	-1.49712	0.134362	0.986225	12.5716	29.7294	15.6684	22.7221	11.3208	16.0883
T_RS12390	xseB	TRUE	-0.815122	0.977265	-0.834085	0.404233	0.986225	3.77149	2.12353	4.47667	8.73929	0	5.36278
T_RS10000	pflA	TRUE	-0.811207	0.542206	-1.49612	0.134622	0.986225	11.3145	23.3589	8.95335	15.7307	8.0863	10.7256
T_RS05705	pagD	TRUE	-0.810758	0.579291	-1.39957	0.161642	0.986225	7.54298	27.6059	24.6217	24.47	12.9381	24.1325
T_RS01475	qseE	TRUE	-0.810066	0.725832	-1.11605	0.2644	0.986225	7.54298	6.3706	7.83418	15.7307	3.23452	10.7256
T_RS02805	menF	TRUE	-0.809172	0.944801	-0.856447	0.391751	0.986225	5.02865	2.12353	2.23834	0	1.61726	18.7697
T_RS21560	topB	TRUE	-0.80875	0.508386	-1.59082	0.11165	0.986225	7.54298	23.3589	13.43	26.2179	22.6416	21.4511
T_RS12045	gsk	TRUE	-0.80808	0.777352	-1.03953	0.298559	0.986225	6.28581	6.3706	2.23834	10.4871	3.23452	2.68139
T_RS10810	T_RS10810	FALSE	-0.806299	0.616266	-1.30836	0.190751	0.986225	5.02865	12.7412	13.43	10.4871	6.46904	26.8139
T_RS12585	T_RS12585	TRUE	-0.804005	0.916014	-0.877721	0.380095	0.986225	2.51433	2.12353	2.23834	10.4871	4.85178	2.68139
T_RS12625	T_RS12625	TRUE	-0.802523	0.794485	-1.01012	0.312439	0.986225	6.28581	16.9883	5.59584	10.4871	9.70356	5.36278
T_RS03915	rfbA	TRUE	-0.799386	0.809247	-0.987815	0.323243	0.986225	6.28581	4.24706	1.11917	6.99143	4.85178	10.7256
T_RS09285	T_RS09285	TRUE	-0.798839	0.92476	-0.863834	0.387679	0.986225	0	2.12353	6.71501	6.99143	3.23452	8.04417
T_RS18510	ravA	TRUE	-0.798003	0.56491	-1.41262	0.157767	0.986225	10.0573	21.2353	13.43	13.9829	8.0863	21.4511
T_RS18220	fdhE	TRUE	-0.797979	0.468282	-1.70406	0.0883707	0.986225	8.80014	29.7294	13.43	20.9743	19.4071	21.4511
T_RS08670	lolC	TRUE	-0.792966	0.619836	-1.27932	0.200786	0.986225	8.80014	6.3706	3.35751	8.73929	8.0863	21.4511
T_RS20560	T_RS20560	TRUE	-0.792587	1.4011	-0.565687	0.571606	0.986225	0	2.12353	3.35751	1.74786	0	2.68139
T_RS09735	T_RS09735	TRUE	-0.787519	0.367763	-2.14138	0.0322437	0.986225	33.9434	46.7177	24.6217	50.6879	21.0244	37.5395
T_RS04790	T_RS04790	TRUE	-0.786144	0.697577	-1.12696	0.259758	0.986225	16.3431	33.9765	2.23834	1.74786	12.9381	21.4511
T_RS18215	fdoI	TRUE	-0.785958	0.669005	-1.17482	0.240068	0.986225	5.02865	6.3706	3.35751	10.4871	8.0863	10.7256
T_RS09015	T_RS09015	TRUE	-0.785031	0.694494	-1.13036	0.258323	0.986225	5.02865	6.3706	6.71501	13.9829	4.85178	8.04417
T_RS15660	T_RS15660	TRUE	-0.782573	0.727809	-1.07525	0.282265	0.986225	2.51433	8.49413	2.23834	8.73929	9.70356	5.36278
T_RS22720	T_RS22720	TRUE	-0.778702	0.572209	-1.36087	0.173555	0.986225	8.80014	16.9883	5.59584	17.4786	16.1726	13.4069
T_RS00465	pdxA	TRUE	-0.777701	0.543029	-1.43216	0.152099	0.986225	8.80014	29.7294	19.0259	19.2264	8.0863	13.4069
T_RS20360	ompR	TRUE	-0.776115	0.616003	-1.25992	0.207698	0.986225	8.80014	14.8647	4.47667	10.4871	11.3208	16.0883
T_RS02355	pgtE	TRUE	-0.772403	0.435749	-1.77259	0.0762971	0.986225	21.3718	44.5942	23.5025	47.1921	50.1351	64.3533
T_RS06630	sodB	TRUE	-0.771819	1.00765	-0.765959	0.443701	0.986225	2.51433	6.3706	3.35751	1.74786	0	2.68139
T_RS10755	galK	TRUE	-0.770738	0.887848	-0.868097	0.385341	0.986225	2.51433	8.49413	5.59584	5.24357	1.61726	2.68139
T_RS05770	T_RS05770	TRUE	-0.769663	0.611669	-1.2583	0.208283	0.986225	13.8288	23.3589	11.1917	17.4786	8.0863	16.0883
T_RS20515	T_RS20515	TRUE	-0.768757	1.59606	-0.48166	0.630047	0.986225	1.25716	0	0	1.74786	1.61726	2.68139
T_RS19275	radC	TRUE	-0.767988	0.91489	-0.839433	0.401227	0.986225	0	4.24706	6.71501	6.99143	3.23452	5.36278
T_RS06445	spiA	TRUE	-0.767053	0.342954	-2.23661	0.025312	0.986225	42.7435	72.2001	62.6734	90.8886	45.2833	93.8486
T_RS15925	T_RS15925	FALSE	-0.766071	0.660456	-1.15991	0.246084	0.986225	7.54298	10.6177	6.71501	12.235	9.70356	18.7697
T_RS13425	T_RS13425	TRUE	-0.759195	1.01193	-0.750247	0.453106	0.986225	5.02865	4.24706	1.11917	5.24357	1.61726	2.68139
T_RS07385	T_RS07385	TRUE	-0.758392	1.74042	-0.435753	0.663016	0.986225	0	2.12353	2.23834	0	0	2.68139
T_RS08755	T_RS08755	TRUE	-0.756543	0.675677	-1.11968	0.262849	0.986225	8.80014	8.49413	5.59584	12.235	3.23452	8.04417
T_RS06280	ppsR	TRUE	-0.754643	0.834874	-0.903901	0.366048	0.986225	1.25716	6.3706	8.95335	3.49571	4.85178	16.0883
T_RS05110	yobA	TRUE	-0.753097	0.737742	-1.02081	0.307343	0.986225	3.77149	6.3706	8.95335	8.73929	4.85178	16.0883
T_RS17940	zapB	TRUE	-0.752747	0.48664	-1.54682	0.121906	0.986225	12.5716	23.3589	14.5492	20.9743	11.3208	21.4511
T_RS19535	T_RS19535	TRUE	-0.751801	1.5411	-0.487836	0.625666	0.986225	3.77149	0	0	3.49571	0	5.36278
T_RS18890	T_RS18890	TRUE	-0.748878	0.880943	-0.850088	0.395276	0.986225	1.25716	8.49413	3.35751	3.49571	9.70356	8.04417
T_RS19705	ghrB	TRUE	-0.746605	0.869868	-0.858297	0.390729	0.986225	3.77149	14.8647	4.47667	3.49571	8.0863	8.04417
T_RS03220	yejF	TRUE	-0.746359	0.5985	-1.24705	0.212379	0.986225	6.28581	19.1118	6.71501	13.9829	17.7899	16.0883
T_RS03640	T_RS03640	TRUE	-0.744177	1.54568	-0.481455	0.630193	0.986225	1.25716	2.12353	1.11917	0	0	2.68139
T_RS23120	T_RS23120	TRUE	-0.740161	0.854127	-0.86657	0.386178	0.986225	2.51433	6.3706	6.71501	8.73929	1.61726	2.68139
T_RS00860	speE	TRUE	-0.738816	0.86758	-0.851582	0.394446	0.986225	2.51433	4.24706	4.47667	5.24357	1.61726	5.36278
T_RS01160	rnhB	TRUE	-0.73732	0.691204	-1.06672	0.286099	0.986225	8.80014	4.24706	2.23834	8.73929	8.0863	18.7697
T_RS06760	rsxC	TRUE	-0.737292	0.47497	-1.55229	0.120592	0.986225	8.80014	16.9883	15.6684	26.2179	19.4071	29.4953
T_RS05475	fadR	TRUE	-0.736786	0.42703	-1.72537	0.0844599	0.986225	18.8574	50.9648	44.7667	55.9314	33.9625	53.6278
T_RS15830	hldE	TRUE	-0.734927	0.701029	-1.04835	0.294475	0.986225	8.80014	8.49413	1.11917	6.99143	9.70356	16.0883
T_RS20305	malQ	TRUE	-0.733493	1.04535	-0.701672	0.482884	0.986225	2.51433	2.12353	3.35751	3.49571	0	5.36278
T_RS15100	T_RS15100	TRUE	-0.728014	0.760943	-0.956726	0.338706	0.986225	8.80014	6.3706	4.47667	5.24357	3.23452	18.7697
T_RS10600	moaC	TRUE	-0.727972	1.5396	-0.472833	0.636332	0.986225	0	4.24706	1.11917	0	1.61726	0
T_RS09770	T_RS09770	TRUE	-0.724731	1.53724	-0.471451	0.637319	0.986225	1.25716	0	1.11917	3.49571	0	0
T_RS03365	galS	TRUE	-0.724091	1.59649	-0.45355	0.650152	0.986225	0	2.12353	1.11917	0	1.61726	2.68139
T_RS03945	T_RS03945	TRUE	-0.723854	0.613003	-1.18083	0.237669	0.986225	6.28581	8.49413	7.83418	8.73929	3.23452	13.4069
T_RS07140	mdtI	TRUE	-0.72367	1.53646	-0.470999	0.637641	0.986225	0	4.24706	1.11917	0	1.61726	0
T_RS08890	flgA	TRUE	-0.722631	1.50651	-0.479674	0.631459	0.986225	0	0	2.23834	1.74786	0	2.68139
T_RS12540	sbcD	TRUE	-0.721102	1.2006	-0.600617	0.548095	0.986225	2.51433	6.3706	2.23834	0	0	2.68139
T_RS12455	T_RS12455	TRUE	-0.720303	1.39021	-0.518124	0.604372	0.986225	0	0	3.35751	3.49571	0	2.68139
T_RS04920	flhA	TRUE	-0.720203	1.47924	-0.486874	0.626347	0.986225	1.25716	0	1.11917	0	0	5.36278
T_RS06415	fumD	TRUE	-0.720145	1.16058	-0.620506	0.534924	0.986225	0	2.12353	2.23834	3.49571	3.23452	2.68139
T_RS09575	T_RS09575	TRUE	-0.719198	0.480236	-1.49759	0.13424	0.986225	16.3431	40.3471	42.5284	47.1921	22.6416	48.265
T_RS13815	T_RS13815	FALSE	-0.718038	1.54617	-0.464399	0.642362	0.986225	1.25716	0	1.11917	3.49571	0	0
T_RS02545	T_RS02545	TRUE	-0.71629	1.27987	-0.559657	0.575714	0.986225	2.51433	2.12353	0	1.74786	1.61726	2.68139
T_RS09165	wrbA	TRUE	-0.716024	0.89605	-0.79909	0.424238	0.986225	1.25716	4.24706	5.59584	6.99143	3.23452	5.36278
T_RS08430	T_RS08430	TRUE	-0.71598	1.14625	-0.624627	0.532216	0.986225	3.77149	2.12353	0	1.74786	1.61726	5.36278
T_RS14065	orgA	TRUE	-0.715952	1.45959	-0.490515	0.623769	0.986225	1.25716	2.12353	1.11917	1.74786	0	0
T_RS16715	accB	TRUE	-0.715192	0.462177	-1.54744	0.121757	0.986225	12.5716	25.4824	15.6684	26.2179	16.1726	21.4511
T_RS04895	cheR	TRUE	-0.715054	0.843057	-0.848168	0.396344	0.986225	3.77149	4.24706	1.11917	5.24357	4.85178	5.36278
T_RS11220	ubiF	TRUE	-0.714783	0.670933	-1.06536	0.286715	0.986225	11.3145	6.3706	7.83418	26.2179	4.85178	8.04417
T_RS14790	T_RS14790	TRUE	-0.714754	1.15313	-0.61984	0.535363	0.986225	3.77149	4.24706	0	1.74786	1.61726	2.68139
T_RS03530	T_RS03530	TRUE	-0.714638	1.32521	-0.539262	0.589706	0.986225	1.25716	2.12353	2.23834	1.74786	0	2.68139
T_RS05360	yoaE	TRUE	-0.713742	0.741877	-0.962076	0.336012	0.986225	10.0573	14.8647	15.6684	20.9743	14.5553	29.4953
T_RS14095	hilA	TRUE	-0.713156	1.47048	-0.48498	0.627691	0.986225	1.25716	0	1.11917	1.74786	0	2.68139
T_RS14205	invG	TRUE	-0.713135	0.997305	-0.715062	0.474571	0.986225	3.77149	6.3706	0	1.74786	3.23452	2.68139
T_RS00485	rluA	TRUE	-0.712831	1.28299	-0.555599	0.578485	0.986225	0	2.12353	1.11917	1.74786	3.23452	2.68139
T_RS07610	ansP	TRUE	-0.712372	0.692939	-1.02804	0.303929	0.986225	8.80014	8.49413	3.35751	20.9743	11.3208	8.04417
T_RS04755	uvrY	TRUE	-0.710468	0.576842	-1.23165	0.21808	0.986225	8.80014	19.1118	10.0725	12.235	6.46904	10.7256
T_RS10610	moaA	TRUE	-0.709893	1.03571	-0.68542	0.493079	0.986225	3.77149	2.12353	2.23834	5.24357	0	2.68139
T_RS14175	spaN	TRUE	-0.709627	1.6876	-0.420495	0.674124	0.986225	1.25716	0	0	1.74786	0	0
T_RS04650	fliF	TRUE	-0.709627	1.6902	-0.419849	0.674596	0.986225	1.25716	0	0	0	0	2.68139
T_RS08875	flgD	TRUE	-0.709627	1.69162	-0.419495	0.674855	0.986225	0	0	1.11917	1.74786	0	0
T_RS04625	fliK	TRUE	-0.709627	1.69985	-0.417464	0.676339	0.986225	0	2.12353	1.11917	0	0	0
T_RS09310	sigE	TRUE	-0.709627	1.7006	-0.41728	0.676474	0.986225	0	0	1.11917	0	0	2.68139
T_RS08850	T_RS08850	TRUE	-0.709627	1.70628	-0.415892	0.677489	0.986225	0	0	0	0	0	0
T_RS04905	cheY	TRUE	-0.709627	1.70943	-0.415124	0.678051	0.986225	0	0	1.11917	0	0	2.68139
T_RS04635	fliI	TRUE	-0.709627	1.71413	-0.413986	0.678885	0.986225	0	0	0	0	0	0
T_RS14160	spaQ	TRUE	-0.709627	1.72096	-0.412343	0.680088	0.986225	0	0	0	0	0	0
T_RS04620	fliL	TRUE	-0.709627	1.72786	-0.410698	0.681294	0.986225	0	0	0	0	0	0
T_RS08880	flgC	TRUE	-0.709627	1.73256	-0.409584	0.682111	0.986225	0	0	0	0	0	0
T_RS15440	T_RS15440	TRUE	-0.709627	1.73466	-0.409086	0.682477	0.986225	0	0	0	0	0	0
T_RS04930	T_RS04930	TRUE	-0.709627	1.73742	-0.408438	0.682952	0.986225	0	0	0	0	0	0
T_RS04605	fliO	TRUE	-0.709627	1.74266	-0.407208	0.683855	0.986225	0	0	1.11917	1.74786	0	0
T_RS04630	fliJ	TRUE	-0.709627	1.74867	-0.405809	0.684883	0.986225	0	0	0	0	0	0
T_RS14115	T_RS14115	TRUE	-0.709627	1.74919	-0.405689	0.684971	0.986225	0	0	0	0	0	0
T_RS04705	T_RS04705	FALSE	-0.709627	1.7607	-0.403037	0.686921	0.986225	0	0	0	0	0	0
T_RS09515	T_RS09515	TRUE	-0.709627	1.77297	-0.400247	0.688974	0.986225	1.25716	0	0	0	0	2.68139
T_RS22895	arcC	TRUE	-0.709627	1.77788	-0.399142	0.689788	0.986225	0	0	0	0	0	0
T_RS22890	argF	TRUE	-0.709627	1.79605	-0.395104	0.692766	0.986225	0	0	0	0	0	0
T_RS08525	narK	TRUE	-0.709627	1.79826	-0.394619	0.693124	0.986225	0	0	0	0	0	0
T_RS09595	T_RS09595	TRUE	-0.709627	1.80256	-0.393678	0.693819	0.986225	0	0	0	0	0	0
T_RS22885	T_RS22885	TRUE	-0.709627	1.80443	-0.39327	0.69412	0.986225	0	2.12353	0	0	1.61726	0
T_RS04820	T_RS04820	TRUE	-0.709627	1.80468	-0.393215	0.69416	0.986225	0	0	0	0	0	0
T_RS17085	T_RS17085	FALSE	-0.709627	1.81332	-0.39134	0.695546	0.986333	0	0	0	0	0	0
T_RS25920	T_RS25920	FALSE	-0.709627	1.8206	-0.389777	0.696702	0.986333	0	0	0	0	0	0
T_RS09625	T_RS09625	TRUE	-0.709627	1.82279	-0.389307	0.697049	0.986333	0	0	0	0	0	0
T_RS09775	T_RS09775	TRUE	-0.709627	1.83309	-0.387119	0.698668	0.986713	0	0	0	0	0	0
T_RS09800	T_RS09800	TRUE	-0.709627	1.83383	-0.386965	0.698782	0.986713	1.25716	2.12353	0	0	0	0
T_RS21475	T_RS21475	TRUE	-0.709627	1.84377	-0.384878	0.700328	0.987927	0	0	0	0	0	0
T_RS21310	gltP	TRUE	-0.709627	1.86106	-0.381302	0.702979	0.987927	0	0	0	0	0	0
T_RS09580	T_RS09580	TRUE	-0.709627	1.87178	-0.379119	0.7046	0.987927	0	0	0	0	0	0
T_RS21480	T_RS21480	TRUE	-0.709627	1.87272	-0.378928	0.704741	0.987927	0	0	0	0	0	0
T_RS09610	T_RS09610	TRUE	-0.709627	1.88201	-0.377057	0.706131	0.987927	0	0	0	0	0	0
T_RS22870	pyrB	TRUE	-0.709627	1.88927	-0.37561	0.707207	0.987927	0	0	0	0	0	0
T_RS14575	truC	TRUE	-0.709627	1.88936	-0.37559	0.707222	0.987927	0	0	0	0	0	0
T_RS09300	T_RS09300	TRUE	-0.709627	1.89935	-0.373615	0.708691	0.987927	0	0	0	0	0	0
T_RS15210	yqgB	TRUE	-0.709627	1.90325	-0.37285	0.70926	0.987927	0	0	0	0	0	0
T_RS11080	T_RS11080	FALSE	-0.709627	1.91477	-0.370607	0.71093	0.987927	0	0	0	0	0	0
T_RS21290	nrfD	TRUE	-0.709627	1.9206	-0.369483	0.711768	0.987927	0	0	0	0	0	0
T_RS03060	napF	TRUE	-0.709626	1.97705	-0.358932	0.719646	0.988749	0	0	0	0	0	0
T_RS05790	T_RS05790	TRUE	-0.709626	2.02323	-0.350739	0.725784	0.990146	0	0	0	0	0	0
T_RS13210	T_RS13210	FALSE	-0.709626	2.02621	-0.350224	0.726171	0.990146	0	0	0	0	0	0
T_RS09680	T_RS09680	TRUE	-0.709626	2.04376	-0.347217	0.728429	0.990146	0	0	0	0	0	0
T_RS21285	nrfC	TRUE	-0.709626	2.07	-0.342814	0.731738	0.990146	0	0	0	0	0	0
T_RS21300	nrfF	TRUE	-0.709626	2.09308	-0.339035	0.734583	0.990146	0	0	0	0	0	0
T_RS21305	nrfG	TRUE	-0.709626	2.54728	-0.278582	0.780566	0.991374	0	0	0	0	0	0
T_RS05945	T_RS05945	TRUE	-0.709412	0.530935	-1.33615	0.181499	0.986225	12.5716	19.1118	10.0725	17.4786	11.3208	18.7697
T_RS04380	T_RS04380	TRUE	-0.708825	1.04128	-0.680723	0.496047	0.986225	3.77149	4.24706	1.11917	1.74786	1.61726	5.36278
T_RS08460	tdk	TRUE	-0.708318	0.622582	-1.13771	0.255241	0.986225	8.80014	12.7412	4.47667	8.73929	8.0863	13.4069
T_RS03075	napG	TRUE	-0.70829	1.72089	-0.411584	0.680644	0.986225	1.25716	0	0	0	0	2.68139
T_RS14050	sirC	TRUE	-0.708261	0.689284	-1.02753	0.30417	0.986225	3.77149	6.3706	4.47667	3.49571	4.85178	13.4069
T_RS02945	glpQ	TRUE	-0.707962	1.21397	-0.58318	0.559772	0.986225	1.25716	2.12353	1.11917	1.74786	1.61726	2.68139
T_RS18025	T_RS18025	TRUE	-0.7078	2.00071	-0.353774	0.723508	0.989284	0	0	1.11917	0	0	2.68139
T_RS02250	T_RS02250	TRUE	-0.70773	1.95919	-0.361236	0.717923	0.988451	1.25716	2.12353	0	0	0	0
T_RS13235	mltD	TRUE	-0.707559	0.237363	-2.98091	0.00287394	0.507538	99.3158	195.365	81.6993	111.863	80.863	126.025
T_RS07660	T_RS07660	TRUE	-0.707433	1.70189	-0.415676	0.677647	0.986225	0	0	1.11917	1.74786	0	0
T_RS10285	rimK	TRUE	-0.706668	1.57487	-0.448715	0.653637	0.986225	1.25716	0	0	1.74786	1.61726	2.68139
T_RS01725	T_RS01725	TRUE	-0.704175	0.654028	-1.07667	0.281626	0.986225	8.80014	12.7412	5.59584	17.4786	8.0863	5.36278
T_RS02570	T_RS02570	TRUE	-0.703391	1.00658	-0.698791	0.484683	0.986225	1.25716	6.3706	5.59584	0	1.61726	8.04417
T_RS17090	T_RS17090	FALSE	-0.702264	1.54753	-0.453798	0.649974	0.986225	1.25716	0	1.11917	3.49571	0	0
T_RS16055	tdcA	TRUE	-0.700935	4.35427	-0.160977	0.872112	0.991374	0	0	0	0	0	0
T_RS19830	bcsA	TRUE	-0.700112	0.875838	-0.799362	0.42408	0.986225	5.02865	6.3706	2.23834	5.24357	1.61726	2.68139
T_RS18670	yieH	TRUE	-0.697771	1.6275	-0.428739	0.668113	0.986225	2.51433	2.12353	0	1.74786	0	0
T_RS08060	T_RS08060	TRUE	-0.697508	0.378204	-1.84427	0.0651444	0.986225	31.4291	48.8412	60.4351	85.645	51.7523	104.574
T_RS17555	zraS	TRUE	-0.697014	0.658265	-1.05886	0.289661	0.986225	8.80014	10.6177	5.59584	10.4871	6.46904	13.4069
T_RS18240	T_RS18240	TRUE	-0.696992	0.591362	-1.17862	0.238549	0.986225	7.54298	16.9883	15.6684	26.2179	16.1726	18.7697
T_RS03965	T_RS03965	TRUE	-0.69677	0.808464	-0.861844	0.388773	0.986225	5.02865	10.6177	4.47667	3.49571	1.61726	5.36278
T_RS07665	T_RS07665	TRUE	-0.695681	1.49082	-0.466643	0.640756	0.986225	0	2.12353	0	1.74786	3.23452	0
T_RS04020	hisH	TRUE	-0.695676	0.723458	-0.961599	0.336251	0.986225	10.0573	12.7412	10.0725	6.99143	1.61726	16.0883
T_RS17955	glpX	TRUE	-0.694715	0.554278	-1.25337	0.210072	0.986225	8.80014	19.1118	8.95335	6.99143	9.70356	21.4511
T_RS13810	yqaB	TRUE	-0.692644	0.772159	-0.897023	0.369707	0.986225	2.51433	6.3706	10.0725	6.99143	1.61726	10.7256
T_RS15930	rlmG	TRUE	-0.691584	0.90617	-0.763195	0.445347	0.986225	2.51433	4.24706	2.23834	5.24357	3.23452	2.68139
T_RS15750	T_RS15750	TRUE	-0.690878	1.05383	-0.65559	0.512088	0.986225	1.25716	2.12353	4.47667	6.99143	1.61726	2.68139
T_RS08830	T_RS08830	TRUE	-0.689571	0.977105	-0.705729	0.480357	0.986225	1.25716	2.12353	6.71501	10.4871	1.61726	2.68139
T_RS00685	ftsA	TRUE	-0.688794	0.348059	-1.97896	0.0478209	0.986225	25.1433	67.953	38.0517	68.1664	59.8386	53.6278
T_RS14550	T_RS14550	TRUE	-0.6849	0.635896	-1.07706	0.281452	0.986225	12.5716	14.8647	5.59584	13.9829	4.85178	8.04417
T_RS08605	phoQ	TRUE	-0.684638	0.384354	-1.78127	0.0748682	0.986225	52.8008	67.953	59.3159	71.6621	25.8762	91.1672
T_RS07685	T_RS07685	TRUE	-0.683415	0.549178	-1.24443	0.21334	0.986225	21.3718	23.3589	8.95335	17.4786	14.5553	32.1767
T_RS00630	ftsL	TRUE	-0.680191	0.837853	-0.811826	0.416891	0.986225	3.77149	4.24706	4.47667	8.73929	3.23452	5.36278
T_RS12640	sbmA	TRUE	-0.6797	0.549875	-1.2361	0.216422	0.986225	10.0573	14.8647	10.0725	19.2264	8.0863	10.7256
T_RS09620	T_RS09620	TRUE	-0.67941	1.43941	-0.472007	0.636922	0.986225	1.25716	4.24706	1.11917	0	0	0
T_RS20500	tsgA	TRUE	-0.678988	1.01181	-0.671065	0.502179	0.986225	3.77149	2.12353	2.23834	6.99143	1.61726	2.68139
T_RS08680	T_RS08680	FALSE	-0.678758	0.76067	-0.892316	0.372224	0.986225	3.77149	4.24706	4.47667	15.7307	6.46904	2.68139
T_RS20010	T_RS20010	TRUE	-0.678715	0.727123	-0.933426	0.3506	0.986225	7.54298	6.3706	6.71501	12.235	1.61726	8.04417
T_RS15850	T_RS15850	TRUE	-0.677061	0.570632	-1.18651	0.23542	0.986225	10.0573	12.7412	8.95335	20.9743	8.0863	8.04417
T_RS07895	hslJ	TRUE	-0.675935	1.57853	-0.428204	0.668502	0.986225	1.25716	2.12353	0	1.74786	1.61726	0
T_RS02065	T_RS02065	TRUE	-0.674101	1.03646	-0.650385	0.515443	0.986225	1.25716	2.12353	3.35751	6.99143	3.23452	2.68139
T_RS07465	T_RS07465	TRUE	-0.67338	0.713408	-0.943891	0.345225	0.986225	13.8288	33.9765	14.5492	27.9657	19.4071	8.04417
T_RS16370	mlaD	TRUE	-0.666603	0.840477	-0.793125	0.427705	0.986225	3.77149	10.6177	2.23834	3.49571	4.85178	2.68139
T_RS22315	T_RS22315	TRUE	-0.666203	1.05734	-0.630074	0.528646	0.986225	3.77149	2.12353	2.23834	5.24357	1.61726	5.36278
T_RS02750	nuoH	TRUE	-0.665996	0.612216	-1.08784	0.276664	0.986225	10.0573	14.8647	4.47667	12.235	12.9381	16.0883
T_RS13840	csrA	TRUE	-0.665446	0.479314	-1.38833	0.165037	0.986225	21.3718	27.6059	20.145	26.2179	17.7899	40.2208
T_RS07445	T_RS07445	TRUE	-0.662311	0.705511	-0.938769	0.347849	0.986225	11.3145	16.9883	7.83418	17.4786	6.46904	5.36278
T_RS10380	gsiB	TRUE	-0.6615	1.15646	-0.572006	0.567318	0.986225	2.51433	2.12353	1.11917	3.49571	1.61726	2.68139
T_RS02435	mepA	TRUE	-0.660839	0.863144	-0.765619	0.443903	0.986225	10.0573	10.6177	2.23834	13.9829	4.85178	2.68139
T_RS17180	gppA	TRUE	-0.660727	0.421284	-1.56837	0.116796	0.986225	23.8861	19.1118	19.0259	31.4614	14.5553	40.2208
T_RS16680	mreC	TRUE	-0.657219	0.575166	-1.14266	0.253179	0.986225	7.54298	16.9883	5.59584	12.235	12.9381	10.7256
T_RS17145	wecC	TRUE	-0.656031	0.592968	-1.10635	0.268575	0.986225	3.77149	19.1118	7.83418	8.73929	12.9381	10.7256
T_RS14610	xni	TRUE	-0.655639	0.948876	-0.690964	0.489588	0.986225	2.51433	2.12353	4.47667	8.73929	1.61726	2.68139
T_RS03050	T_RS03050	TRUE	-0.653886	0.566627	-1.154	0.248501	0.986225	10.0573	21.2353	13.43	15.7307	11.3208	18.7697
T_RS13415	T_RS13415	TRUE	-0.651601	0.808882	-0.805558	0.420498	0.986225	7.54298	16.9883	3.35751	5.24357	3.23452	0
T_RS01795	ppk1	TRUE	-0.651573	0.633522	-1.02849	0.303718	0.986225	8.80014	6.3706	13.43	13.9829	4.85178	21.4511
T_RS16375	mlaE	TRUE	-0.650499	0.915625	-0.710443	0.477429	0.986225	3.77149	4.24706	3.35751	8.73929	1.61726	0
T_RS10815	T_RS10815	FALSE	-0.647379	0.490369	-1.32019	0.186772	0.986225	15.086	25.4824	15.6684	13.9829	11.3208	34.8581
T_RS19875	T_RS19875	TRUE	-0.647251	1.10087	-0.587946	0.556568	0.986225	2.51433	0	2.23834	3.49571	0	5.36278
T_RS08385	T_RS08385	TRUE	-0.64612	0.388501	-1.66311	0.0962905	0.986225	31.4291	36.1	34.6942	57.6793	14.5553	32.1767
T_RS16265	argG	TRUE	-0.644099	1.26193	-0.510408	0.609766	0.986225	0	0	3.35751	6.99143	4.85178	5.36278
T_RS03950	T_RS03950	TRUE	-0.643451	0.486584	-1.32238	0.186041	0.986225	10.0573	16.9883	6.71501	13.9829	16.1726	18.7697
T_RS17135	rfbA	TRUE	-0.643157	0.941996	-0.68276	0.494759	0.986225	2.51433	2.12353	5.59584	1.74786	0	10.7256
T_RS11410	pagP	TRUE	-0.64132	0.944219	-0.679207	0.497006	0.986225	8.80014	23.3589	7.83418	5.24357	6.46904	5.36278
T_RS05855	T_RS05855	TRUE	-0.641312	0.918415	-0.69828	0.485002	0.986225	5.02865	21.2353	6.71501	3.49571	3.23452	2.68139
T_RS00335	carB	TRUE	-0.640982	0.645154	-0.993532	0.320451	0.986225	8.80014	6.3706	5.59584	12.235	3.23452	8.04417
T_RS26040	bcsC	FALSE	-0.640791	0.561996	-1.14021	0.254201	0.986225	6.28581	14.8647	11.1917	12.235	6.46904	10.7256
T_RS00490	rapA	TRUE	-0.640407	0.57289	-1.11785	0.26363	0.986225	12.5716	8.49413	5.59584	15.7307	8.0863	16.0883
T_RS12425	ribE	TRUE	-0.639967	0.374109	-1.71064	0.0871474	0.986225	38.972	67.953	31.3367	43.6964	54.9868	83.1231
T_RS08690	comR	TRUE	-0.639885	0.656031	-0.975389	0.329368	0.986225	5.02865	12.7412	7.83418	19.2264	9.70356	2.68139
T_RS11015	T_RS11015	TRUE	-0.637369	0.665967	-0.957058	0.338538	0.986225	10.0573	12.7412	6.71501	12.235	8.0863	13.4069
T_RS17945	T_RS17945	TRUE	-0.635317	0.405914	-1.56515	0.117547	0.986225	46.515	84.9413	40.2901	50.6879	45.2833	69.7161
T_RS09640	T_RS09640	TRUE	-0.634104	1.16581	-0.543917	0.586498	0.986225	2.51433	6.3706	1.11917	1.74786	1.61726	0
T_RS01325	ung	TRUE	-0.634022	0.886186	-0.71545	0.474331	0.986225	2.51433	12.7412	2.23834	6.99143	9.70356	0
T_RS16420	hpf	TRUE	-0.633653	0.503479	-1.25855	0.208194	0.986225	17.6003	25.4824	7.83418	20.9743	17.7899	18.7697
T_RS12880	T_RS12880	TRUE	-0.632725	0.564473	-1.12091	0.262325	0.986225	12.5716	23.3589	11.1917	10.4871	9.70356	21.4511
T_RS16945	pldB	TRUE	-0.631741	0.633001	-0.998011	0.318274	0.986225	8.80014	10.6177	6.71501	19.2264	11.3208	8.04417
T_RS04965	T_RS04965	TRUE	-0.630845	0.90943	-0.69367	0.487889	0.986225	0	6.3706	5.59584	3.49571	4.85178	5.36278
T_RS08425	oppF	TRUE	-0.630303	0.865736	-0.728055	0.46658	0.986225	1.25716	6.3706	6.71501	3.49571	3.23452	8.04417
T_RS10020	T_RS10020	TRUE	-0.629466	1.02086	-0.616606	0.537495	0.986225	5.02865	6.3706	2.23834	6.99143	1.61726	0
T_RS08600	phoP	TRUE	-0.6274	0.308405	-2.03434	0.0419175	0.986225	60.3438	95.5589	60.4351	87.3929	72.7767	117.981
T_RS05075	yebG	TRUE	-0.626315	0.598518	-1.04644	0.295357	0.986225	8.80014	12.7412	10.0725	29.7136	24.2589	18.7697
T_RS09145	putA	TRUE	-0.624868	0.371869	-1.68034	0.0928906	0.986225	49.0293	65.8295	27.9792	61.175	30.7279	37.5395
T_RS05695	T_RS05695	TRUE	-0.622391	0.609832	-1.02059	0.307447	0.986225	10.0573	23.3589	11.1917	10.4871	11.3208	16.0883
T_RS02860	arnA	TRUE	-0.621938	0.606673	-1.02516	0.305287	0.986225	12.5716	19.1118	6.71501	5.24357	6.46904	16.0883
T_RS02965	nrdB	TRUE	-0.619743	0.74501	-0.831858	0.405489	0.986225	3.77149	8.49413	7.83418	8.73929	3.23452	5.36278
T_RS13720	T_RS13720	FALSE	-0.619434	0.600134	-1.03216	0.301998	0.986225	7.54298	8.49413	5.59584	10.4871	9.70356	16.0883
T_RS18425	T_RS18425	TRUE	-0.618122	0.942134	-0.656087	0.511768	0.986225	6.28581	10.6177	0	6.99143	6.46904	0
T_RS14720	recB	TRUE	-0.61659	0.417473	-1.47696	0.139687	0.986225	30.1719	27.6059	17.9067	38.4529	14.5553	29.4953
T_RS00330	carA	TRUE	-0.616114	0.822929	-0.748685	0.454047	0.986225	6.28581	12.7412	0	3.49571	6.46904	2.68139
T_RS19365	rfaC	TRUE	-0.614014	0.688817	-0.891405	0.372712	0.986225	2.51433	12.7412	7.83418	10.4871	8.0863	2.68139
T_RS13390	grpE	TRUE	-0.613205	0.506163	-1.21148	0.225712	0.986225	10.0573	19.1118	13.43	20.9743	16.1726	18.7697
T_RS04700	T_RS04700	TRUE	-0.611731	0.450345	-1.35836	0.174349	0.986225	18.8574	19.1118	14.5492	19.2264	8.0863	29.4953
T_RS01875	purC	TRUE	-0.611386	0.667764	-0.915572	0.359892	0.986225	10.0573	12.7412	4.47667	10.4871	4.85178	5.36278
T_RS23505	sltY	TRUE	-0.609605	0.542405	-1.12389	0.261059	0.986225	13.8288	10.6177	8.95335	19.2264	8.0863	16.0883
T_RS01020	hemL	TRUE	-0.608993	0.4996	-1.21896	0.222859	0.986225	21.3718	27.6059	12.3109	13.9829	8.0863	24.1325
T_RS22015	T_RS22015	TRUE	-0.60284	1.2875	-0.468224	0.639624	0.986225	1.25716	2.12353	2.23834	0	0	5.36278
T_RS11320	nadD	TRUE	-0.602404	1.75926	-0.342419	0.732036	0.990146	2.51433	2.12353	0	1.74786	0	0
T_RS17155	wzzE	TRUE	-0.601364	0.630342	-0.954027	0.34007	0.986225	10.0573	6.3706	4.47667	13.9829	6.46904	10.7256
T_RS22160	tviA	TRUE	-0.60077	0.518996	-1.15756	0.247042	0.986225	15.086	10.6177	21.2642	34.9571	8.0863	24.1325
T_RS02075	T_RS02075	TRUE	-0.599935	0.587758	-1.02072	0.307388	0.986225	10.0573	16.9883	7.83418	13.9829	8.0863	8.04417
T_RS13780	emrA	TRUE	-0.59985	0.519859	-1.15387	0.248553	0.986225	8.80014	14.8647	14.5492	17.4786	8.0863	16.0883
T_RS02760	nuoJ	TRUE	-0.599519	0.66654	-0.89945	0.368413	0.986225	7.54298	12.7412	4.47667	5.24357	4.85178	8.04417
T_RS14535	relA	TRUE	-0.598166	0.343744	-1.74015	0.0818325	0.986225	75.4298	123.165	100.725	127.594	72.7767	128.707
T_RS16885	tatA	TRUE	-0.597152	0.355844	-1.67813	0.093322	0.986225	32.6862	42.4706	25.7409	34.9571	40.4315	75.0789
T_RS02390	mlaA	TRUE	-0.596509	0.598141	-0.997272	0.318633	0.986225	10.0573	29.7294	7.83418	6.99143	11.3208	8.04417
T_RS22915	rraB	TRUE	-0.596286	0.658054	-0.906136	0.364864	0.986225	6.28581	4.24706	4.47667	13.9829	9.70356	10.7256
T_RS17140	rffG	TRUE	-0.595271	0.644664	-0.923381	0.355809	0.986225	3.77149	8.49413	6.71501	8.73929	8.0863	10.7256
T_RS09445	fabA	TRUE	-0.594737	0.630113	-0.943857	0.345243	0.986225	8.80014	6.3706	4.47667	10.4871	8.0863	16.0883
T_RS09425	sulA	TRUE	-0.594652	0.596431	-0.997017	0.318756	0.986225	10.0573	14.8647	35.8134	40.2007	11.3208	26.8139
T_RS20365	envZ	TRUE	-0.594642	0.698166	-0.851721	0.394369	0.986225	13.8288	23.3589	2.23834	8.73929	8.0863	2.68139
T_RS08790	fabH	TRUE	-0.592	0.479169	-1.23547	0.216655	0.986225	11.3145	21.2353	11.1917	12.235	11.3208	18.7697
T_RS16940	yigL	TRUE	-0.590608	0.92207	-0.640524	0.521832	0.986225	0	2.12353	3.35751	5.24357	9.70356	10.7256
T_RS12035	T_RS12035	TRUE	-0.587849	1.58461	-0.370973	0.710658	0.987927	1.25716	0	1.11917	3.49571	0	0
T_RS01315	trxC	TRUE	-0.58768	0.58767	-1.00002	0.317302	0.986225	6.28581	10.6177	14.5492	19.2264	11.3208	18.7697
T_RS11470	rnk	TRUE	-0.586959	0.668163	-0.878467	0.37969	0.986225	15.086	10.6177	7.83418	15.7307	4.85178	16.0883
T_RS11280	T_RS11280	TRUE	-0.585186	0.81646	-0.716736	0.473537	0.986225	3.77149	6.3706	3.35751	6.99143	6.46904	5.36278
T_RS10800	nadA	TRUE	-0.584994	1.23312	-0.474403	0.635213	0.986225	3.77149	0	2.23834	5.24357	0	5.36278
T_RS09065	T_RS09065	TRUE	-0.581901	0.775937	-0.749933	0.453295	0.986225	11.3145	8.49413	3.35751	5.24357	1.61726	10.7256
T_RS26145	T_RS26145	FALSE	-0.581069	0.407698	-1.42524	0.154087	0.986225	16.3431	29.7294	20.145	24.47	24.2589	37.5395
T_RS04465	T_RS04465	TRUE	-0.58033	0.661889	-0.876777	0.380608	0.986225	10.0573	14.8647	6.71501	1.74786	6.46904	24.1325
T_RS01295	T_RS01295	TRUE	-0.579097	1.62937	-0.355411	0.722282	0.988919	1.25716	0	1.11917	3.49571	0	0
T_RS06110	T_RS06110	TRUE	-0.575502	0.798146	-0.721048	0.47088	0.986225	5.02865	8.49413	5.59584	8.73929	4.85178	5.36278
T_RS05320	ftsI	TRUE	-0.575153	0.525577	-1.09433	0.273812	0.986225	10.0573	16.9883	11.1917	13.9829	21.0244	32.1767
T_RS17065	hemD	TRUE	-0.574631	0.802047	-0.716457	0.473709	0.986225	5.02865	10.6177	6.71501	6.99143	1.61726	2.68139
T_RS00675	T_RS00675	TRUE	-0.571401	0.433015	-1.31959	0.186973	0.986225	18.8574	21.2353	20.145	24.47	12.9381	34.8581
T_RS12040	T_RS12040	TRUE	-0.569888	0.384764	-1.48114	0.13857	0.986225	27.6576	40.3471	42.5284	73.41	53.3696	64.3533
T_RS00680	ftsQ	TRUE	-0.56857	0.591463	-0.961294	0.336404	0.986225	6.28581	16.9883	13.43	12.235	6.46904	10.7256
T_RS23145	T_RS23145	TRUE	-0.568487	0.821337	-0.692148	0.488844	0.986225	7.54298	6.3706	1.11917	6.99143	3.23452	2.68139
T_RS22850	mgtA	TRUE	-0.567244	0.422082	-1.34392	0.178975	0.986225	21.3718	38.2236	22.3834	22.7221	19.4071	34.8581
T_RS07355	sad	TRUE	-0.564933	0.770567	-0.733139	0.463474	0.986225	6.28581	6.3706	7.83418	10.4871	3.23452	10.7256
T_RS02720	nuoA	TRUE	-0.562758	0.463208	-1.21491	0.224399	0.986225	18.8574	14.8647	12.3109	29.7136	14.5553	24.1325
T_RS01525	T_RS01525	TRUE	-0.562723	0.761938	-0.738542	0.460185	0.986225	5.02865	6.3706	6.71501	10.4871	3.23452	5.36278
T_RS03170	pbgA	TRUE	-0.562439	0.583209	-0.964387	0.334852	0.986225	8.80014	14.8647	5.59584	13.9829	9.70356	5.36278
T_RS05595	ychH	TRUE	-0.558603	0.964129	-0.579386	0.562329	0.986225	3.77149	10.6177	4.47667	3.49571	3.23452	2.68139
T_RS07725	T_RS07725	TRUE	-0.558385	1.00728	-0.55435	0.57934	0.986225	0	4.24706	3.35751	1.74786	4.85178	5.36278
T_RS05900	T_RS05900	TRUE	-0.558099	0.513683	-1.08647	0.277273	0.986225	18.8574	29.7294	32.4559	47.1921	16.1726	21.4511
T_RS15460	T_RS15460	TRUE	-0.553197	0.760875	-0.727054	0.467193	0.986225	6.28581	6.3706	3.35751	5.24357	1.61726	5.36278
T_RS22755	pmbA	TRUE	-0.552403	0.495002	-1.11596	0.264439	0.986225	11.3145	21.2353	14.5492	15.7307	11.3208	18.7697
T_RS02740	nuoF	TRUE	-0.549759	0.39184	-1.40302	0.16061	0.986225	22.6289	40.3471	22.3834	19.2264	22.6416	42.9022
T_RS07520	T_RS07520	TRUE	-0.548234	0.292062	-1.87712	0.0605022	0.986225	172.231	348.259	193.616	223.726	252.293	340.536
T_RS17915	ftsN	TRUE	-0.546804	0.660402	-0.827986	0.407679	0.986225	2.51433	10.6177	13.43	10.4871	4.85178	8.04417
T_RS15020	T_RS15020	TRUE	-0.545067	0.750224	-0.726539	0.467508	0.986225	2.51433	2.12353	4.47667	8.73929	8.0863	10.7256
T_RS06115	chbG	TRUE	-0.544976	0.724865	-0.751831	0.452153	0.986225	6.28581	8.49413	11.1917	12.235	1.61726	8.04417
T_RS10315	T_RS10315	TRUE	-0.544225	0.946785	-0.574814	0.565417	0.986225	0	4.24706	6.71501	3.49571	3.23452	8.04417
T_RS08795	plsX	TRUE	-0.543918	0.503532	-1.08021	0.280051	0.986225	13.8288	16.9883	7.83418	10.4871	11.3208	21.4511
T_RS19990	T_RS19990	TRUE	-0.542943	1.435	-0.378358	0.705165	0.987927	1.25716	0	2.23834	5.24357	0	0
T_RS11340	rsfS	TRUE	-0.5399	0.593897	-0.90908	0.363308	0.986225	7.54298	10.6177	6.71501	10.4871	11.3208	16.0883
T_RS09470	T_RS09470	TRUE	-0.537669	0.586788	-0.916292	0.359514	0.986225	8.80014	12.7412	13.43	10.4871	8.0863	21.4511
T_RS24120	T_RS24120	TRUE	-0.537506	0.808351	-0.664942	0.506088	0.986225	5.02865	10.6177	11.1917	12.235	4.85178	8.04417
T_RS12090	T_RS12090	TRUE	-0.537445	0.715392	-0.75126	0.452496	0.986225	7.54298	10.6177	11.1917	8.73929	4.85178	18.7697
T_RS06450	ssaD	TRUE	-0.537309	0.371931	-1.44465	0.148557	0.986225	46.515	70.0766	58.1968	66.4186	45.2833	85.8045
T_RS10345	dacC	TRUE	-0.535442	0.448868	-1.19287	0.232919	0.986225	22.6289	33.9765	19.0259	13.9829	12.9381	37.5395
T_RS03160	sspH2	TRUE	-0.535414	0.278865	-1.91997	0.0548615	0.986225	77.9441	121.041	153.326	194.012	113.208	179.653
T_RS02445	T_RS02445	FALSE	-0.535245	0.92847	-0.576481	0.56429	0.986225	5.02865	0	3.35751	10.4871	3.23452	8.04417
T_RS23485	serB	TRUE	-0.532167	0.911095	-0.584096	0.559156	0.986225	2.51433	8.49413	3.35751	0	4.85178	8.04417
T_RS20580	kefB	TRUE	-0.53118	0.425093	-1.24956	0.211459	0.986225	15.086	31.853	25.7409	29.7136	43.666	58.9906
T_RS01255	metN	TRUE	-0.530888	0.689489	-0.769972	0.441316	0.986225	12.5716	25.4824	8.95335	8.73929	9.70356	13.4069
T_RS02690	T_RS02690	TRUE	-0.529496	0.623858	-0.848745	0.396023	0.986225	6.28581	12.7412	7.83418	12.235	11.3208	10.7256
T_RS00975	dksA	TRUE	-0.52785	0.56993	-0.926166	0.35436	0.986225	10.0573	8.49413	6.71501	6.99143	11.3208	29.4953
T_RS15040	T_RS15040	TRUE	-0.527089	0.36572	-1.44124	0.149518	0.986225	52.8008	84.9413	90.6526	134.585	80.863	96.53
T_RS15015	fldB	TRUE	-0.524936	0.688633	-0.762287	0.445889	0.986225	6.28581	14.8647	7.83418	6.99143	6.46904	8.04417
T_RS09550	T_RS09550	TRUE	-0.523793	0.534906	-0.979225	0.327469	0.986225	10.0573	14.8647	20.145	15.7307	4.85178	24.1325
T_RS12920	pagN	TRUE	-0.522699	0.351828	-1.48566	0.137368	0.986225	67.8868	112.547	57.0776	59.4271	66.3077	109.937
T_RS12330	T_RS12330	TRUE	-0.522689	0.982591	-0.53195	0.594761	0.986225	1.25716	4.24706	3.35751	5.24357	4.85178	2.68139
T_RS16890	ubiB	TRUE	-0.522212	0.31264	-1.67033	0.0948546	0.986225	45.2579	84.9413	48.1242	52.4357	54.9868	77.7603
T_RS10200	T_RS10200	TRUE	-0.521994	0.423306	-1.23314	0.217525	0.986225	20.1146	29.7294	39.1709	47.1921	37.197	61.672
T_RS11655	T_RS11655	TRUE	-0.521901	0.829249	-0.629366	0.52911	0.986225	6.28581	6.3706	3.35751	6.99143	3.23452	5.36278
T_RS17865	T_RS17865	TRUE	-0.51989	0.616119	-0.843815	0.398773	0.986225	8.80014	27.6059	15.6684	10.4871	11.3208	13.4069
T_RS08115	pspC	TRUE	-0.519673	0.727046	-0.714773	0.474749	0.986225	8.80014	8.49413	11.1917	12.235	4.85178	18.7697
T_RS14090	hilD	TRUE	-0.518898	0.602556	-0.861162	0.389149	0.986225	8.80014	14.8647	14.5492	24.47	9.70356	5.36278
T_RS21005	T_RS21005	TRUE	-0.518535	0.725597	-0.714633	0.474836	0.986225	6.28581	4.24706	8.95335	17.4786	3.23452	5.36278
T_RS01320	T_RS01320	TRUE	-0.518189	0.847649	-0.611325	0.540984	0.986225	3.77149	8.49413	4.47667	3.49571	1.61726	2.68139
T_RS09125	T_RS09125	TRUE	-0.51677	0.816627	-0.63281	0.526858	0.986225	3.77149	4.24706	4.47667	6.99143	4.85178	8.04417
T_RS11465	rna	TRUE	-0.515127	0.335636	-1.53478	0.124838	0.986225	101.83	155.018	139.896	194.012	109.974	150.158
T_RS00015	thrB	TRUE	-0.514969	0.280646	-1.83494	0.0665144	0.986225	74.1726	140.153	119.751	131.089	127.764	185.016
T_RS08445	oppA	TRUE	-0.513849	0.556605	-0.923185	0.355911	0.986225	20.1146	25.4824	6.71501	17.4786	17.7899	18.7697
T_RS11010	pxpA	TRUE	-0.513412	1.10472	-0.464742	0.642116	0.986225	1.25716	6.3706	4.47667	3.49571	1.61726	0
T_RS07960	ogt	TRUE	-0.512331	1.02904	-0.497873	0.618574	0.986225	1.25716	2.12353	6.71501	3.49571	0	8.04417
T_RS01120	cdsA	TRUE	-0.510336	0.518516	-0.984225	0.325005	0.986225	8.80014	8.49413	13.43	20.9743	11.3208	18.7697
T_RS10875	cydA	TRUE	-0.510124	0.466544	-1.09341	0.274214	0.986225	13.8288	31.853	16.7875	19.2264	33.9625	40.2208
T_RS05305	T_RS05305	TRUE	-0.508911	0.408629	-1.24541	0.212981	0.986225	49.0293	50.9648	77.2226	127.594	51.7523	83.1231
T_RS00020	thrC	TRUE	-0.508467	0.292381	-1.73906	0.0820248	0.986225	52.8008	93.4354	76.1035	92.6364	90.5666	123.344
T_RS20015	T_RS20015	TRUE	-0.507076	0.825069	-0.614587	0.538828	0.986225	2.51433	4.24706	2.23834	5.24357	6.46904	5.36278
T_RS14910	stdB	TRUE	-0.503388	0.999467	-0.503657	0.614503	0.986225	0	6.3706	7.83418	3.49571	1.61726	2.68139
T_RS18070	fieF	TRUE	-0.503248	0.387629	-1.29827	0.194193	0.986225	20.1146	46.7177	31.3367	29.7136	25.8762	34.8581
T_RS15455	T_RS15455	TRUE	-0.50256	0.740765	-0.678433	0.497497	0.986225	3.77149	8.49413	3.35751	6.99143	4.85178	0
T_RS15000	recJ	TRUE	-0.502178	0.465067	-1.0798	0.280233	0.986225	18.8574	31.853	36.9326	22.7221	14.5553	48.265
T_RS00615	cra	TRUE	-0.501394	0.661529	-0.757931	0.448492	0.986225	8.80014	10.6177	4.47667	5.24357	6.46904	13.4069
T_RS10090	T_RS10090	TRUE	-0.497999	0.684933	-0.727076	0.467179	0.986225	3.77149	12.7412	7.83418	12.235	9.70356	5.36278
T_RS03255	T_RS03255	TRUE	-0.497847	0.909403	-0.547443	0.584074	0.986225	2.51433	4.24706	2.23834	5.24357	6.46904	5.36278
T_RS17075	hemY	TRUE	-0.497295	0.457594	-1.08676	0.277142	0.986225	16.3431	29.7294	19.0259	17.4786	14.5553	24.1325
T_RS15580	T_RS15580	FALSE	-0.494733	0.978098	-0.505811	0.612989	0.986225	1.25716	8.49413	3.35751	1.74786	3.23452	0
T_RS05760	T_RS05760	TRUE	-0.49442	0.445887	-1.10885	0.267497	0.986225	26.4004	53.0883	27.9792	40.2007	22.6416	18.7697
T_RS13785	emrB	TRUE	-0.49312	0.893641	-0.551809	0.581079	0.986225	5.02865	2.12353	0	6.99143	8.0863	8.04417
T_RS16895	ubiJ	TRUE	-0.493084	0.473419	-1.04154	0.297626	0.986225	15.086	29.7294	15.6684	13.9829	16.1726	24.1325
T_RS16530	sspA	TRUE	-0.492145	0.374186	-1.31524	0.188429	0.986225	28.9147	33.9765	20.145	40.2007	33.9625	40.2208
T_RS23175	uxuR	TRUE	-0.491911	0.468283	-1.05046	0.293508	0.986225	17.6003	12.7412	17.9067	27.9657	12.9381	29.4953
T_RS10325	T_RS10325	TRUE	-0.490008	0.744824	-0.657885	0.510612	0.986225	6.28581	8.49413	8.95335	19.2264	6.46904	2.68139
T_RS23535	creB	TRUE	-0.489496	0.484955	-1.00936	0.3128	0.986225	8.80014	12.7412	12.3109	17.4786	17.7899	24.1325
T_RS05310	T_RS05310	TRUE	-0.488224	0.340696	-1.43302	0.151852	0.986225	46.515	63.706	32.4559	47.1921	40.4315	56.3092
T_RS03595	T_RS03595	TRUE	-0.487261	0.702991	-0.693125	0.488231	0.986225	11.3145	14.8647	5.59584	12.235	8.0863	5.36278
T_RS23635	T_RS23635	FALSE	-0.486373	0.820155	-0.593026	0.553164	0.986225	2.51433	8.49413	5.59584	5.24357	3.23452	2.68139
T_RS22670	T_RS22670	TRUE	-0.485833	0.581886	-0.834928	0.403758	0.986225	6.28581	10.6177	10.0725	10.4871	11.3208	18.7697
T_RS16755	T_RS16755	TRUE	-0.484575	1.71038	-0.283314	0.776936	0.991374	0	4.24706	2.23834	0	0	0
T_RS21845	T_RS21845	TRUE	-0.483813	0.903579	-0.535441	0.592345	0.986225	3.77149	4.24706	0	6.99143	9.70356	2.68139
T_RS20455	rpe	TRUE	-0.483795	0.720209	-0.671742	0.501748	0.986225	7.54298	8.49413	3.35751	5.24357	6.46904	10.7256
T_RS10450	T_RS10450	TRUE	-0.483622	0.676706	-0.71467	0.474813	0.986225	7.54298	12.7412	15.6684	20.9743	11.3208	13.4069
T_RS05585	ychF	TRUE	-0.483205	0.44872	-1.07685	0.281547	0.986225	10.0573	31.853	43.6476	45.4443	22.6416	26.8139
T_RS14395	cas1e	TRUE	-0.482495	0.971881	-0.496454	0.619574	0.986225	3.77149	8.49413	6.71501	3.49571	0	2.68139
T_RS05690	msgA	TRUE	-0.48214	0.993774	-0.485161	0.627562	0.986225	2.51433	4.24706	3.35751	5.24357	3.23452	2.68139
T_RS01205	T_RS01205	TRUE	-0.481389	1.08331	-0.444371	0.656775	0.986225	2.51433	4.24706	3.35751	0	1.61726	10.7256
T_RS14970	T_RS14970	TRUE	-0.481	0.951223	-0.505665	0.613092	0.986225	11.3145	0	4.47667	12.235	0	8.04417
T_RS18495	rbsA	TRUE	-0.479691	0.525934	-0.912075	0.361729	0.986225	10.0573	10.6177	20.145	34.9571	16.1726	21.4511
T_RS14650	rlmM	TRUE	-0.478887	0.384281	-1.24619	0.212695	0.986225	20.1146	29.7294	25.7409	36.705	29.1107	37.5395
T_RS07425	T_RS07425	TRUE	-0.476405	0.723029	-0.658902	0.509959	0.986225	6.28581	10.6177	7.83418	3.49571	6.46904	16.0883
T_RS01155	lpxB	TRUE	-0.475313	0.38348	-1.23947	0.215171	0.986225	20.1146	25.4824	15.6684	27.9657	29.1107	34.8581
T_RS15735	parE	TRUE	-0.475031	0.396746	-1.19732	0.231183	0.986225	17.6003	33.9765	26.86	22.7221	22.6416	37.5395
T_RS05050	T_RS05050	TRUE	-0.474387	0.83348	-0.569164	0.569245	0.986225	5.02865	8.49413	3.35751	12.235	8.0863	0
T_RS10195	T_RS10195	TRUE	-0.473381	0.415916	-1.13816	0.255052	0.986225	35.2006	55.2118	60.4351	94.3843	71.1595	72.3975
T_RS07675	patD	TRUE	-0.472504	0.485073	-0.974089	0.330012	0.986225	16.3431	25.4824	20.145	20.9743	17.7899	29.4953
T_RS08180	sapD	TRUE	-0.472156	0.887948	-0.531738	0.594907	0.986225	5.02865	4.24706	3.35751	6.99143	1.61726	2.68139
T_RS03080	napH	TRUE	-0.471966	0.957246	-0.493045	0.621981	0.986225	2.51433	8.49413	4.47667	0	1.61726	5.36278
T_RS02865	arnC	TRUE	-0.4689	1.11176	-0.421764	0.673197	0.986225	1.25716	4.24706	3.35751	1.74786	1.61726	2.68139
T_RS20095	ftsE	TRUE	-0.468621	0.603655	-0.776306	0.437568	0.986225	5.02865	14.8647	15.6684	17.4786	11.3208	10.7256
T_RS07120	pntA	TRUE	-0.468033	0.386499	-1.21096	0.225913	0.986225	31.4291	44.5942	26.86	33.2093	22.6416	34.8581
T_RS04890	tar	TRUE	-0.467335	0.571086	-0.818327	0.413171	0.986225	11.3145	14.8647	6.71501	6.99143	9.70356	18.7697
T_RS18545	atpI	TRUE	-0.466131	0.467053	-0.998026	0.318267	0.986225	16.3431	25.4824	20.145	20.9743	17.7899	32.1767
T_RS14775	rppH	TRUE	-0.465651	0.455201	-1.02296	0.306328	0.986225	17.6003	19.1118	17.9067	22.7221	14.5553	29.4953
T_RS13775	mprA	TRUE	-0.46511	0.649012	-0.716644	0.473594	0.986225	6.28581	16.9883	16.7875	15.7307	3.23452	2.68139
T_RS11365	dacA	TRUE	-0.464529	0.442054	-1.05084	0.293331	0.986225	12.5716	14.8647	19.0259	34.9571	21.0244	21.4511
T_RS09825	T_RS09825	TRUE	-0.46307	0.53078	-0.872433	0.382972	0.986225	13.8288	19.1118	20.145	17.4786	4.85178	18.7697
T_RS00760	nadC	TRUE	-0.462958	0.8628	-0.536577	0.59156	0.986225	3.77149	12.7412	3.35751	5.24357	6.46904	0
T_RS17935	rraA	TRUE	-0.460846	0.313724	-1.46895	0.141845	0.986225	79.2012	99.806	71.6268	99.6279	66.3077	101.893
T_RS03975	T_RS03975	TRUE	-0.460738	0.586161	-0.786027	0.431852	0.986225	15.086	4.24706	6.71501	8.73929	8.0863	32.1767
T_RS05390	T_RS05390	TRUE	-0.459998	0.6902	-0.666471	0.50511	0.986225	15.086	16.9883	7.83418	12.235	4.85178	8.04417
T_RS06170	T_RS06170	TRUE	-0.459047	1.18056	-0.388838	0.697396	0.986333	3.77149	2.12353	0	0	3.23452	8.04417
T_RS15770	T_RS15770	TRUE	-0.456775	0.403051	-1.13329	0.257091	0.986225	30.1719	29.7294	27.9792	48.94	16.1726	21.4511
T_RS07125	pntB	TRUE	-0.456641	0.527222	-0.866127	0.386421	0.986225	15.086	14.8647	7.83418	13.9829	21.0244	32.1767
T_RS12105	T_RS12105	TRUE	-0.456355	0.643152	-0.709559	0.477977	0.986225	10.0573	12.7412	5.59584	10.4871	11.3208	13.4069
T_RS18730	dnaN	TRUE	-0.455679	0.444044	-1.0262	0.304797	0.986225	13.8288	23.3589	33.5751	41.9486	14.5553	18.7697
T_RS23000	T_RS23000	TRUE	-0.451588	1.03641	-0.435725	0.663036	0.986225	0	6.3706	5.59584	0	1.61726	5.36278
T_RS08275	acnA	TRUE	-0.450661	0.431248	-1.04502	0.296016	0.986225	25.1433	48.8412	24.6217	20.9743	16.1726	21.4511
T_RS23325	T_RS23325	TRUE	-0.449796	0.747113	-0.602045	0.547144	0.986225	8.80014	10.6177	6.71501	12.235	3.23452	2.68139
T_RS09130	phoH	TRUE	-0.449332	0.595215	-0.754906	0.450305	0.986225	20.1146	8.49413	4.47667	12.235	12.9381	32.1767
T_RS04495	mtfA	TRUE	-0.448719	0.757229	-0.59258	0.553462	0.986225	7.54298	2.12353	5.59584	8.73929	3.23452	13.4069
T_RS24635	T_RS24635	TRUE	-0.448714	0.291993	-1.53673	0.12436	0.986225	320.576	454.436	195.854	251.691	184.368	260.095
T_RS02600	T_RS02600	TRUE	-0.446343	0.69661	-0.640735	0.521695	0.986225	7.54298	12.7412	8.95335	12.235	6.46904	5.36278
T_RS08785	fabD	TRUE	-0.444136	0.402219	-1.10421	0.2695	0.986225	40.2292	50.9648	44.7667	59.4271	53.3696	77.7603
T_RS19910	treF	TRUE	-0.443682	0.930213	-0.476968	0.633385	0.986225	2.51433	4.24706	2.23834	6.99143	6.46904	2.68139
T_RS03375	mglA	FALSE	-0.443007	1.27686	-0.34695	0.728629	0.990146	1.25716	4.24706	0	0	4.85178	2.68139
T_RS13700	stpA	TRUE	-0.442474	0.458964	-0.96407	0.335011	0.986225	13.8288	36.1	20.145	15.7307	17.7899	21.4511
T_RS00030	T_RS00030	TRUE	-0.441539	0.63254	-0.698042	0.485151	0.986225	22.6289	25.4824	34.6942	43.6964	14.5553	32.1767
T_RS16555	degQ	TRUE	-0.441477	0.437716	-1.00859	0.313169	0.986225	13.8288	14.8647	21.2642	31.4614	19.4071	29.4953
T_RS00450	apaH	TRUE	-0.441139	0.528318	-0.834988	0.403725	0.986225	12.5716	16.9883	17.9067	13.9829	6.46904	21.4511
T_RS10040	rarA	TRUE	-0.440873	0.450598	-0.978417	0.327868	0.986225	10.0573	19.1118	24.6217	27.9657	16.1726	21.4511
T_RS24155	T_RS24155	TRUE	-0.44047	0.592775	-0.743065	0.457442	0.986225	10.0573	14.8647	17.9067	29.7136	14.5553	13.4069
T_RS09485	zapC	TRUE	-0.440168	0.742047	-0.593181	0.55306	0.986225	8.80014	8.49413	0	5.24357	11.3208	10.7256
T_RS13595	T_RS13595	TRUE	-0.437007	0.464995	-0.93981	0.347315	0.986225	260.233	399.224	322.321	389.772	286.255	367.35
T_RS16145	T_RS16145	TRUE	-0.435696	0.469472	-0.928055	0.353379	0.986225	16.3431	27.6059	22.3834	12.235	14.5553	34.8581
T_RS22715	tamB	TRUE	-0.434058	0.348367	-1.24598	0.212772	0.986225	35.2006	61.5824	35.8134	41.9486	42.0488	48.265
T_RS25365	T_RS25365	TRUE	-0.43388	0.899227	-0.482503	0.629448	0.986225	2.51433	0	4.47667	8.73929	4.85178	8.04417
T_RS10335	ybjG	TRUE	-0.432921	0.740445	-0.584677	0.558765	0.986225	6.28581	8.49413	4.47667	6.99143	4.85178	5.36278
T_RS16285	folP	TRUE	-0.431493	0.6061	-0.711917	0.476516	0.986225	6.28581	10.6177	11.1917	10.4871	9.70356	16.0883
T_RS18170	T_RS18170	TRUE	-0.431415	0.551721	-0.781943	0.434248	0.986225	8.80014	8.49413	12.3109	13.9829	9.70356	21.4511
T_RS21050	ubiA	TRUE	-0.430532	0.627517	-0.686088	0.492658	0.986225	7.54298	8.49413	7.83418	13.9829	8.0863	8.04417
T_RS13600	T_RS13600	TRUE	-0.4298	0.307981	-1.39554	0.162852	0.986225	133.259	214.477	190.259	157.307	139.084	244.006
T_RS02580	hisJ	TRUE	-0.427961	0.558533	-0.766223	0.443543	0.986225	15.086	21.2353	17.9067	19.2264	8.0863	16.0883
T_RS12735	T_RS12735	TRUE	-0.427777	0.717676	-0.596059	0.551136	0.986225	6.28581	8.49413	5.59584	8.73929	3.23452	2.68139
T_RS12840	proA	TRUE	-0.424653	0.851207	-0.498884	0.617861	0.986225	5.02865	10.6177	3.35751	1.74786	6.46904	8.04417
T_RS05990	T_RS05990	TRUE	-0.424624	0.446365	-0.951292	0.341456	0.986225	17.6003	31.853	19.0259	20.9743	22.6416	26.8139
T_RS05275	prc	TRUE	-0.424179	0.28059	-1.51174	0.130601	0.986225	66.6296	91.3119	79.461	106.619	95.4184	126.025
T_RS09070	T_RS09070	TRUE	-0.423555	1.06688	-0.397003	0.691365	0.986225	3.77149	2.12353	1.11917	3.49571	1.61726	2.68139
T_RS02700	alaA	TRUE	-0.422887	0.764341	-0.55327	0.580078	0.986225	3.77149	8.49413	5.59584	6.99143	8.0863	8.04417
T_RS25950	T_RS25950	TRUE	-0.422512	0.433178	-0.975378	0.329373	0.986225	18.8574	36.1	16.7875	19.2264	25.8762	26.8139
T_RS09990	T_RS09990	FALSE	-0.421489	0.363645	-1.15907	0.246429	0.986225	35.2006	46.7177	47.0051	59.4271	38.8142	56.3092
T_RS02275	T_RS02275	TRUE	-0.421233	0.443606	-0.949565	0.342333	0.986225	26.4004	29.7294	17.9067	33.2093	32.3452	37.5395
T_RS14545	barA	TRUE	-0.421024	0.617205	-0.682147	0.495146	0.986225	5.02865	8.49413	8.95335	15.7307	11.3208	8.04417
T_RS06645	rnt	TRUE	-0.419116	0.869393	-0.482079	0.62975	0.986225	2.51433	8.49413	2.23834	6.99143	9.70356	2.68139
T_RS05420	minE	TRUE	-0.417917	0.989591	-0.422312	0.672797	0.986225	1.25716	0	2.23834	5.24357	4.85178	5.36278
T_RS14935	vapB	TRUE	-0.415776	0.578929	-0.718181	0.472646	0.986225	10.0573	16.9883	11.1917	13.9829	9.70356	10.7256
T_RS13755	proV	FALSE	-0.415623	0.552126	-0.752768	0.451589	0.986225	12.5716	10.6177	10.0725	15.7307	4.85178	10.7256
T_RS12430	ribD	TRUE	-0.415002	0.380771	-1.0899	0.275757	0.986225	41.4864	74.3236	49.2434	40.2007	63.0731	96.53
T_RS12895	T_RS12895	TRUE	-0.41432	0.496254	-0.834894	0.403777	0.986225	12.5716	23.3589	13.43	15.7307	16.1726	16.0883
T_RS06795	add	TRUE	-0.412958	0.391678	-1.05433	0.291733	0.986225	38.972	53.0883	24.6217	40.2007	30.7279	29.4953
T_RS18725	dnaA	TRUE	-0.412922	0.351887	-1.17345	0.240615	0.986225	27.6576	25.4824	25.7409	36.705	24.2589	42.9022
T_RS16470	gltB	TRUE	-0.412577	0.37257	-1.10738	0.26813	0.986225	95.5444	146.524	119.751	122.35	97.0356	142.114
T_RS16670	T_RS16670	TRUE	-0.412255	0.984404	-0.418786	0.675372	0.986225	1.25716	4.24706	2.23834	3.49571	4.85178	2.68139
T_RS20555	T_RS20555	FALSE	-0.410451	0.866942	-0.473447	0.635894	0.986225	0	10.6177	7.83418	5.24357	8.0863	2.68139
T_RS00665	murG	TRUE	-0.410351	0.494768	-0.829379	0.40689	0.986225	8.80014	21.2353	23.5025	43.6964	30.7279	13.4069
T_RS25925	seqA	TRUE	-0.410079	0.56268	-0.728796	0.466126	0.986225	17.6003	29.7294	11.1917	8.73929	17.7899	24.1325
T_RS00260	rihC	TRUE	-0.409709	0.892161	-0.459232	0.646067	0.986225	7.54298	8.49413	2.23834	0	3.23452	10.7256
T_RS14770	ptsP	TRUE	-0.408682	0.49996	-0.817428	0.413684	0.986225	13.8288	50.9648	30.2175	13.9829	25.8762	26.8139
T_RS04355	T_RS04355	FALSE	-0.408193	1.12293	-0.363508	0.716225	0.988451	1.25716	2.12353	3.35751	1.74786	1.61726	5.36278
T_RS22110	T_RS22110	TRUE	-0.406379	0.56797	-0.715494	0.474304	0.986225	11.3145	10.6177	10.0725	13.9829	4.85178	10.7256
T_RS23335	dnaT	TRUE	-0.403324	0.537518	-0.750346	0.453047	0.986225	7.54298	10.6177	21.2642	26.2179	11.3208	16.0883
T_RS12510	proY	TRUE	-0.402479	0.649576	-0.619603	0.535519	0.986225	7.54298	14.8647	12.3109	6.99143	6.46904	13.4069
T_RS06300	T_RS06300	TRUE	-0.401626	0.394233	-1.01875	0.308321	0.986225	11.3145	19.1118	32.4559	36.705	27.4934	37.5395
T_RS20620	tusB	TRUE	-0.399977	0.819186	-0.488261	0.625365	0.986225	8.80014	6.3706	4.47667	6.99143	1.61726	5.36278
T_RS08555	chaA	TRUE	-0.39912	0.657091	-0.607404	0.543583	0.986225	8.80014	16.9883	11.1917	17.4786	16.1726	16.0883
T_RS16960	recQ	TRUE	-0.398637	0.657943	-0.605883	0.544592	0.986225	10.0573	2.12353	5.59584	17.4786	8.0863	10.7256
T_RS22310	T_RS22310	TRUE	-0.398502	0.404628	-0.98486	0.324693	0.986225	33.9434	33.9765	14.5492	26.2179	27.4934	37.5395
T_RS20505	ppiA	TRUE	-0.398453	0.593014	-0.671911	0.501641	0.986225	18.8574	21.2353	8.95335	8.73929	6.46904	16.0883
T_RS12500	T_RS12500	TRUE	-0.397052	0.392579	-1.01139	0.311828	0.986225	44.0007	48.8412	43.6476	33.2093	19.4071	56.3092
T_RS10350	T_RS10350	TRUE	-0.396901	0.595171	-0.666869	0.504856	0.986225	13.8288	25.4824	8.95335	6.99143	11.3208	13.4069
T_RS20175	T_RS20175	TRUE	-0.396018	0.886144	-0.446901	0.654947	0.986225	6.28581	4.24706	3.35751	6.99143	3.23452	5.36278
T_RS22470	hflC	TRUE	-0.396013	0.419707	-0.943545	0.345402	0.986225	32.6862	59.4589	57.0776	76.9057	51.7523	53.6278
T_RS09560	T_RS09560	TRUE	-0.396002	0.627382	-0.631197	0.527912	0.986225	5.02865	8.49413	11.1917	10.4871	9.70356	16.0883
T_RS16495	T_RS16495	TRUE	-0.395463	0.686317	-0.57621	0.564473	0.986225	6.28581	6.3706	3.35751	5.24357	12.9381	18.7697
T_RS26200	T_RS26200	FALSE	-0.394042	0.851244	-0.462902	0.643435	0.986225	2.51433	10.6177	12.3109	10.4871	6.46904	5.36278
T_RS10845	tolQ	TRUE	-0.393366	0.514086	-0.765176	0.444167	0.986225	8.80014	19.1118	13.43	17.4786	16.1726	13.4069
T_RS08840	flgK	TRUE	-0.393065	0.61692	-0.637141	0.524033	0.986225	5.02865	10.6177	6.71501	5.24357	8.0863	10.7256
T_RS03355	folE	TRUE	-0.391869	0.61643	-0.635707	0.524967	0.986225	12.5716	12.7412	6.71501	17.4786	8.0863	5.36278
T_RS06275	aroH	TRUE	-0.391204	1.08176	-0.361637	0.717623	0.988451	1.25716	2.12353	2.23834	1.74786	3.23452	5.36278
T_RS17755	murI	TRUE	-0.390644	0.670805	-0.58235	0.560331	0.986225	1.25716	6.3706	11.1917	12.235	11.3208	10.7256
T_RS08700	ndh	TRUE	-0.390304	0.73051	-0.53429	0.593141	0.986225	13.8288	19.1118	27.9792	5.24357	4.85178	21.4511
T_RS10995	T_RS10995	TRUE	-0.389257	1.0922	-0.356395	0.721544	0.988919	3.77149	2.12353	3.35751	6.99143	0	0
T_RS16675	mreD	TRUE	-0.388085	1.18839	-0.326564	0.743998	0.991374	5.02865	0	0	3.49571	3.23452	8.04417
T_RS16880	tatB	TRUE	-0.386632	0.435956	-0.88686	0.375154	0.986225	18.8574	42.4706	17.9067	24.47	21.0244	10.7256
T_RS18035	T_RS18035	TRUE	-0.38605	1.12197	-0.344082	0.730785	0.990146	3.77149	6.3706	1.11917	0	1.61726	2.68139
T_RS17985	lsrG	TRUE	-0.384617	0.60801	-0.632583	0.527006	0.986225	3.77149	10.6177	7.83418	10.4871	17.7899	13.4069
T_RS09980	focA	TRUE	-0.381587	0.71302	-0.535171	0.592532	0.986225	3.77149	16.9883	10.0725	3.49571	6.46904	5.36278
T_RS20275	glpD	TRUE	-0.380516	0.594955	-0.639571	0.522452	0.986225	38.972	36.1	33.5751	36.705	29.1107	50.9464
T_RS14125	sipA	TRUE	-0.379126	1.01671	-0.372894	0.709227	0.987927	2.51433	4.24706	1.11917	1.74786	3.23452	2.68139
T_RS21320	T_RS21320	TRUE	-0.379064	0.741802	-0.511005	0.609348	0.986225	5.02865	8.49413	6.71501	6.99143	6.46904	8.04417
T_RS20575	kefG	TRUE	-0.378663	0.650624	-0.582	0.560566	0.986225	8.80014	14.8647	6.71501	10.4871	12.9381	10.7256
T_RS00855	speD	TRUE	-0.377011	0.961598	-0.392067	0.695009	0.986333	1.25716	6.3706	2.23834	3.49571	6.46904	2.68139
T_RS06500	sseG	TRUE	-0.376638	0.767794	-0.490546	0.623748	0.986225	2.51433	21.2353	17.9067	12.235	19.4071	13.4069
T_RS10620	slrP	FALSE	-0.376602	0.697893	-0.539626	0.589455	0.986225	7.54298	6.3706	5.59584	3.49571	6.46904	18.7697
T_RS14540	rlmD	TRUE	-0.375752	0.368941	-1.01846	0.308458	0.986225	28.9147	48.8412	47.0051	52.4357	50.1351	61.672
T_RS23330	dnaC	TRUE	-0.375602	0.512579	-0.732769	0.463699	0.986225	10.0573	12.7412	15.6684	31.4614	17.7899	10.7256
T_RS01530	csiE	TRUE	-0.375584	2.86759	-0.130975	0.895795	0.991374	13.8288	2.12353	0	5.24357	1.61726	0
T_RS04725	dcyD	TRUE	-0.374554	0.497157	-0.753392	0.451214	0.986225	10.0573	12.7412	20.145	20.9743	11.3208	21.4511
T_RS15765	T_RS15765	TRUE	-0.37401	0.310658	-1.20393	0.228617	0.986225	52.8008	74.3236	60.4351	82.1493	54.9868	58.9906
T_RS04460	T_RS04460	TRUE	-0.373612	0.552834	-0.675813	0.499159	0.986225	10.0573	8.49413	12.3109	8.73929	6.46904	24.1325
T_RS05370	sdaA	TRUE	-0.371294	0.608974	-0.609703	0.542058	0.986225	7.54298	14.8647	2.23834	8.73929	19.4071	10.7256
T_RS04360	T_RS04360	TRUE	-0.371192	1.09765	-0.338169	0.735236	0.990146	2.51433	4.24706	2.23834	1.74786	1.61726	2.68139
T_RS01695	bamB	TRUE	-0.369971	0.411799	-0.898425	0.368959	0.986225	27.6576	31.853	42.5284	50.6879	37.197	56.3092
T_RS19850	hmsP	TRUE	-0.368459	0.929897	-0.396236	0.691931	0.986225	2.51433	6.3706	5.59584	1.74786	1.61726	5.36278
T_RS11805	folD	TRUE	-0.365189	0.607711	-0.600926	0.547889	0.986225	10.0573	4.24706	13.43	29.7136	9.70356	10.7256
T_RS16875	tatC	TRUE	-0.365184	0.438164	-0.833443	0.404595	0.986225	17.6003	19.1118	13.43	15.7307	17.7899	29.4953
T_RS04515	T_RS04515	TRUE	-0.3644	0.901148	-0.404373	0.685938	0.986225	3.77149	0	1.11917	10.4871	12.9381	13.4069
T_RS10140	macB	TRUE	-0.364076	0.274233	-1.32762	0.184304	0.986225	52.8008	74.3236	72.746	96.1321	79.2458	91.1672
T_RS02745	nuoG	TRUE	-0.363501	0.279433	-1.30085	0.193309	0.986225	49.0293	82.8177	60.4351	66.4186	53.3696	61.672
T_RS02835	pmrD	TRUE	-0.363007	0.507492	-0.715295	0.474427	0.986225	177.26	254.824	208.165	221.978	179.516	270.82
T_RS14945	T_RS14945	TRUE	-0.362779	0.408578	-0.887905	0.374592	0.986225	44.0007	65.8295	71.6268	66.4186	42.0488	69.7161
T_RS20045	dcrB	TRUE	-0.361995	0.386125	-0.937509	0.348497	0.986225	20.1146	23.3589	31.3367	38.4529	29.1107	42.9022
T_RS03605	T_RS03605	TRUE	-0.360837	0.898357	-0.401664	0.687932	0.986225	0	4.24706	12.3109	12.235	4.85178	2.68139
T_RS09880	mukB	TRUE	-0.359513	0.283487	-1.26818	0.204733	0.986225	59.0866	61.5824	51.4817	59.4271	50.1351	88.4859
T_RS16275	secG	TRUE	-0.35911	0.367538	-0.97707	0.328534	0.986225	27.6576	42.4706	22.3834	29.7136	32.3452	32.1767
T_RS00770	ampE	TRUE	-0.358985	0.621618	-0.577502	0.563601	0.986225	8.80014	8.49413	8.95335	15.7307	8.0863	8.04417
T_RS03225	T_RS03225	TRUE	-0.358708	0.757704	-0.473415	0.635917	0.986225	2.51433	14.8647	10.0725	5.24357	9.70356	8.04417
T_RS16325	T_RS16325	TRUE	-0.358159	0.569773	-0.6286	0.529611	0.986225	12.5716	23.3589	7.83418	3.49571	12.9381	18.7697
T_RS18680	T_RS18680	TRUE	-0.357757	1.31251	-0.272576	0.785179	0.991374	0	2.12353	1.11917	1.74786	4.85178	2.68139
T_RS12110	mscK	TRUE	-0.357282	0.461293	-0.774523	0.438622	0.986225	18.8574	25.4824	29.0984	22.7221	6.46904	21.4511
T_RS15330	T_RS15330	TRUE	-0.354563	0.831437	-0.426446	0.669783	0.986225	3.77149	10.6177	4.47667	3.49571	4.85178	2.68139
T_RS08415	T_RS08415	TRUE	-0.354092	1.33397	-0.265442	0.790669	0.991374	2.51433	4.24706	2.23834	0	0	2.68139
T_RS10360	bssR	TRUE	-0.352774	0.755743	-0.466792	0.640649	0.986225	7.54298	14.8647	4.47667	1.74786	8.0863	10.7256
T_RS20315	nfuA	TRUE	-0.351258	0.546991	-0.642164	0.520767	0.986225	38.972	31.853	45.8859	50.6879	32.3452	61.672
T_RS01350	trmN	TRUE	-0.351162	0.718789	-0.488547	0.625163	0.986225	5.02865	6.3706	7.83418	12.235	6.46904	5.36278
T_RS22760	cybC	TRUE	-0.350936	1.07075	-0.327747	0.743103	0.991374	0	0	3.35751	8.73929	4.85178	0
T_RS20935	pepE	TRUE	-0.35012	1.2322	-0.284142	0.776302	0.991374	2.51433	4.24706	0	1.74786	3.23452	0
T_RS21010	psiE	TRUE	-0.349472	0.504022	-0.693368	0.488079	0.986225	17.6003	31.853	32.4559	26.2179	19.4071	29.4953
T_RS08920	rimJ	TRUE	-0.349337	0.584988	-0.59717	0.550394	0.986225	6.28581	8.49413	8.95335	12.235	16.1726	18.7697
T_RS11995	T_RS11995	TRUE	-0.34901	0.479126	-0.728431	0.46635	0.986225	11.3145	19.1118	17.9067	26.2179	21.0244	16.0883
T_RS02735	nuoE	TRUE	-0.348761	0.521521	-0.668739	0.503662	0.986225	10.0573	12.7412	14.5492	8.73929	11.3208	26.8139
T_RS08300	sohB	TRUE	-0.345701	0.401863	-0.860244	0.389655	0.986225	22.6289	48.8412	25.7409	33.2093	45.2833	32.1767
T_RS18255	dtd	TRUE	-0.345589	0.627174	-0.551025	0.581616	0.986225	15.086	12.7412	10.0725	17.4786	8.0863	10.7256
T_RS22685	T_RS22685	TRUE	-0.345338	0.352007	-0.981056	0.326565	0.986225	74.1726	95.5589	43.6476	52.4357	43.666	58.9906
T_RS10065	cydD	TRUE	-0.345298	0.949387	-0.363706	0.716077	0.988451	2.51433	6.3706	1.11917	0	8.0863	8.04417
T_RS10725	T_RS10725	TRUE	-0.344449	0.494346	-0.696778	0.485942	0.986225	27.6576	21.2353	13.43	27.9657	14.5553	16.0883
T_RS06310	T_RS06310	TRUE	-0.343548	0.498478	-0.689193	0.490702	0.986225	12.5716	21.2353	25.7409	19.2264	11.3208	21.4511
T_RS07540	sra	TRUE	-0.343144	0.588544	-0.583039	0.559867	0.986225	11.3145	14.8647	6.71501	8.73929	11.3208	13.4069
T_RS13315	raiA	TRUE	-0.339961	0.406784	-0.835727	0.403308	0.986225	114.402	138.03	102.963	132.837	66.3077	88.4859
T_RS12525	phoR	TRUE	-0.339325	0.646191	-0.525115	0.599503	0.986225	8.80014	14.8647	5.59584	5.24357	11.3208	13.4069
T_RS20860	aroE	TRUE	-0.338697	0.668049	-0.506994	0.612159	0.986225	7.54298	8.49413	10.0725	10.4871	4.85178	10.7256
T_RS12700	foxA	TRUE	-0.338547	0.588557	-0.575215	0.565146	0.986225	22.6289	21.2353	38.0517	31.4614	12.9381	40.2208
T_RS22675	cysQ	TRUE	-0.337121	0.64283	-0.524433	0.599977	0.986225	10.0573	10.6177	4.47667	5.24357	8.0863	13.4069
T_RS16320	cgtA	TRUE	-0.336902	0.569063	-0.59203	0.553831	0.986225	11.3145	31.853	17.9067	15.7307	22.6416	24.1325
T_RS15600	T_RS15600	TRUE	-0.336888	1.09641	-0.307265	0.758642	0.991374	0	2.12353	4.47667	1.74786	1.61726	5.36278
T_RS08900	flgN	TRUE	-0.33658	1.18775	-0.283377	0.776888	0.991374	3.77149	2.12353	0	1.74786	1.61726	2.68139
T_RS10735	modF	TRUE	-0.33621	0.72954	-0.460852	0.644905	0.986225	8.80014	10.6177	7.83418	6.99143	4.85178	10.7256
T_RS23515	T_RS23515	TRUE	-0.335946	0.920482	-0.364968	0.715136	0.988451	5.02865	6.3706	3.35751	0	1.61726	8.04417
T_RS20340	feoB	TRUE	-0.335486	0.301092	-1.11423	0.26518	0.986225	65.3725	82.8177	66.0309	99.6279	87.3321	91.1672
T_RS17590	nudC	TRUE	-0.335077	0.625908	-0.535345	0.592411	0.986225	3.77149	12.7412	7.83418	8.73929	11.3208	5.36278
T_RS20925	metH	TRUE	-0.335045	0.4465	-0.75038	0.453026	0.986225	16.3431	14.8647	17.9067	22.7221	19.4071	32.1767
T_RS12200	decR	TRUE	-0.334509	0.911673	-0.366918	0.71368	0.988451	3.77149	2.12353	4.47667	1.74786	1.61726	10.7256
T_RS17000	yigB	TRUE	-0.333633	0.877802	-0.380078	0.703888	0.987927	2.51433	4.24706	4.47667	6.99143	4.85178	2.68139
T_RS05235	pphA	TRUE	-0.333437	0.709572	-0.469912	0.638418	0.986225	10.0573	6.3706	11.1917	12.235	3.23452	13.4069
T_RS00040	mog	TRUE	-0.332639	0.781621	-0.425576	0.670417	0.986225	6.28581	4.24706	7.83418	10.4871	1.61726	5.36278
T_RS19420	secB	TRUE	-0.332155	0.56302	-0.589953	0.555222	0.986225	15.086	29.7294	10.0725	8.73929	11.3208	8.04417
T_RS04100	T_RS04100	TRUE	-0.331792	0.575352	-0.576676	0.564158	0.986225	7.54298	16.9883	14.5492	6.99143	11.3208	21.4511
T_RS08530	narX	TRUE	-0.331568	0.561904	-0.590079	0.555138	0.986225	15.086	23.3589	16.7875	8.73929	8.0863	21.4511
T_RS18720	rpmH	TRUE	-0.330523	0.871772	-0.37914	0.704584	0.987927	2.51433	8.49413	4.47667	0	3.23452	5.36278
T_RS18570	atpA	TRUE	-0.330504	0.35113	-0.941257	0.346573	0.986225	106.859	133.783	95.1293	85.645	95.4184	152.839
T_RS20950	rluF	TRUE	-0.328066	0.886338	-0.370136	0.711281	0.987927	1.25716	0	4.47667	5.24357	6.46904	10.7256
T_RS07680	T_RS07680	TRUE	-0.32745	0.517765	-0.632431	0.527106	0.986225	21.3718	19.1118	13.43	20.9743	12.9381	18.7697
T_RS01760	T_RS01760	TRUE	-0.327444	0.77066	-0.424888	0.670918	0.986225	7.54298	8.49413	5.59584	3.49571	1.61726	10.7256
T_RS07525	hlyE	TRUE	-0.327086	0.259951	-1.25826	0.208297	0.986225	350.748	556.365	368.206	365.302	452.833	568.455
T_RS12125	T_RS12125	TRUE	-0.326699	0.340765	-0.958723	0.337698	0.986225	51.5437	57.3354	36.9326	55.9314	51.7523	61.672
T_RS03955	T_RS03955	TRUE	-0.32426	0.626054	-0.517943	0.604498	0.986225	6.28581	6.3706	8.95335	6.99143	4.85178	13.4069
T_RS00670	murC	TRUE	-0.323983	0.398081	-0.813862	0.415724	0.986225	17.6003	36.1	30.2175	34.9571	32.3452	26.8139
T_RS17960	fpr	TRUE	-0.323873	0.731945	-0.442483	0.65814	0.986225	11.3145	8.49413	6.71501	12.235	3.23452	5.36278
T_RS17335	T_RS17335	TRUE	-0.322677	0.42027	-0.767784	0.442616	0.986225	72.9154	118.918	137.658	164.299	71.1595	67.0347
T_RS20690	rplV	TRUE	-0.322434	0.617758	-0.521942	0.601711	0.986225	31.4291	27.6059	22.3834	17.4786	27.4934	53.6278
T_RS07330	marA	TRUE	-0.31882	0.796597	-0.400227	0.688989	0.986225	6.28581	4.24706	6.71501	5.24357	1.61726	10.7256
T_RS11345	rlmH	TRUE	-0.317683	0.718601	-0.442086	0.658427	0.986225	3.77149	10.6177	5.59584	5.24357	8.0863	5.36278
T_RS19735	eptB	TRUE	-0.317476	0.515176	-0.616248	0.537731	0.986225	13.8288	16.9883	21.2642	15.7307	12.9381	29.4953
T_RS06605	T_RS06605	TRUE	-0.316979	0.446828	-0.709398	0.478077	0.986225	15.086	23.3589	20.145	24.47	25.8762	26.8139
T_RS22705	msrA	TRUE	-0.315924	0.524267	-0.602601	0.546774	0.986225	93.03	121.041	89.5335	108.367	106.739	128.707
T_RS01375	rseC	TRUE	-0.314933	0.582084	-0.541044	0.588477	0.986225	3.77149	14.8647	21.2642	20.9743	17.7899	16.0883
T_RS23285	T_RS23285	TRUE	-0.313574	1.26528	-0.24783	0.804266	0.991374	2.51433	0	1.11917	1.74786	1.61726	5.36278
T_RS17120	wzxE	TRUE	-0.308975	1.23365	-0.250456	0.802235	0.991374	0	0	2.23834	1.74786	3.23452	5.36278
T_RS19975	T_RS19975	TRUE	-0.307895	0.759724	-0.405273	0.685277	0.986225	7.54298	2.12353	4.47667	6.99143	4.85178	13.4069
T_RS22295	T_RS22295	TRUE	-0.307843	0.571749	-0.538423	0.590285	0.986225	13.8288	16.9883	13.43	22.7221	11.3208	8.04417
T_RS00765	ampD	TRUE	-0.307456	0.511596	-0.600973	0.547858	0.986225	13.8288	16.9883	14.5492	20.9743	16.1726	16.0883
T_RS18555	atpE	TRUE	-0.307031	0.423469	-0.725038	0.468428	0.986225	21.3718	44.5942	17.9067	13.9829	21.0244	18.7697
T_RS04910	cheZ	TRUE	-0.30667	1.13689	-0.269744	0.787357	0.991374	1.25716	2.12353	1.11917	1.74786	3.23452	2.68139
T_RS00620	mraZ	TRUE	-0.30657	0.545479	-0.562019	0.574103	0.986225	12.5716	14.8647	26.86	20.9743	6.46904	24.1325
T_RS08155	T_RS08155	TRUE	-0.305949	0.276882	-1.10498	0.269169	0.986225	174.746	188.994	177.948	206.247	168.195	254.732
T_RS05315	cspE	TRUE	-0.305515	0.385715	-0.792074	0.428317	0.986225	28.9147	38.2236	29.0984	38.4529	29.1107	29.4953
T_RS04800	T_RS04800	TRUE	-0.303334	0.396144	-0.765716	0.443845	0.986225	42.7435	55.2118	71.6268	62.9229	33.9625	69.7161
T_RS22440	amiB	TRUE	-0.303334	0.463224	-0.654832	0.512576	0.986225	21.3718	38.2236	23.5025	22.7221	14.5553	13.4069
T_RS03485	bglX	TRUE	-0.302515	0.54329	-0.55682	0.57765	0.986225	8.80014	8.49413	12.3109	17.4786	14.5553	18.7697
T_RS17780	sthA	TRUE	-0.301787	0.44825	-0.673257	0.500784	0.986225	28.9147	38.2236	17.9067	24.47	17.7899	16.0883
T_RS06410	ttrR	TRUE	-0.301757	1.23017	-0.245296	0.806227	0.991374	1.25716	2.12353	2.23834	1.74786	1.61726	2.68139
T_RS02255	T_RS02255	FALSE	-0.301164	1.20105	-0.250751	0.802007	0.991374	1.25716	2.12353	3.35751	1.74786	0	2.68139
T_RS05330	mntP	TRUE	-0.30046	1.1631	-0.258327	0.796155	0.991374	3.77149	0	2.23834	5.24357	0	2.68139
T_RS16445	mtgA	TRUE	-0.299979	1.10971	-0.270322	0.786913	0.991374	1.25716	0	2.23834	1.74786	3.23452	8.04417
T_RS09830	pncB	TRUE	-0.299929	0.759772	-0.394762	0.693018	0.986225	3.77149	23.3589	16.7875	1.74786	9.70356	10.7256
T_RS01085	map	TRUE	-0.299863	0.493561	-0.607551	0.543486	0.986225	12.5716	21.2353	17.9067	15.7307	14.5553	18.7697
T_RS18740	gyrB	TRUE	-0.297229	0.280043	-1.06137	0.288523	0.986225	98.0587	91.3119	134.3	195.76	116.443	144.795
T_RS21240	T_RS21240	TRUE	-0.297058	1.23091	-0.241332	0.809298	0.991374	1.25716	2.12353	2.23834	0	1.61726	5.36278
T_RS21205	T_RS21205	TRUE	-0.296727	0.747414	-0.397004	0.691364	0.986225	13.8288	8.49413	10.0725	13.9829	12.9381	21.4511
T_RS14145	sicA	TRUE	-0.296265	1.14817	-0.258033	0.796381	0.991374	2.51433	2.12353	0	0	3.23452	5.36278
T_RS22445	mutL	TRUE	-0.295595	0.434729	-0.679952	0.496535	0.986225	17.6003	27.6059	26.86	36.705	25.8762	21.4511
T_RS14860	T_RS14860	TRUE	-0.295501	0.496822	-0.594782	0.551989	0.986225	23.8861	25.4824	8.95335	12.235	19.4071	26.8139
T_RS09435	matP	TRUE	-0.295404	0.731985	-0.403565	0.686532	0.986225	8.80014	10.6177	7.83418	8.73929	3.23452	5.36278
T_RS17010	T_RS17010	TRUE	-0.294996	0.539982	-0.546307	0.584855	0.986225	13.8288	12.7412	12.3109	26.2179	11.3208	5.36278
T_RS22265	T_RS22265	TRUE	-0.293895	0.659235	-0.445813	0.655732	0.986225	11.3145	12.7412	4.47667	19.2264	14.5553	2.68139
T_RS22480	purA	TRUE	-0.293213	0.267341	-1.09678	0.272739	0.986225	62.8581	87.0648	68.2693	78.6536	64.6904	75.0789
T_RS10145	macA	TRUE	-0.292553	0.268103	-1.09119	0.275187	0.986225	74.1726	87.0648	106.321	139.829	95.4184	109.937
T_RS01885	tmcA	TRUE	-0.291974	0.412185	-0.708358	0.478723	0.986225	21.3718	29.7294	35.8134	52.4357	33.9625	26.8139
T_RS01115	ispU	TRUE	-0.291532	0.464061	-0.62822	0.52986	0.986225	13.8288	14.8647	33.5751	45.4443	25.8762	29.4953
T_RS04970	T_RS04970	TRUE	-0.291464	1.51839	-0.191956	0.847776	0.991374	2.51433	0	0	1.74786	1.61726	5.36278
T_RS06495	sseF	TRUE	-0.290691	0.609915	-0.476609	0.633641	0.986225	17.6003	25.4824	10.0725	5.24357	12.9381	24.1325
T_RS02675	T_RS02675	TRUE	-0.290503	0.459485	-0.632237	0.527232	0.986225	22.6289	33.9765	24.6217	31.4614	17.7899	13.4069
T_RS10745	galE	TRUE	-0.289989	1.51202	-0.19179	0.847907	0.991374	1.25716	4.24706	2.23834	0	0	0
T_RS24525	T_RS24525	FALSE	-0.288426	0.639246	-0.451197	0.651848	0.986225	6.28581	6.3706	6.71501	8.73929	27.4934	34.8581
T_RS04880	cheA	TRUE	-0.288163	0.557985	-0.516436	0.60555	0.986225	6.28581	4.24706	6.71501	12.235	14.5553	16.0883
T_RS10250	rlmC	TRUE	-0.288048	0.842285	-0.341984	0.732363	0.990146	2.51433	6.3706	3.35751	5.24357	6.46904	2.68139
T_RS09455	pqiC	TRUE	-0.284446	1.16613	-0.243924	0.80729	0.991374	2.51433	0	1.11917	3.49571	3.23452	5.36278
T_RS19105	mgtB	TRUE	-0.28373	0.3319	-0.854867	0.392625	0.986225	159.66	197.488	130.943	127.594	177.899	257.413
T_RS09655	T_RS09655	TRUE	-0.283414	0.559908	-0.50618	0.61273	0.986225	15.086	23.3589	17.9067	12.235	8.0863	16.0883
T_RS11165	nagB	TRUE	-0.283135	0.533196	-0.531015	0.595408	0.986225	15.086	10.6177	21.2642	33.2093	16.1726	21.4511
T_RS10470	dps	TRUE	-0.282287	0.62466	-0.451905	0.651337	0.986225	11.3145	12.7412	7.83418	8.73929	4.85178	8.04417
T_RS21335	phnO	TRUE	-0.281663	0.549325	-0.512743	0.608131	0.986225	11.3145	23.3589	23.5025	15.7307	17.7899	24.1325
T_RS02540	purF	TRUE	-0.281237	0.568157	-0.494997	0.620602	0.986225	10.0573	29.7294	15.6684	5.24357	12.9381	16.0883
T_RS12420	nusB	TRUE	-0.280133	0.360911	-0.776184	0.437641	0.986225	31.4291	40.3471	26.86	29.7136	21.0244	26.8139
T_RS12245	ppiD	TRUE	-0.280133	0.282897	-0.990229	0.322062	0.986225	75.4298	84.9413	90.6526	99.6279	77.6285	117.981
T_RS00205	nhaR	TRUE	-0.279244	0.645976	-0.432281	0.665537	0.986225	8.80014	14.8647	8.95335	10.4871	4.85178	2.68139
T_RS22155	tviB	TRUE	-0.279203	0.466618	-0.598354	0.549603	0.986225	10.0573	14.8647	23.5025	26.2179	9.70356	10.7256
T_RS15970	T_RS15970	TRUE	-0.278089	0.540706	-0.514308	0.607037	0.986225	8.80014	8.49413	16.7875	24.47	16.1726	16.0883
T_RS05625	prfA	TRUE	-0.275314	0.529215	-0.52023	0.602903	0.986225	15.086	19.1118	5.59584	10.4871	11.3208	8.04417
T_RS07235	T_RS07235	TRUE	-0.275306	1.34988	-0.203948	0.838394	0.991374	1.25716	0	3.35751	1.74786	0	5.36278
T_RS06015	selD	TRUE	-0.275078	0.487267	-0.564532	0.572392	0.986225	12.5716	23.3589	16.7875	12.235	19.4071	24.1325
T_RS04565	yedQ	TRUE	-0.27492	1.25807	-0.218525	0.82702	0.991374	2.51433	2.12353	1.11917	1.74786	1.61726	2.68139
T_RS01165	dnaE	TRUE	-0.27461	0.308166	-0.891111	0.37287	0.986225	47.7722	65.8295	62.6734	62.9229	43.666	58.9906
T_RS25960	T_RS25960	FALSE	-0.274214	0.962397	-0.284928	0.775699	0.991374	5.02865	6.3706	3.35751	5.24357	1.61726	0
T_RS15150	pgk	TRUE	-0.274106	0.268201	-1.02202	0.306773	0.986225	67.8868	87.0648	80.5801	104.871	74.394	77.7603
T_RS06235	ihfA	TRUE	-0.272942	0.280857	-0.971818	0.331141	0.986225	145.831	197.488	165.637	183.525	135.85	160.883
T_RS17980	T_RS17980	TRUE	-0.27187	0.442641	-0.6142	0.539083	0.986225	15.086	25.4824	16.7875	17.4786	24.2589	24.1325
T_RS22370	frdA	TRUE	-0.271765	0.656825	-0.413756	0.679053	0.986225	2.51433	6.3706	7.83418	8.73929	9.70356	8.04417
T_RS25845	T_RS25845	TRUE	-0.271448	0.585436	-0.463668	0.642885	0.986225	11.3145	8.49413	8.95335	20.9743	22.6416	21.4511
T_RS26220	T_RS26220	TRUE	-0.271435	0.896092	-0.30291	0.761958	0.991374	3.77149	4.24706	3.35751	5.24357	3.23452	2.68139
T_RS17055	cyaA	TRUE	-0.269999	0.247256	-1.09198	0.274841	0.986225	80.4584	101.93	120.87	134.585	82.4803	104.574
T_RS11305	leuS	TRUE	-0.268879	0.301578	-0.891573	0.372622	0.986225	80.4584	87.0648	45.8859	73.41	64.6904	64.3533
T_RS12910	T_RS12910	TRUE	-0.268652	0.641028	-0.419097	0.675146	0.986225	7.54298	10.6177	6.71501	6.99143	11.3208	13.4069
T_RS09475	rlmKL	TRUE	-0.268478	0.653517	-0.410821	0.681204	0.986225	7.54298	6.3706	6.71501	8.73929	4.85178	8.04417
T_RS06755	rsxD	TRUE	-0.268256	0.790627	-0.339295	0.734388	0.990146	2.51433	6.3706	3.35751	5.24357	11.3208	8.04417
T_RS03745	T_RS03745	TRUE	-0.267387	1.27616	-0.209525	0.834038	0.991374	1.25716	2.12353	2.23834	3.49571	1.61726	0
T_RS17900	rpmE	TRUE	-0.26724	0.667877	-0.400134	0.689058	0.986225	8.80014	10.6177	6.71501	8.73929	4.85178	5.36278
T_RS18390	T_RS18390	TRUE	-0.266187	0.480238	-0.554282	0.579386	0.986225	70.4011	67.953	38.0517	61.175	43.666	42.9022
T_RS11175	nagC	TRUE	-0.265988	0.621039	-0.428295	0.668437	0.986225	6.28581	10.6177	8.95335	5.24357	8.0863	13.4069
T_RS06700	slyB	TRUE	-0.265721	0.635892	-0.417872	0.676041	0.986225	16.3431	27.6059	8.95335	5.24357	19.4071	21.4511
T_RS16070	garL	TRUE	-0.265026	1.05329	-0.251619	0.801336	0.991374	3.77149	0	0	3.49571	3.23452	5.36278
T_RS23190	T_RS23190	TRUE	-0.264803	0.631601	-0.419256	0.675029	0.986225	13.8288	14.8647	10.0725	12.235	4.85178	8.04417
T_RS22185	T_RS22185	TRUE	-0.264485	0.612658	-0.4317	0.665959	0.986225	10.0573	25.4824	17.9067	10.4871	9.70356	8.04417
T_RS17160	wecA	TRUE	-0.263975	0.428547	-0.615978	0.537909	0.986225	15.086	21.2353	25.7409	29.7136	17.7899	18.7697
T_RS06640	grxD	TRUE	-0.263425	0.434314	-0.60653	0.544163	0.986225	17.6003	19.1118	17.9067	24.47	19.4071	21.4511
T_RS02430	aroC	TRUE	-0.262666	0.517751	-0.507321	0.61193	0.986225	20.1146	16.9883	11.1917	29.7136	17.7899	10.7256
T_RS11555	cstA	TRUE	-0.262589	0.434301	-0.604624	0.545429	0.986225	25.1433	29.7294	16.7875	26.2179	30.7279	29.4953
T_RS16475	gltD	TRUE	-0.26075	0.438393	-0.594786	0.551987	0.986225	31.4291	36.1	31.3367	33.2093	30.7279	42.9022
T_RS05290	kdgR	TRUE	-0.26038	0.74892	-0.347674	0.728085	0.990146	6.28581	10.6177	4.47667	1.74786	4.85178	8.04417
T_RS18270	T_RS18270	TRUE	-0.260303	0.576499	-0.451523	0.651613	0.986225	16.3431	14.8647	13.43	17.4786	8.0863	13.4069
T_RS19110	T_RS19110	FALSE	-0.259227	0.473323	-0.547674	0.583916	0.986225	16.3431	38.2236	29.0984	26.2179	40.4315	37.5395
T_RS12345	yajL	TRUE	-0.258808	0.754646	-0.342953	0.731634	0.990146	3.77149	10.6177	3.35751	5.24357	12.9381	5.36278
T_RS08455	adhE	TRUE	-0.258711	0.449864	-0.575087	0.565233	0.986225	71.6583	70.0766	80.5801	97.88	72.7767	99.2114
T_RS21430	dcuS	TRUE	-0.258379	0.996188	-0.259368	0.795351	0.991374	1.25716	2.12353	3.35751	5.24357	4.85178	2.68139
T_RS00470	surA	TRUE	-0.258188	0.374891	-0.688702	0.491011	0.986225	52.8008	38.2236	39.1709	40.2007	33.9625	72.3975
T_RS01745	guaB	TRUE	-0.255174	0.426119	-0.598833	0.549284	0.986225	22.6289	21.2353	13.43	27.9657	19.4071	16.0883
T_RS03015	rcsC	TRUE	-0.254077	0.439471	-0.578142	0.563168	0.986225	17.6003	31.853	26.86	20.9743	14.5553	18.7697
T_RS22960	lptF	TRUE	-0.25368	0.407594	-0.622384	0.53369	0.986225	30.1719	19.1118	21.2642	52.4357	42.0488	34.8581
T_RS00910	panD	TRUE	-0.253585	0.750359	-0.337952	0.735399	0.990146	7.54298	8.49413	3.35751	5.24357	9.70356	10.7256
T_RS18575	atpG	TRUE	-0.252386	0.33322	-0.757415	0.448801	0.986225	66.6296	61.5824	60.4351	64.6707	59.8386	96.53
T_RS17725	murB	TRUE	-0.252165	0.60118	-0.419449	0.674888	0.986225	8.80014	6.3706	8.95335	17.4786	9.70356	8.04417
T_RS01605	fdx	TRUE	-0.251734	0.477385	-0.527319	0.597972	0.986225	21.3718	19.1118	20.145	24.47	11.3208	18.7697
T_RS14465	queE	TRUE	-0.250221	0.579774	-0.431583	0.666045	0.986225	10.0573	8.49413	19.0259	22.7221	8.0863	13.4069
T_RS07975	T_RS07975	TRUE	-0.250165	0.373369	-0.670022	0.502844	0.986225	35.2006	48.8412	47.0051	57.6793	50.1351	48.265
T_RS07335	marR	TRUE	-0.249174	0.814581	-0.305893	0.759686	0.991374	5.02865	4.24706	5.59584	6.99143	3.23452	5.36278
T_RS18500	rbsD	TRUE	-0.248633	0.419558	-0.592607	0.553444	0.986225	41.4864	40.3471	33.5751	59.4271	25.8762	24.1325
T_RS19100	mgtC	TRUE	-0.247006	0.311106	-0.793961	0.427218	0.986225	67.8868	72.2001	57.0776	71.6621	67.9249	85.8045
T_RS03230	T_RS03230	TRUE	-0.245767	0.606451	-0.405255	0.68529	0.986225	5.02865	4.24706	11.1917	12.235	14.5553	21.4511
T_RS18380	hemN	TRUE	-0.244831	0.756344	-0.323702	0.746163	0.991374	5.02865	8.49413	4.47667	5.24357	4.85178	2.68139
T_RS18590	T_RS18590	TRUE	-0.243421	1.41496	-0.172034	0.863411	0.991374	1.25716	0	2.23834	0	0	5.36278
T_RS11510	ahpF	TRUE	-0.241168	0.882614	-0.273243	0.784667	0.991374	6.28581	4.24706	2.23834	8.73929	6.46904	5.36278
T_RS13410	T_RS13410	TRUE	-0.241082	0.97328	-0.2477	0.804366	0.991374	5.02865	2.12353	2.23834	3.49571	1.61726	5.36278
T_RS23670	ssrA	FALSE	-0.240692	0.266883	-0.901861	0.367131	0.986225	18555.7	28654.9	27383.8	27371.4	24297.7	24832.3
T_RS14055	T_RS14055	TRUE	-0.24039	0.609178	-0.394614	0.693128	0.986225	10.0573	10.6177	5.59584	1.74786	8.0863	18.7697
T_RS17835	katG	TRUE	-0.240357	0.611641	-0.392971	0.694341	0.986225	10.0573	2.12353	7.83418	19.2264	11.3208	13.4069
T_RS18065	pfkA	TRUE	-0.240253	0.439732	-0.546362	0.584817	0.986225	13.8288	29.7294	29.0984	22.7221	25.8762	29.4953
T_RS01630	sseA	TRUE	-0.239389	0.757093	-0.316195	0.751855	0.991374	6.28581	12.7412	5.59584	1.74786	6.46904	8.04417
T_RS03935	rfbG	TRUE	-0.239189	0.557084	-0.42936	0.667661	0.986225	8.80014	12.7412	6.71501	13.9829	22.6416	16.0883
T_RS20280	glpE	TRUE	-0.239145	0.96645	-0.247446	0.804563	0.991374	5.02865	10.6177	6.71501	1.74786	1.61726	5.36278
T_RS00090	T_RS00090	TRUE	-0.238991	0.566393	-0.421952	0.67306	0.986225	11.3145	12.7412	8.95335	10.4871	12.9381	16.0883
T_RS11315	holA	TRUE	-0.237339	0.785898	-0.301997	0.762654	0.991374	6.28581	8.49413	8.95335	5.24357	4.85178	10.7256
T_RS22540	bsmA	TRUE	-0.236659	0.830264	-0.285041	0.775613	0.991374	11.3145	16.9883	14.5492	17.4786	16.1726	8.04417
T_RS24160	T_RS24160	TRUE	-0.235435	0.3468	-0.678877	0.497216	0.986225	56.5723	63.706	105.202	143.324	80.863	83.1231
T_RS09930	msbA	TRUE	-0.235422	0.511386	-0.460361	0.645257	0.986225	12.5716	14.8647	10.0725	13.9829	16.1726	16.0883
T_RS01790	ppx	TRUE	-0.234797	1.04257	-0.225209	0.821817	0.991374	5.02865	2.12353	2.23834	3.49571	0	2.68139
T_RS18915	emrD	TRUE	-0.234536	1.3533	-0.173306	0.862411	0.991374	1.25716	0	1.11917	0	3.23452	8.04417
T_RS22115	vexE	TRUE	-0.233948	0.652664	-0.35845	0.720006	0.988749	6.28581	6.3706	8.95335	5.24357	4.85178	13.4069
T_RS00995	mrcB	TRUE	-0.232316	0.449009	-0.517398	0.604878	0.986225	18.8574	25.4824	13.43	15.7307	21.0244	21.4511
T_RS12900	lpcA	TRUE	-0.231995	0.493759	-0.469855	0.638458	0.986225	15.086	25.4824	21.2642	15.7307	12.9381	18.7697
T_RS16160	yraP	TRUE	-0.230292	0.44986	-0.511919	0.608708	0.986225	36.4577	36.1	23.5025	22.7221	33.9625	53.6278
T_RS00495	polB	TRUE	-0.230263	0.510094	-0.451413	0.651692	0.986225	11.3145	16.9883	22.3834	22.7221	14.5553	16.0883
T_RS05270	proQ	TRUE	-0.230187	0.331601	-0.694168	0.487577	0.986225	37.7149	38.2236	40.2901	45.4443	40.4315	56.3092
T_RS08290	topA	TRUE	-0.230117	0.350593	-0.656366	0.511589	0.986225	28.9147	31.853	30.2175	34.9571	33.9625	42.9022
T_RS19325	T_RS19325	TRUE	-0.227813	0.913618	-0.249352	0.803088	0.991374	3.77149	4.24706	2.23834	3.49571	3.23452	2.68139
T_RS03995	ugd	TRUE	-0.227047	0.789522	-0.287576	0.773672	0.991374	1.25716	6.3706	10.0725	3.49571	3.23452	8.04417
T_RS00230	ribF	TRUE	-0.225307	0.39613	-0.56877	0.569513	0.986225	28.9147	38.2236	25.7409	27.9657	22.6416	24.1325
T_RS14085	prgH	TRUE	-0.225063	0.886351	-0.253921	0.799557	0.991374	2.51433	6.3706	4.47667	0	1.61726	5.36278
T_RS12875	T_RS12875	TRUE	-0.223878	0.834809	-0.268179	0.788562	0.991374	5.02865	6.3706	10.0725	6.99143	1.61726	5.36278
T_RS03070	napA	TRUE	-0.22381	0.840612	-0.266247	0.790049	0.991374	5.02865	2.12353	3.35751	6.99143	3.23452	5.36278
T_RS12665	prpE	TRUE	-0.223639	0.900271	-0.248413	0.803815	0.991374	2.51433	6.3706	6.71501	5.24357	3.23452	2.68139
T_RS22280	aspA	TRUE	-0.22212	0.556962	-0.398807	0.690036	0.986225	36.4577	44.5942	11.1917	20.9743	30.7279	21.4511
T_RS06320	sufA	TRUE	-0.221899	0.485912	-0.456665	0.647912	0.986225	38.972	36.1	20.145	22.7221	16.1726	26.8139
T_RS14730	recC	TRUE	-0.22178	0.447842	-0.495221	0.620444	0.986225	11.3145	16.9883	25.7409	31.4614	33.9625	32.1767
T_RS15690	ftsP	TRUE	-0.221506	0.584805	-0.37877	0.704859	0.987927	8.80014	8.49413	7.83418	10.4871	11.3208	13.4069
T_RS11090	T_RS11090	TRUE	-0.220613	0.537906	-0.410134	0.681708	0.986225	20.1146	40.3471	29.0984	12.235	22.6416	34.8581
T_RS12310	cyoE	TRUE	-0.220221	0.349251	-0.630553	0.528333	0.986225	22.6289	29.7294	27.9792	27.9657	25.8762	32.1767
T_RS10760	galM	TRUE	-0.219795	0.933788	-0.23538	0.813913	0.991374	2.51433	2.12353	3.35751	3.49571	3.23452	5.36278
T_RS12520	brnQ	TRUE	-0.218046	0.444474	-0.490571	0.62373	0.986225	20.1146	25.4824	29.0984	26.2179	17.7899	26.8139
T_RS01580	iscS	TRUE	-0.217411	0.25373	-0.856862	0.391521	0.986225	154.631	182.624	218.238	249.944	195.688	227.918
T_RS08585	mnmA	TRUE	-0.216983	0.425207	-0.5103	0.609842	0.986225	15.086	14.8647	21.2642	24.47	17.7899	24.1325
T_RS16380	mlaF	TRUE	-0.216946	0.704648	-0.307879	0.758175	0.991374	5.02865	6.3706	7.83418	8.73929	4.85178	5.36278
T_RS01950	maeB	TRUE	-0.216361	0.360617	-0.599975	0.548523	0.986225	31.4291	40.3471	26.86	29.7136	43.666	48.265
T_RS20265	glgA	TRUE	-0.215612	0.512076	-0.421054	0.673715	0.986225	16.3431	14.8647	16.7875	12.235	14.5553	32.1767
T_RS06850	rstA	TRUE	-0.215013	0.537373	-0.400119	0.689069	0.986225	23.8861	29.7294	24.6217	22.7221	19.4071	29.4953
T_RS12250	hupB	TRUE	-0.213451	0.469537	-0.454598	0.649398	0.986225	15.086	16.9883	13.43	22.7221	19.4071	13.4069
T_RS06080	nadE	TRUE	-0.213056	0.502524	-0.423972	0.671586	0.986225	18.8574	23.3589	14.5492	15.7307	16.1726	18.7697
T_RS08390	T_RS08390	TRUE	-0.212968	0.46964	-0.453472	0.650209	0.986225	21.3718	23.3589	27.9792	33.2093	24.2589	29.4953
T_RS09460	pqiB	TRUE	-0.212719	0.583413	-0.364611	0.715402	0.988451	7.54298	10.6177	13.43	12.235	9.70356	13.4069
T_RS15080	ubiH	TRUE	-0.212164	0.465391	-0.455884	0.648474	0.986225	18.8574	14.8647	12.3109	29.7136	24.2589	16.0883
T_RS05255	T_RS05255	TRUE	-0.211777	0.425588	-0.497609	0.61876	0.986225	26.4004	42.4706	21.2642	24.47	27.4934	18.7697
T_RS15560	hybA	TRUE	-0.210115	0.837783	-0.250799	0.801969	0.991374	6.28581	8.49413	14.5492	8.73929	0	8.04417
T_RS10700	pgl	TRUE	-0.209193	0.648132	-0.322764	0.746874	0.991374	8.80014	8.49413	6.71501	13.9829	22.6416	21.4511
T_RS19250	rph	TRUE	-0.209117	0.820491	-0.254868	0.798825	0.991374	10.0573	4.24706	3.35751	1.74786	1.61726	13.4069
T_RS01665	ndk	TRUE	-0.209098	0.972504	-0.21501	0.829759	0.991374	0	6.3706	4.47667	0	4.85178	5.36278
T_RS19520	selB	TRUE	-0.208469	0.64636	-0.322527	0.747053	0.991374	6.28581	6.3706	8.95335	12.235	8.0863	8.04417
T_RS08480	rssA	TRUE	-0.208216	0.494985	-0.420651	0.67401	0.986225	16.3431	16.9883	11.1917	12.235	17.7899	24.1325
T_RS15835	glnE	TRUE	-0.207938	0.463403	-0.448719	0.653635	0.986225	12.5716	19.1118	21.2642	20.9743	19.4071	21.4511
T_RS01610	iscX	TRUE	-0.207516	0.765482	-0.271092	0.78632	0.991374	6.28581	4.24706	11.1917	12.235	1.61726	5.36278
T_RS03550	apbC	TRUE	-0.206874	0.45549	-0.454178	0.6497	0.986225	21.3718	23.3589	17.9067	19.2264	17.7899	24.1325
T_RS18550	atpB	TRUE	-0.205867	0.356544	-0.577394	0.563673	0.986225	49.0293	40.3471	22.3834	43.6964	61.4559	67.0347
T_RS00455	apaG	TRUE	-0.205782	0.743808	-0.27666	0.782041	0.991374	10.0573	4.24706	7.83418	10.4871	1.61726	8.04417
T_RS11405	cspE	TRUE	-0.205626	0.241989	-0.849732	0.395474	0.986225	638.639	879.142	679.335	653.699	621.028	750.789
T_RS18650	pstC	TRUE	-0.205213	1.06393	-0.192883	0.847051	0.991374	3.77149	6.3706	2.23834	1.74786	4.85178	5.36278
T_RS16220	nlpI	TRUE	-0.205048	0.301486	-0.680126	0.496425	0.986225	394.749	422.583	853.926	975.304	460.919	573.817
T_RS08500	T_RS08500	TRUE	-0.204621	0.945725	-0.216364	0.828704	0.991374	2.51433	8.49413	8.95335	5.24357	3.23452	2.68139
T_RS06090	chbB	TRUE	-0.203858	0.81998	-0.248613	0.80366	0.991374	3.77149	6.3706	6.71501	6.99143	6.46904	5.36278
T_RS08325	yciV	TRUE	-0.202897	0.707875	-0.286628	0.774397	0.991374	6.28581	2.12353	5.59584	12.235	8.0863	8.04417
T_RS00920	panB	TRUE	-0.202677	0.986754	-0.205398	0.837261	0.991374	3.77149	6.3706	2.23834	1.74786	3.23452	2.68139
T_RS16260	T_RS16260	FALSE	-0.202	0.853168	-0.236765	0.812839	0.991374	3.77149	8.49413	5.59584	3.49571	3.23452	2.68139
T_RS05425	minD	TRUE	-0.201955	0.530353	-0.380793	0.703357	0.987927	23.8861	14.8647	5.59584	13.9829	9.70356	13.4069
T_RS19430	cysE	TRUE	-0.201624	0.439568	-0.458686	0.64646	0.986225	30.1719	23.3589	27.9792	22.7221	22.6416	50.9464
T_RS06655	T_RS06655	TRUE	-0.200728	0.879458	-0.228241	0.819459	0.991374	7.54298	10.6177	3.35751	0	4.85178	8.04417
T_RS16390	kdsD	TRUE	-0.200364	0.595095	-0.336692	0.736349	0.990146	10.0573	10.6177	20.145	27.9657	11.3208	8.04417
T_RS21370	eptA	TRUE	-0.199932	1.16411	-0.171747	0.863636	0.991374	2.51433	2.12353	2.23834	0	3.23452	8.04417
T_RS21265	acs	TRUE	-0.199844	0.483025	-0.413734	0.679069	0.986225	36.4577	33.9765	21.2642	15.7307	30.7279	56.3092
T_RS00480	djlA	TRUE	-0.197642	0.601231	-0.328729	0.74236	0.991374	10.0573	8.49413	15.6684	6.99143	4.85178	24.1325
T_RS07705	T_RS07705	TRUE	-0.196579	0.783146	-0.251011	0.801805	0.991374	6.28581	6.3706	13.43	10.4871	4.85178	10.7256
T_RS01600	hscA	TRUE	-0.196023	0.313845	-0.624584	0.532244	0.986225	46.515	57.3354	53.7201	66.4186	38.8142	34.8581
T_RS23520	gpmB	TRUE	-0.194842	0.57452	-0.339138	0.734506	0.990146	8.80014	12.7412	10.0725	13.9829	12.9381	8.04417
T_RS05215	T_RS05215	TRUE	-0.194498	0.559778	-0.347456	0.728249	0.990146	13.8288	10.6177	14.5492	20.9743	11.3208	13.4069
T_RS15550	hybC	TRUE	-0.194063	0.435611	-0.445497	0.655961	0.986225	21.3718	16.9883	23.5025	20.9743	11.3208	29.4953
T_RS00635	ftsI	TRUE	-0.193184	0.544493	-0.354795	0.722743	0.988919	40.2292	55.2118	61.5543	62.9229	25.8762	26.8139
T_RS02770	nuoL	TRUE	-0.192938	0.374557	-0.51511	0.606476	0.986225	31.4291	48.8412	26.86	31.4614	42.0488	34.8581
T_RS12830	T_RS12830	TRUE	-0.192733	1.45006	-0.132914	0.894262	0.991374	0	2.12353	0	1.74786	4.85178	0
T_RS09405	helD	TRUE	-0.192578	0.567242	-0.339498	0.734235	0.990146	11.3145	10.6177	6.71501	12.235	14.5553	13.4069
T_RS20520	pabA	TRUE	-0.191183	1.48763	-0.128515	0.897741	0.991374	2.51433	6.3706	2.23834	0	0	0
T_RS10520	dinG	FALSE	-0.190291	0.431217	-0.441289	0.659004	0.986225	18.8574	19.1118	29.0984	36.705	17.7899	18.7697
T_RS07240	speG	TRUE	-0.18955	0.76754	-0.246958	0.804941	0.991374	6.28581	10.6177	10.0725	8.73929	3.23452	2.68139
T_RS06040	xthA	TRUE	-0.189183	0.529734	-0.357129	0.720996	0.988919	11.3145	16.9883	17.9067	15.7307	16.1726	18.7697
T_RS09160	T_RS09160	TRUE	-0.189066	0.718274	-0.263223	0.792379	0.991374	12.5716	10.6177	7.83418	12.235	4.85178	5.36278
T_RS18580	atpD	TRUE	-0.189006	0.324487	-0.582477	0.560246	0.986225	84.2299	125.288	71.6268	57.6793	82.4803	96.53
T_RS13345	dgcN	TRUE	-0.188555	0.905802	-0.208163	0.835101	0.991374	6.28581	8.49413	4.47667	5.24357	1.61726	0
T_RS06750	rsxG	TRUE	-0.18846	1.03211	-0.182596	0.855115	0.991374	3.77149	2.12353	3.35751	6.99143	3.23452	2.68139
T_RS16450	elbB	TRUE	-0.188077	0.7106	-0.264674	0.791261	0.991374	12.5716	4.24706	2.23834	13.9829	8.0863	5.36278
T_RS21315	T_RS21315	TRUE	-0.187281	1.07719	-0.173861	0.861975	0.991374	2.51433	8.49413	4.47667	0	1.61726	2.68139
T_RS19620	T_RS19620	TRUE	-0.185306	0.366784	-0.505219	0.613405	0.986225	38.972	40.3471	48.1242	38.4529	27.4934	56.3092
T_RS20260	glgC	TRUE	-0.183649	0.601898	-0.305116	0.760278	0.991374	7.54298	10.6177	7.83418	13.9829	14.5553	8.04417
T_RS08685	T_RS08685	TRUE	-0.182651	0.555644	-0.328719	0.742368	0.991374	26.4004	33.9765	27.9792	40.2007	29.1107	21.4511
T_RS23275	T_RS23275	TRUE	-0.182612	0.708384	-0.257787	0.796572	0.991374	1.25716	10.6177	11.1917	3.49571	8.0863	10.7256
T_RS19355	T_RS19355	TRUE	-0.182098	0.633174	-0.287595	0.773657	0.991374	6.28581	10.6177	5.59584	10.4871	16.1726	8.04417
T_RS17575	T_RS17575	TRUE	-0.181949	0.750569	-0.242414	0.808459	0.991374	8.80014	4.24706	5.59584	5.24357	1.61726	10.7256
T_RS01575	iscR	TRUE	-0.18192	0.23871	-0.762098	0.446001	0.986225	213.718	208.106	201.45	260.431	194.071	222.555
T_RS07700	sifB	TRUE	-0.181004	0.309576	-0.584684	0.55876	0.986225	85.4871	123.165	182.424	159.055	118.06	142.114
T_RS16250	nusA	TRUE	-0.180566	0.307001	-0.58816	0.556425	0.986225	89.2585	89.1883	59.3159	82.1493	85.7148	91.1672
T_RS14980	T_RS14980	TRUE	-0.179906	0.548058	-0.328261	0.742715	0.991374	13.8288	19.1118	15.6684	13.9829	6.46904	8.04417
T_RS15510	gss	TRUE	-0.178651	0.564379	-0.316545	0.751589	0.991374	12.5716	14.8647	12.3109	10.4871	6.46904	10.7256
T_RS15250	T_RS15250	TRUE	-0.176717	0.590308	-0.299364	0.764663	0.991374	6.28581	14.8647	15.6684	20.9743	22.6416	13.4069
T_RS14445	cysI	TRUE	-0.176229	0.380169	-0.463554	0.642968	0.986225	38.972	42.4706	78.3418	106.619	40.4315	34.8581
T_RS14060	orgB	TRUE	-0.175942	0.484993	-0.362773	0.716775	0.988451	18.8574	16.9883	11.1917	6.99143	9.70356	24.1325
T_RS21875	T_RS21875	TRUE	-0.17316	0.75282	-0.230016	0.81808	0.991374	8.80014	0	11.1917	26.2179	9.70356	8.04417
T_RS21235	T_RS21235	TRUE	-0.171083	0.542114	-0.315585	0.752317	0.991374	11.3145	10.6177	7.83418	13.9829	25.8762	24.1325
T_RS05460	T_RS05460	TRUE	-0.171063	1.37115	-0.124759	0.900715	0.991374	0	0	5.59584	6.99143	3.23452	2.68139
T_RS02270	nupC	TRUE	-0.16975	0.72319	-0.234724	0.814423	0.991374	7.54298	8.49413	7.83418	12.235	9.70356	5.36278
T_RS17115	T_RS17115	TRUE	-0.169407	0.912348	-0.185682	0.852694	0.991374	2.51433	4.24706	8.95335	1.74786	0	8.04417
T_RS06435	T_RS06435	TRUE	-0.167974	0.37601	-0.446728	0.655072	0.986225	49.0293	55.2118	43.6476	54.1836	46.9005	45.5836
T_RS19715	T_RS19715	TRUE	-0.167857	0.78952	-0.212607	0.831634	0.991374	5.02865	6.3706	6.71501	3.49571	3.23452	8.04417
T_RS03350	fghA	TRUE	-0.167789	0.294685	-0.569384	0.569095	0.986225	61.601	80.6942	91.7718	83.8971	72.7767	88.4859
T_RS18080	cpxR	TRUE	-0.167762	0.685931	-0.244575	0.806786	0.991374	6.28581	4.24706	4.47667	15.7307	17.7899	10.7256
T_RS11475	T_RS11475	TRUE	-0.167423	0.397811	-0.420861	0.673857	0.986225	33.9434	46.7177	47.0051	52.4357	61.4559	58.9906
T_RS08675	mfd	TRUE	-0.167251	0.494676	-0.338101	0.735287	0.990146	17.6003	19.1118	11.1917	15.7307	14.5553	13.4069
T_RS16655	tldD	TRUE	-0.166601	0.325847	-0.511288	0.60915	0.986225	41.4864	46.7177	40.2901	55.9314	46.9005	40.2208
T_RS20250	glgB	TRUE	-0.166469	0.416182	-0.39999	0.689164	0.986225	22.6289	25.4824	25.7409	34.9571	30.7279	26.8139
T_RS06230	pheT	TRUE	-0.166144	0.293336	-0.566395	0.571126	0.986225	162.174	197.488	180.186	190.516	203.775	227.918
T_RS09120	T_RS09120	FALSE	-0.166092	0.813433	-0.204187	0.838208	0.991374	0	4.24706	7.83418	6.99143	8.0863	5.36278
T_RS01830	bepA	TRUE	-0.16518	0.52951	-0.311949	0.755079	0.991374	20.1146	16.9883	7.83418	12.235	17.7899	21.4511
T_RS21150	uvrA	TRUE	-0.164455	0.331285	-0.496414	0.619602	0.986225	36.4577	42.4706	41.4092	54.1836	46.9005	42.9022
T_RS00990	hrpB	TRUE	-0.162471	0.511421	-0.317685	0.750724	0.991374	16.3431	16.9883	7.83418	8.73929	12.9381	16.0883
T_RS12635	yaiW	TRUE	-0.161019	0.700759	-0.229778	0.818264	0.991374	5.02865	4.24706	7.83418	8.73929	8.0863	10.7256
T_RS02170	zipA	TRUE	-0.159975	0.337315	-0.474261	0.635314	0.986225	50.2865	53.0883	43.6476	47.1921	33.9625	42.9022
T_RS02455	mnmC	TRUE	-0.159798	0.668324	-0.239102	0.811026	0.991374	16.3431	14.8647	5.59584	6.99143	4.85178	8.04417
T_RS11025	ybgI	TRUE	-0.15867	0.762108	-0.208199	0.835073	0.991374	6.28581	14.8647	11.1917	3.49571	4.85178	8.04417
T_RS15630	T_RS15630	TRUE	-0.158631	0.549159	-0.288862	0.772687	0.991374	23.8861	16.9883	19.0259	38.4529	25.8762	18.7697
T_RS24080	T_RS24080	TRUE	-0.158131	1.41951	-0.111398	0.9113	0.991374	1.25716	4.24706	1.11917	0	1.61726	0
T_RS02410	fadJ	TRUE	-0.157915	0.426348	-0.370389	0.711092	0.987927	60.3438	48.8412	39.1709	52.4357	50.1351	72.3975
T_RS18205	fdnG	TRUE	-0.157505	0.229024	-0.687722	0.491628	0.986225	115.659	123.165	91.7718	120.602	93.8011	91.1672
T_RS13855	recA	TRUE	-0.156994	0.278714	-0.56328	0.573244	0.986225	111.887	106.177	149.969	171.29	109.974	136.751
T_RS12705	T_RS12705	TRUE	-0.156864	0.365577	-0.429087	0.66786	0.986225	36.4577	53.0883	67.1501	66.4186	50.1351	48.265
T_RS03525	yehT	TRUE	-0.156267	1.34026	-0.116595	0.907181	0.991374	3.77149	4.24706	1.11917	0	0	2.68139
T_RS05405	T_RS05405	TRUE	-0.155457	0.549366	-0.282975	0.777196	0.991374	17.6003	12.7412	7.83418	10.4871	9.70356	16.0883
T_RS19825	bcsQ	TRUE	-0.155152	1.01553	-0.15278	0.878572	0.991374	2.51433	0	4.47667	1.74786	1.61726	10.7256
T_RS17805	argE	TRUE	-0.155016	0.432202	-0.358667	0.719845	0.988749	20.1146	33.9765	32.4559	27.9657	25.8762	24.1325
T_RS22965	lptG	TRUE	-0.150916	0.619394	-0.243651	0.807501	0.991374	5.02865	4.24706	8.95335	8.73929	11.3208	16.0883
T_RS02830	menE	TRUE	-0.150115	0.672853	-0.223101	0.823457	0.991374	8.80014	4.24706	7.83418	17.4786	6.46904	2.68139
T_RS16660	T_RS16660	TRUE	-0.14968	0.441393	-0.339108	0.734528	0.990146	27.6576	12.7412	35.8134	36.705	17.7899	45.5836
T_RS17885	metJ	TRUE	-0.149586	1.00815	-0.148376	0.882046	0.991374	6.28581	6.3706	4.47667	3.49571	0	2.68139
T_RS06265	T_RS06265	TRUE	-0.149363	0.341607	-0.437236	0.66194	0.986225	69.1439	65.8295	101.844	167.794	92.1838	67.0347
T_RS10585	T_RS10585	FALSE	-0.148466	0.700532	-0.211933	0.832159	0.991374	10.0573	16.9883	7.83418	6.99143	9.70356	5.36278
T_RS14450	cysJ	TRUE	-0.147812	0.451427	-0.327434	0.74334	0.991374	51.5437	38.2236	79.461	127.594	29.1107	29.4953
T_RS07900	T_RS07900	TRUE	-0.147711	0.608956	-0.242565	0.808342	0.991374	11.3145	6.3706	12.3109	15.7307	8.0863	13.4069
T_RS02870	arnB	TRUE	-0.146984	0.762295	-0.192818	0.847102	0.991374	2.51433	8.49413	10.0725	5.24357	4.85178	5.36278
T_RS10855	ybgE	TRUE	-0.146115	1.01993	-0.143259	0.886085	0.991374	3.77149	4.24706	2.23834	0	1.61726	5.36278
T_RS14335	T_RS14335	TRUE	-0.143564	0.54821	-0.261877	0.793416	0.991374	17.6003	8.49413	12.3109	22.7221	9.70356	13.4069
T_RS10010	T_RS10010	TRUE	-0.143016	1.52609	-0.0937142	0.925336	0.991374	1.25716	2.12353	2.23834	1.74786	0	0
T_RS01620	sseB	TRUE	-0.142833	0.420745	-0.339476	0.734251	0.990146	20.1146	27.6059	41.4092	40.2007	24.2589	26.8139
T_RS03480	dld	TRUE	-0.142025	0.688396	-0.206313	0.836546	0.991374	12.5716	8.49413	6.71501	13.9829	9.70356	10.7256
T_RS03215	T_RS03215	TRUE	-0.141443	0.578782	-0.24438	0.806936	0.991374	49.0293	70.0766	144.373	139.829	80.863	93.8486
T_RS22465	hflK	TRUE	-0.140853	0.420224	-0.335186	0.737485	0.990668	98.0587	101.93	117.513	101.376	97.0356	134.069
T_RS15640	yqhD	TRUE	-0.140756	1.40968	-0.0998497	0.920464	0.991374	1.25716	0	2.23834	1.74786	0	2.68139
T_RS11245	lnt	TRUE	-0.139318	0.836415	-0.166566	0.867712	0.991374	3.77149	8.49413	5.59584	1.74786	4.85178	5.36278
T_RS02095	cysT	TRUE	-0.139298	0.560626	-0.248469	0.803772	0.991374	18.8574	21.2353	23.5025	38.4529	12.9381	5.36278
T_RS03740	baeS	TRUE	-0.138006	1.46535	-0.0941795	0.924967	0.991374	2.51433	2.12353	0	1.74786	1.61726	0
T_RS08610	T_RS08610	TRUE	-0.136442	0.501635	-0.271995	0.785626	0.991374	16.3431	19.1118	19.0259	17.4786	9.70356	13.4069
T_RS03285	fruB	TRUE	-0.136369	0.529649	-0.25747	0.796816	0.991374	16.3431	16.9883	25.7409	22.7221	16.1726	24.1325
T_RS06175	T_RS06175	TRUE	-0.136275	0.838924	-0.162441	0.870959	0.991374	3.77149	8.49413	6.71501	0	4.85178	10.7256
T_RS14370	cysC	TRUE	-0.136081	0.635774	-0.21404	0.830516	0.991374	11.3145	16.9883	16.7875	10.4871	6.46904	10.7256
T_RS16700	T_RS16700	TRUE	-0.135445	0.641004	-0.211302	0.832652	0.991374	8.80014	12.7412	7.83418	8.73929	11.3208	8.04417
T_RS16995	uvrD	TRUE	-0.135367	0.304135	-0.445088	0.656256	0.986225	61.601	59.4589	52.6009	73.41	54.9868	50.9464
T_RS03930	rfbF	TRUE	-0.134717	0.633476	-0.212663	0.83159	0.991374	6.28581	4.24706	10.0725	10.4871	11.3208	16.0883
T_RS10835	tolA	TRUE	-0.132962	0.668698	-0.198837	0.84239	0.991374	8.80014	10.6177	7.83418	13.9829	6.46904	0
T_RS17500	maoP	TRUE	-0.132857	1.25308	-0.106025	0.915563	0.991374	5.02865	0	0	5.24357	1.61726	0
T_RS13405	bamE	TRUE	-0.132653	0.472979	-0.280463	0.779122	0.991374	21.3718	19.1118	15.6684	22.7221	16.1726	16.0883
T_RS01380	lepA	TRUE	-0.132578	0.335419	-0.395261	0.69265	0.986225	71.6583	55.2118	74.9843	73.41	69.5422	112.618
T_RS00415	T_RS00415	TRUE	-0.132151	0.555496	-0.237898	0.81196	0.991374	10.0573	12.7412	16.7875	15.7307	21.0244	24.1325
T_RS18180	T_RS18180	FALSE	-0.129805	0.785632	-0.165224	0.868768	0.991374	3.77149	4.24706	10.0725	6.99143	3.23452	8.04417
T_RS13240	T_RS13240	TRUE	-0.129256	0.957432	-0.135002	0.89261	0.991374	1.25716	4.24706	5.59584	5.24357	4.85178	2.68139
T_RS10125	clpA	TRUE	-0.129238	0.183057	-0.705996	0.480191	0.986225	279.09	314.283	268.6	304.127	302.428	308.36
T_RS19425	gpsA	TRUE	-0.128749	0.498793	-0.258121	0.796313	0.991374	11.3145	21.2353	30.2175	17.4786	14.5553	24.1325
T_RS14475	pyrG	TRUE	-0.128013	0.279114	-0.45864	0.646493	0.986225	67.8868	67.953	101.844	141.576	103.505	88.4859
T_RS16315	dacB	TRUE	-0.125795	0.871345	-0.144369	0.885209	0.991374	2.51433	4.24706	4.47667	3.49571	4.85178	5.36278
T_RS09465	pqiA	TRUE	-0.125258	0.81734	-0.153251	0.878201	0.991374	5.02865	4.24706	6.71501	3.49571	1.61726	8.04417
T_RS00660	ftsW	TRUE	-0.12499	0.515184	-0.242612	0.808306	0.991374	13.8288	16.9883	13.43	19.2264	16.1726	10.7256
T_RS18985	T_RS18985	TRUE	-0.124809	1.48324	-0.0841466	0.93294	0.991374	1.25716	2.12353	2.23834	1.74786	0	0
T_RS21375	adiC	TRUE	-0.124443	0.970864	-0.128178	0.898008	0.991374	3.77149	4.24706	3.35751	3.49571	4.85178	5.36278
T_RS09200	cbpA	TRUE	-0.123943	0.852538	-0.145381	0.88441	0.991374	8.80014	4.24706	3.35751	10.4871	3.23452	2.68139
T_RS02150	ptsH	TRUE	-0.123551	0.380362	-0.324826	0.745313	0.991374	45.2579	53.0883	43.6476	43.6964	43.666	48.265
T_RS05060	edd	TRUE	-0.123296	1.08004	-0.114159	0.909112	0.991374	1.25716	2.12353	3.35751	3.49571	3.23452	2.68139
T_RS07245	T_RS07245	TRUE	-0.122168	0.698406	-0.174924	0.861139	0.991374	5.02865	8.49413	8.95335	10.4871	9.70356	5.36278
T_RS18965	uhpA	TRUE	-0.122104	1.0904	-0.111981	0.910839	0.991374	5.02865	0	1.11917	6.99143	1.61726	0
T_RS10185	T_RS10185	TRUE	-0.121908	1.12601	-0.108265	0.913785	0.991374	2.51433	4.24706	2.23834	1.74786	3.23452	2.68139
T_RS07935	ttcA	TRUE	-0.121253	0.777157	-0.156021	0.876017	0.991374	6.28581	6.3706	4.47667	5.24357	4.85178	5.36278
T_RS04055	plaP	TRUE	-0.119188	0.991899	-0.120161	0.904355	0.991374	3.77149	0	2.23834	1.74786	4.85178	10.7256
T_RS01370	rseB	TRUE	-0.117406	0.283352	-0.414347	0.67862	0.986225	86.7442	76.4471	68.2693	73.41	59.8386	83.1231
T_RS17070	hemX	TRUE	-0.11636	0.428144	-0.271777	0.785793	0.991374	16.3431	25.4824	17.9067	20.9743	33.9625	24.1325
T_RS02730	nuoC	TRUE	-0.116345	0.374611	-0.310574	0.756124	0.991374	61.601	61.5824	36.9326	43.6964	35.5797	40.2208
T_RS01360	rpoE	TRUE	-0.115394	0.252807	-0.456448	0.648068	0.986225	279.09	301.542	188.02	290.144	255.527	185.016
T_RS11065	kdbD	TRUE	-0.11538	0.686716	-0.168018	0.866569	0.991374	10.0573	10.6177	12.3109	8.73929	6.46904	13.4069
T_RS19680	T_RS19680	TRUE	-0.114796	0.602885	-0.190411	0.848987	0.991374	12.5716	12.7412	10.0725	12.235	12.9381	13.4069
T_RS23585	arcA	TRUE	-0.11442	0.36865	-0.310376	0.756275	0.991374	38.972	38.2236	25.7409	26.2179	30.7279	40.2208
T_RS06480	sseD	TRUE	-0.113302	0.329263	-0.344108	0.730765	0.990146	100.573	93.4354	108.559	101.376	93.8011	136.751
T_RS10300	grxA	TRUE	-0.109988	0.992904	-0.110774	0.911795	0.991374	3.77149	8.49413	6.71501	3.49571	1.61726	2.68139
T_RS17950	glpK	TRUE	-0.109784	0.303412	-0.36183	0.717479	0.988451	113.145	84.9413	76.1035	94.3843	76.0112	109.937
T_RS10210	artP	TRUE	-0.109131	0.95271	-0.114548	0.908803	0.991374	6.28581	4.24706	2.23834	3.49571	1.61726	2.68139
T_RS11160	nagE	TRUE	-0.10667	0.484137	-0.220331	0.825613	0.991374	17.6003	23.3589	15.6684	13.9829	16.1726	16.0883
T_RS06820	fumC	TRUE	-0.104319	0.41241	-0.25295	0.800307	0.991374	22.6289	21.2353	30.2175	31.4614	22.6416	29.4953
T_RS02530	dedD	TRUE	-0.104089	0.481677	-0.216097	0.828912	0.991374	21.3718	21.2353	14.5492	17.4786	12.9381	13.4069
T_RS23455	deoA	TRUE	-0.103719	0.461312	-0.224835	0.822108	0.991374	16.3431	16.9883	33.5751	40.2007	27.4934	24.1325
T_RS19220	gmk	TRUE	-0.102908	0.475333	-0.216497	0.828601	0.991374	13.8288	16.9883	19.0259	20.9743	17.7899	16.0883
T_RS23360	T_RS23360	TRUE	-0.102332	0.631415	-0.162068	0.871252	0.991374	6.28581	12.7412	12.3109	6.99143	16.1726	18.7697
T_RS01615	pepB	TRUE	-0.101987	0.286621	-0.355825	0.721971	0.988919	77.9441	65.8295	80.5801	108.367	76.0112	77.7603
T_RS13845	alaS	TRUE	-0.099858	0.408652	-0.24436	0.806952	0.991374	36.4577	25.4824	16.7875	34.9571	40.4315	37.5395
T_RS06585	ssaU	TRUE	-0.0992446	0.522811	-0.189829	0.849443	0.991374	21.3718	31.853	32.4559	26.2179	12.9381	13.4069
T_RS15070	gcvT	TRUE	-0.0968292	0.555982	-0.174159	0.861741	0.991374	13.8288	12.7412	5.59584	10.4871	16.1726	13.4069
T_RS15045	T_RS15045	TRUE	-0.0955415	1.22778	-0.0778164	0.937974	0.991374	5.02865	12.7412	2.23834	0	3.23452	0
T_RS02350	pgtA	TRUE	-0.0953922	0.875928	-0.108904	0.913278	0.991374	2.51433	2.12353	5.59584	6.99143	3.23452	2.68139
T_RS15525	T_RS15525	TRUE	-0.0953255	0.650336	-0.146579	0.883464	0.991374	10.0573	12.7412	11.1917	8.73929	12.9381	16.0883
T_RS17540	purH	TRUE	-0.0951972	0.691127	-0.137742	0.890444	0.991374	5.02865	8.49413	11.1917	3.49571	6.46904	13.4069
T_RS17170	trxA	TRUE	-0.0939836	0.385093	-0.244054	0.807189	0.991374	38.972	63.706	36.9326	29.7136	45.2833	34.8581
T_RS11270	rihA	TRUE	-0.0924575	0.65141	-0.141934	0.887132	0.991374	13.8288	12.7412	4.47667	13.9829	16.1726	5.36278
T_RS05335	T_RS05335	TRUE	-0.0923294	1.52311	-0.0606191	0.951663	0.991374	2.51433	0	1.11917	1.74786	0	2.68139
T_RS12435	nrdR	TRUE	-0.0920342	0.70178	-0.131144	0.895661	0.991374	7.54298	8.49413	7.83418	12.235	9.70356	5.36278
T_RS06765	rsxB	TRUE	-0.0919857	0.785819	-0.117057	0.906815	0.991374	3.77149	4.24706	7.83418	10.4871	4.85178	2.68139
T_RS10310	T_RS10310	TRUE	-0.0919018	0.564056	-0.16293	0.870573	0.991374	5.02865	6.3706	13.43	17.4786	12.9381	8.04417
T_RS06455	ssaE	TRUE	-0.0918072	0.339456	-0.270454	0.786811	0.991374	76.6869	67.953	97.3677	104.871	74.394	93.8486
T_RS16605	T_RS16605	TRUE	-0.091743	1.02709	-0.0893229	0.928825	0.991374	1.25716	4.24706	7.83418	3.49571	0	2.68139
T_RS21085	zur	TRUE	-0.0912299	0.584446	-0.156097	0.875957	0.991374	15.086	19.1118	25.7409	29.7136	11.3208	5.36278
T_RS05530	T_RS05530	TRUE	-0.0908225	0.494862	-0.183531	0.854381	0.991374	20.1146	12.7412	22.3834	33.2093	17.7899	18.7697
T_RS07545	T_RS07545	TRUE	-0.0907647	0.629808	-0.144115	0.88541	0.991374	12.5716	16.9883	7.83418	5.24357	14.5553	16.0883
T_RS02080	yfeX	TRUE	-0.0904379	0.485106	-0.186429	0.852108	0.991374	22.6289	21.2353	16.7875	17.4786	4.85178	8.04417
T_RS01565	suhB	TRUE	-0.0889086	0.46245	-0.192256	0.847542	0.991374	11.3145	21.2353	29.0984	24.47	17.7899	16.0883
T_RS11480	uspG	TRUE	-0.087768	0.513222	-0.171014	0.864213	0.991374	49.0293	48.8412	22.3834	24.47	29.1107	34.8581
T_RS09450	rmf	TRUE	-0.0873628	0.396184	-0.220511	0.825473	0.991374	104.344	95.5589	83.9376	94.3843	63.0731	77.7603
T_RS10840	tolR	TRUE	-0.0872038	0.722774	-0.120652	0.903967	0.991374	8.80014	6.3706	4.47667	5.24357	4.85178	8.04417
T_RS17175	rhlB	TRUE	-0.0870001	0.314151	-0.276937	0.781828	0.991374	49.0293	53.0883	42.5284	57.6793	43.666	32.1767
T_RS11095	pgm	TRUE	-0.0867783	0.371959	-0.2333	0.815528	0.991374	35.2006	38.2236	33.5751	41.9486	27.4934	21.4511
T_RS08295	T_RS08295	TRUE	-0.0861059	0.965609	-0.0891726	0.928945	0.991374	5.02865	4.24706	1.11917	5.24357	6.46904	2.68139
T_RS21125	aphA	TRUE	-0.085644	0.440672	-0.194349	0.845903	0.991374	27.6576	31.853	23.5025	26.2179	19.4071	16.0883
T_RS15585	T_RS15585	TRUE	-0.0856072	0.833596	-0.102696	0.918204	0.991374	6.28581	10.6177	2.23834	1.74786	8.0863	5.36278
T_RS06660	T_RS06660	TRUE	-0.0840086	0.998154	-0.0841639	0.932926	0.991374	0	4.24706	5.59584	5.24357	4.85178	0
T_RS10395	moeA	TRUE	-0.0833813	0.83362	-0.100023	0.920326	0.991374	10.0573	16.9883	2.23834	5.24357	12.9381	2.68139
T_RS15090	T_RS15090	TRUE	-0.0833165	0.537957	-0.154876	0.876919	0.991374	16.3431	12.7412	15.6684	15.7307	4.85178	10.7256
T_RS19905	T_RS19905	TRUE	-0.0829037	1.04354	-0.0794445	0.936679	0.991374	1.25716	2.12353	3.35751	1.74786	3.23452	5.36278
T_RS04730	tcyL	TRUE	-0.0824641	0.946347	-0.0871394	0.930561	0.991374	1.25716	2.12353	5.59584	6.99143	4.85178	2.68139
T_RS07210	T_RS07210	TRUE	-0.079889	1.16688	-0.0684637	0.945417	0.991374	1.25716	0	1.11917	5.24357	6.46904	2.68139
T_RS01180	T_RS01180	FALSE	-0.0784722	0.777744	-0.100897	0.919632	0.991374	7.54298	2.12353	7.83418	10.4871	1.61726	5.36278
T_RS15105	serA	TRUE	-0.0755271	0.486169	-0.155351	0.876544	0.991374	17.6003	19.1118	24.6217	19.2264	16.1726	24.1325
T_RS15095	zapA	TRUE	-0.0752885	0.342571	-0.219775	0.826047	0.991374	240.118	261.194	311.129	344.328	218.33	201.104
T_RS03245	mepS	TRUE	-0.0746927	0.422071	-0.176967	0.859534	0.991374	35.2006	31.853	16.7875	29.7136	38.8142	26.8139
T_RS10685	T_RS10685	TRUE	-0.0725967	0.752815	-0.0964336	0.923176	0.991374	11.3145	6.3706	6.71501	6.99143	14.5553	24.1325
T_RS00890	T_RS00890	TRUE	-0.0720506	1.07365	-0.067108	0.946496	0.991374	2.51433	2.12353	5.59584	1.74786	0	5.36278
T_RS19400	envC	TRUE	-0.0697157	0.611639	-0.113982	0.909252	0.991374	18.8574	8.49413	6.71501	10.4871	4.85178	13.4069
T_RS02775	nuoM	TRUE	-0.0696184	0.489731	-0.142157	0.886956	0.991374	21.3718	27.6059	15.6684	15.7307	29.1107	26.8139
T_RS04870	motA	TRUE	-0.0694077	0.749794	-0.0925689	0.926246	0.991374	3.77149	2.12353	6.71501	5.24357	4.85178	10.7256
T_RS16860	ubiD	TRUE	-0.0684707	0.329274	-0.207945	0.835272	0.991374	38.972	53.0883	49.2434	50.6879	63.0731	53.6278
T_RS16340	ispB	TRUE	-0.0679563	0.562906	-0.120724	0.90391	0.991374	13.8288	10.6177	11.1917	13.9829	6.46904	8.04417
T_RS01405	pdxJ	TRUE	-0.0676547	0.753421	-0.0897967	0.928449	0.991374	3.77149	12.7412	5.59584	1.74786	8.0863	5.36278
T_RS05055	zwf	TRUE	-0.0669851	0.539619	-0.124134	0.901209	0.991374	25.1433	8.49413	12.3109	22.7221	8.0863	13.4069
T_RS05410	fadD	TRUE	-0.0665951	0.362644	-0.183638	0.854298	0.991374	49.0293	44.5942	59.3159	59.4271	45.2833	56.3092
T_RS22425	queG	TRUE	-0.0664174	0.73292	-0.0906203	0.927794	0.991374	6.28581	10.6177	7.83418	8.73929	8.0863	2.68139
T_RS19340	rfaJ	TRUE	-0.0660007	0.802807	-0.0822124	0.934478	0.991374	2.51433	6.3706	6.71501	3.49571	4.85178	5.36278
T_RS20460	gph	TRUE	-0.0657682	0.653605	-0.100624	0.919849	0.991374	8.80014	10.6177	7.83418	12.235	6.46904	0
T_RS03970	rfbN	TRUE	-0.0654276	0.785386	-0.0833063	0.933608	0.991374	5.02865	4.24706	3.35751	3.49571	6.46904	8.04417
T_RS02090	cysP	TRUE	-0.0653169	0.443826	-0.147168	0.882999	0.991374	124.459	138.03	69.3884	90.8886	106.739	72.3975
T_RS08265	pgpB	TRUE	-0.0648056	0.867537	-0.0747007	0.940453	0.991374	2.51433	6.3706	5.59584	10.4871	11.3208	0
T_RS20400	nudE	TRUE	-0.0645828	0.795539	-0.0811812	0.935298	0.991374	5.02865	12.7412	12.3109	8.73929	1.61726	0
T_RS08545	T_RS08545	TRUE	-0.0642273	0.966058	-0.0664839	0.946993	0.991374	7.54298	6.3706	2.23834	5.24357	3.23452	0
T_RS19370	rfaF	TRUE	-0.064112	0.666869	-0.0961388	0.92341	0.991374	7.54298	4.24706	8.95335	10.4871	4.85178	8.04417
T_RS14015	T_RS14015	TRUE	-0.0618362	0.88003	-0.070266	0.943982	0.991374	6.28581	8.49413	6.71501	17.4786	12.9381	2.68139
T_RS02915	sseL	TRUE	-0.061583	0.473285	-0.130118	0.896473	0.991374	153.374	150.771	182.424	202.751	134.233	144.795
T_RS00645	murF	TRUE	-0.0611987	0.506328	-0.120868	0.903796	0.991374	25.1433	23.3589	12.3109	20.9743	22.6416	18.7697
T_RS08220	T_RS08220	TRUE	-0.0601307	0.486106	-0.123699	0.901554	0.991374	16.3431	19.1118	22.3834	15.7307	9.70356	16.0883
T_RS02665	pta	TRUE	-0.0597273	0.783155	-0.0762651	0.939208	0.991374	6.28581	6.3706	5.59584	5.24357	1.61726	2.68139
T_RS01585	iscU	TRUE	-0.05933	0.357845	-0.165798	0.868316	0.991374	60.3438	38.2236	39.1709	62.9229	35.5797	37.5395
T_RS08215	T_RS08215	TRUE	-0.0584622	0.677933	-0.086236	0.931279	0.991374	18.8574	10.6177	7.83418	8.73929	9.70356	18.7697
T_RS05090	ptrB	TRUE	-0.0576483	0.54825	-0.10515	0.916257	0.991374	27.6576	12.7412	29.0984	57.6793	14.5553	8.04417
T_RS05495	T_RS05495	TRUE	-0.0571828	0.643506	-0.0888613	0.929192	0.991374	6.28581	4.24706	11.1917	12.235	8.0863	10.7256
T_RS15760	tolC	TRUE	-0.0566456	0.292412	-0.193718	0.846397	0.991374	49.0293	65.8295	73.8651	62.9229	74.394	75.0789
T_RS20780	rpsK	TRUE	-0.0553954	0.476765	-0.11619	0.907502	0.991374	56.5723	93.4354	64.9118	62.9229	84.0975	72.3975
T_RS01570	trmJ	TRUE	-0.0552712	0.442778	-0.124828	0.90066	0.991374	18.8574	8.49413	21.2642	33.2093	25.8762	26.8139
T_RS18565	atpH	TRUE	-0.0550425	0.40315	-0.136531	0.891402	0.991374	28.9147	36.1	26.86	19.2264	25.8762	32.1767
T_RS17340	T_RS17340	TRUE	-0.05384	0.350016	-0.153822	0.87775	0.991374	66.6296	53.0883	71.6268	92.6364	67.9249	67.0347
T_RS18945	T_RS18945	TRUE	-0.0534241	1.5507	-0.0344515	0.972517	0.99352	1.25716	2.12353	1.11917	0	1.61726	2.68139
T_RS05440	T_RS05440	TRUE	-0.0530374	0.640982	-0.0827439	0.934055	0.991374	6.28581	8.49413	10.0725	8.73929	8.0863	8.04417
T_RS17545	purD	TRUE	-0.0528697	0.646911	-0.0817264	0.934864	0.991374	5.02865	12.7412	8.95335	5.24357	12.9381	10.7256
T_RS00980	sfsA	TRUE	-0.0526336	1.12426	-0.0468164	0.96266	0.991729	3.77149	0	2.23834	0	1.61726	10.7256
T_RS06790	T_RS06790	TRUE	-0.0525834	0.51462	-0.102179	0.918614	0.991374	27.6576	29.7294	16.7875	12.235	17.7899	24.1325
T_RS08950	bssS	TRUE	-0.0521986	0.554103	-0.0942038	0.924947	0.991374	15.086	8.49413	13.43	20.9743	12.9381	13.4069
T_RS13795	luxS	TRUE	-0.0515447	0.684951	-0.0752532	0.940013	0.991374	13.8288	10.6177	4.47667	13.9829	8.0863	0
T_RS19860	T_RS19860	TRUE	-0.051525	0.349542	-0.147407	0.882811	0.991374	59.0866	44.5942	44.7667	47.1921	33.9625	50.9464
T_RS06625	purR	TRUE	-0.0508451	0.766751	-0.0663125	0.947129	0.991374	2.51433	4.24706	7.83418	3.49571	6.46904	10.7256
T_RS16790	T_RS16790	FALSE	-0.0505104	0.838286	-0.0602544	0.951953	0.991374	5.02865	0	6.71501	10.4871	1.61726	2.68139
T_RS20390	yrfG	TRUE	-0.0502017	0.678792	-0.0739574	0.941044	0.991374	8.80014	12.7412	10.0725	6.99143	4.85178	5.36278
T_RS08655	nagK	TRUE	-0.049229	0.575756	-0.0855032	0.931861	0.991374	11.3145	8.49413	11.1917	10.4871	8.0863	13.4069
T_RS21160	ssb1	TRUE	-0.0490373	0.468897	-0.10458	0.916709	0.991374	23.8861	29.7294	17.9067	12.235	40.4315	45.5836
T_RS10150	T_RS10150	TRUE	-0.0487082	0.509601	-0.095581	0.923853	0.991374	36.4577	48.8412	62.6734	45.4443	27.4934	32.1767
T_RS15230	T_RS15230	TRUE	-0.048111	1.69791	-0.0283355	0.977395	0.994667	0	0	0	0	3.23452	2.68139
T_RS09440	T_RS09440	TRUE	-0.0470649	0.541554	-0.0869071	0.930745	0.991374	13.8288	6.3706	8.95335	13.9829	14.5553	18.7697
T_RS18005	lsrC	TRUE	-0.0469865	1.16283	-0.0404071	0.967769	0.991729	2.51433	2.12353	2.23834	5.24357	4.85178	0
T_RS21330	lpxO	TRUE	-0.0465653	0.576796	-0.0807308	0.935656	0.991374	7.54298	8.49413	15.6684	13.9829	21.0244	24.1325
T_RS07595	T_RS07595	TRUE	-0.044709	0.776585	-0.0575713	0.95409	0.991374	5.02865	8.49413	5.59584	5.24357	11.3208	8.04417
T_RS16410	lptB	TRUE	-0.0441963	0.597379	-0.0739837	0.941023	0.991374	10.0573	23.3589	8.95335	5.24357	17.7899	10.7256
T_RS03630	T_RS03630	TRUE	-0.0426801	0.377523	-0.113053	0.909989	0.991374	157.145	208.106	301.056	237.709	164.961	185.016
T_RS04545	T_RS04545	TRUE	-0.0421161	1.25537	-0.0335488	0.973237	0.993851	0	2.12353	2.23834	1.74786	4.85178	2.68139
T_RS14820	galR	TRUE	-0.0418425	0.769693	-0.0543626	0.956646	0.991523	13.8288	19.1118	4.47667	8.73929	14.5553	0
T_RS10070	cydC	TRUE	-0.0404627	1.13522	-0.0356429	0.971567	0.993316	3.77149	2.12353	3.35751	0	1.61726	8.04417
T_RS16665	rng	TRUE	-0.0403994	0.480213	-0.084128	0.932955	0.991374	18.8574	10.6177	24.6217	22.7221	19.4071	32.1767
T_RS00220	rpsT	TRUE	-0.0402793	0.631361	-0.0637976	0.949131	0.991374	20.1146	12.7412	6.71501	5.24357	16.1726	26.8139
T_RS01365	rseA	TRUE	-0.0394074	0.266958	-0.147617	0.882645	0.991374	339.434	344.012	315.606	326.849	284.638	294.953
T_RS20350	T_RS20350	TRUE	-0.0387914	0.761665	-0.0509297	0.959382	0.991729	10.0573	6.3706	1.11917	5.24357	8.0863	8.04417
T_RS22010	T_RS22010	TRUE	-0.0383979	0.908477	-0.0422662	0.966286	0.991729	2.51433	4.24706	4.47667	3.49571	3.23452	2.68139
T_RS12485	tgt	TRUE	-0.0374518	0.642289	-0.0583098	0.953502	0.991374	7.54298	4.24706	11.1917	6.99143	6.46904	16.0883
T_RS09875	ldtD	TRUE	-0.0373366	0.422733	-0.0883219	0.929621	0.991374	26.4004	23.3589	29.0984	29.7136	24.2589	29.4953
T_RS18560	atpF	TRUE	-0.0363078	0.296577	-0.122423	0.902564	0.991374	62.8581	67.953	48.1242	52.4357	56.6041	50.9464
T_RS11965	T_RS11965	TRUE	-0.0352997	0.634279	-0.0556534	0.955618	0.991381	11.3145	2.12353	13.43	22.7221	9.70356	10.7256
T_RS25935	T_RS25935	FALSE	-0.0349353	0.929407	-0.0375888	0.970016	0.992112	2.51433	4.24706	4.47667	3.49571	3.23452	2.68139
T_RS13310	bamD	TRUE	-0.0340117	0.40646	-0.0836779	0.933313	0.991374	26.4004	33.9765	23.5025	29.7136	29.1107	16.0883
T_RS15220	metK	TRUE	-0.0339614	0.381324	-0.0890617	0.929033	0.991374	55.3152	57.3354	55.9584	69.9143	59.8386	45.5836
T_RS20405	mrcA	TRUE	-0.0337989	0.590085	-0.057278	0.954324	0.991374	5.02865	14.8647	8.95335	10.4871	17.7899	5.36278
T_RS08915	T_RS08915	TRUE	-0.0336681	0.809066	-0.0416136	0.966807	0.991729	8.80014	10.6177	1.11917	1.74786	8.0863	5.36278
T_RS10775	T_RS10775	TRUE	-0.033317	0.652331	-0.0510737	0.959267	0.991729	5.02865	6.3706	11.1917	8.73929	11.3208	13.4069
T_RS05400	tsaB	TRUE	-0.0328087	0.727241	-0.0451139	0.964017	0.991729	6.28581	8.49413	6.71501	1.74786	3.23452	8.04417
T_RS19380	kbl	TRUE	-0.0317096	0.411189	-0.077117	0.93853	0.991374	21.3718	29.7294	16.7875	20.9743	33.9625	18.7697
T_RS22745	mpl	TRUE	-0.031073	0.469965	-0.0661177	0.947284	0.991374	13.8288	14.8647	22.3834	20.9743	14.5553	16.0883
T_RS00475	lptD	TRUE	-0.0306493	0.304395	-0.100689	0.919797	0.991374	106.859	101.93	60.4351	68.1664	71.1595	72.3975
T_RS02405	fadI	TRUE	-0.0306137	0.430159	-0.0711684	0.943264	0.991374	46.515	38.2236	33.5751	31.4614	24.2589	37.5395
T_RS18595	glmU	TRUE	-0.0297747	0.384492	-0.0774392	0.938274	0.991374	27.6576	36.1	26.86	20.9743	24.2589	24.1325
T_RS17720	birA	TRUE	-0.0294886	0.738489	-0.0399309	0.968148	0.991734	7.54298	10.6177	3.35751	3.49571	11.3208	8.04417
T_RS01110	ispC	TRUE	-0.0293247	0.54026	-0.0542789	0.956713	0.991523	11.3145	19.1118	20.145	22.7221	21.0244	10.7256
T_RS22710	tamA	TRUE	-0.0291242	0.423974	-0.0686932	0.945234	0.991374	25.1433	48.8412	29.0984	19.2264	35.5797	24.1325
T_RS05985	msrB	TRUE	-0.028964	0.567928	-0.0509994	0.959326	0.991729	50.2865	59.4589	45.8859	47.1921	25.8762	16.0883
T_RS16900	ubiE	TRUE	-0.028542	0.468122	-0.0609715	0.951382	0.991374	20.1146	23.3589	31.3367	29.7136	16.1726	16.0883
T_RS10225	artM	TRUE	-0.0284133	0.927902	-0.030621	0.975572	0.994082	5.02865	0	11.1917	17.4786	3.23452	2.68139
T_RS05455	T_RS05455	TRUE	-0.0279617	1.38411	-0.020202	0.983882	0.997056	3.77149	4.24706	2.23834	1.74786	0	0
T_RS07860	hrpA	TRUE	-0.0265212	0.35602	-0.0744936	0.940618	0.991374	32.6862	19.1118	32.4559	41.9486	35.5797	42.9022
T_RS04950	cutC	TRUE	-0.0256457	0.431513	-0.059432	0.952608	0.991374	88.0014	91.3119	144.373	136.333	85.7148	93.8486
T_RS20955	T_RS20955	TRUE	-0.0250853	1.04075	-0.0241032	0.98077	0.996189	1.25716	0	6.71501	5.24357	1.61726	5.36278
T_RS02490	T_RS02490	TRUE	-0.0244192	0.529173	-0.046146	0.963194	0.991729	15.086	8.49413	11.1917	17.4786	14.5553	16.0883
T_RS01445	T_RS01445	TRUE	-0.0243676	1.16251	-0.0209612	0.983277	0.996824	5.02865	0	2.23834	6.99143	1.61726	5.36278
T_RS08660	lolE	TRUE	-0.0233529	0.674382	-0.0346286	0.972376	0.99352	6.28581	12.7412	8.95335	8.73929	6.46904	0
T_RS09940	ihfB	TRUE	-0.0231456	0.699179	-0.0331039	0.973592	0.993851	17.6003	6.3706	8.95335	5.24357	6.46904	21.4511
T_RS09985	pflB	TRUE	-0.0228702	0.381241	-0.0599888	0.952165	0.991374	27.6576	40.3471	31.3367	20.9743	40.4315	40.2208
T_RS23500	ettA	TRUE	-0.0198677	0.510479	-0.0389198	0.968954	0.992112	17.6003	25.4824	10.0725	10.4871	12.9381	5.36278
T_RS17110	wzyE	TRUE	-0.0192966	0.900976	-0.0214174	0.982913	0.996824	7.54298	6.3706	4.47667	3.49571	0	2.68139
T_RS00705	secA	TRUE	-0.0190835	0.301298	-0.0633375	0.949498	0.991374	54.058	48.8412	44.7667	52.4357	43.666	42.9022
T_RS14995	prfB	TRUE	-0.0184053	0.319391	-0.0576264	0.954046	0.991374	49.0293	48.8412	71.6268	55.9314	43.666	64.3533
T_RS06550	T_RS06550	TRUE	-0.0178621	0.376115	-0.047491	0.962122	0.991729	91.7729	118.918	105.202	57.6793	88.9493	126.025
T_RS25770	ypfM	TRUE	-0.0175968	1.42393	-0.0123579	0.99014	0.99761	0	4.24706	2.23834	0	1.61726	0
T_RS20370	pckA	TRUE	-0.0174511	0.393572	-0.0443404	0.964633	0.991729	25.1433	14.8647	26.86	27.9657	17.7899	29.4953
T_RS19450	T_RS19450	TRUE	-0.0170468	0.931783	-0.0182949	0.985404	0.99733	3.77149	4.24706	2.23834	5.24357	4.85178	0
T_RS07970	uspE	TRUE	-0.0167369	0.401525	-0.0416834	0.966751	0.991729	55.3152	55.2118	49.2434	64.6707	54.9868	37.5395
T_RS17505	hdfR	TRUE	-0.0155492	0.793832	-0.0195875	0.984372	0.997171	11.3145	12.7412	5.59584	1.74786	3.23452	8.04417
T_RS13370	ffh	TRUE	-0.0126023	0.27374	-0.0460374	0.96328	0.991729	88.0014	72.2001	92.891	122.35	93.8011	80.4417
T_RS08775	acpP	TRUE	-0.012469	0.327724	-0.0380473	0.96965	0.992112	62.8581	65.8295	40.2901	33.2093	48.5178	56.3092
T_RS13380	T_RS13380	TRUE	-0.0124358	0.686971	-0.0181024	0.985557	0.99733	8.80014	10.6177	8.95335	6.99143	4.85178	5.36278
T_RS06570	ssaR	TRUE	-0.00958919	0.322669	-0.0297183	0.976292	0.994082	128.231	138.03	165.637	117.106	124.529	168.928
T_RS05755	T_RS05755	TRUE	-0.00956894	0.566526	-0.0168906	0.986524	0.99761	15.086	29.7294	16.7875	6.99143	11.3208	10.7256
T_RS09925	lpxK	TRUE	-0.00925273	0.86471	-0.0107004	0.991462	0.99761	2.51433	6.3706	4.47667	1.74786	6.46904	5.36278
T_RS06325	sufB	TRUE	-0.00892993	0.364496	-0.0244994	0.980454	0.996189	76.6869	72.2001	48.1242	57.6793	50.1351	45.5836
T_RS08770	fabF	TRUE	-0.00834621	0.338997	-0.0246203	0.980358	0.996189	33.9434	42.4706	38.0517	22.7221	35.5797	48.265
T_RS19185	T_RS19185	TRUE	-0.00757822	0.526519	-0.014393	0.988516	0.99761	13.8288	33.9765	14.5492	10.4871	27.4934	13.4069
T_RS01895	dapE	TRUE	-0.0072745	0.689668	-0.0105478	0.991584	0.99761	10.0573	2.12353	8.95335	6.99143	6.46904	21.4511
T_RS03790	asmA	TRUE	-0.00614505	0.462847	-0.0132766	0.989407	0.99761	15.086	31.853	20.145	10.4871	21.0244	16.0883
T_RS16185	T_RS16185	TRUE	-0.00506473	0.771861	-0.00656172	0.994765	0.998979	3.77149	4.24706	6.71501	6.99143	6.46904	5.36278
T_RS20590	slyD	TRUE	-0.0046404	0.38518	-0.0120474	0.990388	0.99761	27.6576	38.2236	32.4559	27.9657	32.3452	26.8139
T_RS03510	T_RS03510	TRUE	-0.00432327	0.490433	-0.00881522	0.992967	0.998164	18.8574	12.7412	15.6684	17.4786	16.1726	21.4511
T_RS06695	slyA	TRUE	-0.00398173	0.279296	-0.0142563	0.988626	0.99761	128.231	121.041	153.326	159.055	171.43	174.29
T_RS20545	T_RS20545	TRUE	-0.00289907	0.869705	-0.00333339	0.99734	0.998979	6.28581	2.12353	5.59584	1.74786	3.23452	16.0883
T_RS20245	asd	TRUE	-0.00178707	0.345516	-0.0051722	0.995873	0.998979	45.2579	61.5824	53.7201	36.705	43.666	45.5836
T_RS06100	chbA	TRUE	-0.00152846	1.09314	-0.00139823	0.998884	0.998979	2.51433	2.12353	5.59584	5.24357	1.61726	2.68139
T_RS14035	sitD	TRUE	-0.000457901	0.358004	-0.00127904	0.998979	0.998979	60.3438	53.0883	63.7926	52.4357	51.7523	75.0789
T_RS17570	hupA	TRUE	0.000835851	0.356789	0.00234271	0.998131	0.998979	61.601	57.3354	30.2175	34.9571	42.0488	40.2208
T_RS17810	ppc	TRUE	0.00141456	0.352609	0.0040117	0.996799	0.998979	72.9154	57.3354	67.1501	87.3929	77.6285	77.7603
T_RS06505	ssaG	TRUE	0.0014666	0.644911	0.0022741	0.998186	0.998979	16.3431	6.3706	16.7875	20.9743	11.3208	18.7697
T_RS07370	T_RS07370	TRUE	0.0022349	1.57766	0.00141659	0.99887	0.998979	1.25716	0	1.11917	0	0	2.68139
T_RS15705	T_RS15705	TRUE	0.00279867	1.1799	0.00237195	0.998107	0.998979	2.51433	2.12353	1.11917	1.74786	3.23452	2.68139
T_RS07550	adhP	TRUE	0.00281992	0.788125	0.00357802	0.997145	0.998979	3.77149	2.12353	8.95335	5.24357	9.70356	16.0883
T_RS06575	ssas	TRUE	0.00313155	0.872885	0.00358758	0.997138	0.998979	3.77149	2.12353	11.1917	6.99143	8.0863	16.0883
T_RS11625	fes	TRUE	0.00412097	0.378953	0.0108746	0.991323	0.99761	49.0293	48.8412	43.6476	40.2007	46.9005	50.9464
T_RS02305	alaC	TRUE	0.00432083	0.511909	0.00844063	0.993265	0.998164	23.8861	16.9883	11.1917	13.9829	14.5553	18.7697
T_RS16050	tdcB	TRUE	0.00483498	1.52311	0.00317442	0.997467	0.998979	0	0	1.11917	0	1.61726	2.68139
T_RS15270	T_RS15270	TRUE	0.00672917	0.756962	0.00888971	0.992907	0.998164	8.80014	16.9883	4.47667	0	4.85178	2.68139
T_RS01700	der	TRUE	0.00706606	0.393111	0.0179747	0.985659	0.99733	26.4004	46.7177	47.0051	33.2093	43.666	37.5395
T_RS15610	exbD	TRUE	0.00797012	0.586991	0.0135779	0.989167	0.99761	18.8574	12.7412	17.9067	24.47	12.9381	10.7256
T_RS02105	cysA	TRUE	0.00863586	0.372563	0.0231796	0.981507	0.996555	54.058	55.2118	55.9584	40.2007	33.9625	48.265
T_RS01680	ispG	TRUE	0.00907734	0.366202	0.0247878	0.980224	0.996189	31.4291	31.853	24.6217	29.7136	37.197	29.4953
T_RS17210	ilvC	TRUE	0.00982359	0.591636	0.0166041	0.986752	0.99761	41.4864	50.9648	41.4092	45.4443	67.9249	58.9906
T_RS18790	torR	FALSE	0.0120327	0.552484	0.0217792	0.982624	0.996824	21.3718	25.4824	14.5492	13.9829	21.0244	16.0883
T_RS20090	ftsY	TRUE	0.0125038	0.388539	0.0321817	0.974327	0.993956	27.6576	25.4824	30.2175	27.9657	27.4934	32.1767
T_RS05445	T_RS05445	TRUE	0.0140584	0.950637	0.0147884	0.988201	0.99761	3.77149	8.49413	4.47667	0	1.61726	2.68139
T_RS18585	atpC	TRUE	0.0145794	0.355377	0.0410252	0.967276	0.991729	38.972	53.0883	42.5284	48.94	64.6904	42.9022
T_RS12470	secF	TRUE	0.0147626	0.387058	0.0381405	0.969576	0.992112	33.9434	38.2236	34.6942	40.2007	37.197	26.8139
T_RS05020	znuB	TRUE	0.0167323	0.776168	0.0215576	0.982801	0.996824	5.02865	4.24706	11.1917	8.73929	4.85178	8.04417
T_RS12655	T_RS12655	TRUE	0.0181791	0.360178	0.0504727	0.959746	0.991729	37.7149	27.6059	48.1242	57.6793	43.666	42.9022
T_RS19870	pdeH	TRUE	0.0183068	1.49244	0.0122663	0.990213	0.99761	1.25716	0	0	0	1.61726	2.68139
T_RS02460	fabB	TRUE	0.0188142	0.410201	0.0458657	0.963417	0.991729	76.6869	87.0648	38.0517	40.2007	61.4559	45.5836
T_RS02710	lrhA	TRUE	0.0190264	0.289886	0.0656342	0.947669	0.991374	57.8295	59.4589	70.5076	71.6621	90.5666	83.1231
T_RS09345	yccA	TRUE	0.0197272	0.268432	0.0734905	0.941416	0.991374	138.288	123.165	119.751	150.316	126.146	109.937
T_RS14765	lgt	TRUE	0.0198804	0.653279	0.0304317	0.975723	0.994082	7.54298	12.7412	6.71501	5.24357	9.70356	5.36278
T_RS19125	T_RS19125	TRUE	0.0208357	1.75285	0.0118868	0.990516	0.99761	0	0	2.23834	1.74786	0	0
T_RS22855	T_RS22855	TRUE	0.020985	1.72593	0.0121587	0.990299	0.99761	0	0	1.11917	0	1.61726	2.68139
T_RS03905	rfbB	TRUE	0.0231323	0.559689	0.0413307	0.967032	0.991729	11.3145	12.7412	11.1917	8.73929	9.70356	10.7256
T_RS08940	pyrC	TRUE	0.0236528	0.738361	0.0320342	0.974445	0.993956	10.0573	4.24706	3.35751	5.24357	6.46904	10.7256
T_RS00825	acnB	TRUE	0.0248213	0.251601	0.0986533	0.921414	0.991374	280.347	293.047	268.6	288.396	271.7	235.962
T_RS11235	ybeY	TRUE	0.0254872	0.5222	0.0488073	0.961073	0.991729	16.3431	23.3589	17.9067	10.4871	12.9381	13.4069
T_RS04960	cmoA	TRUE	0.0259289	1.05735	0.0245224	0.980436	0.996189	5.02865	4.24706	3.35751	1.74786	0	2.68139
T_RS00650	mraY	TRUE	0.0272407	0.635582	0.0428594	0.965814	0.991729	5.02865	2.12353	12.3109	17.4786	11.3208	8.04417
T_RS22645	T_RS22645	TRUE	0.0275591	0.914957	0.0301206	0.975971	0.994082	6.28581	4.24706	3.35751	3.49571	3.23452	5.36278
T_RS17125	rffA	TRUE	0.0276457	0.936287	0.0295269	0.976444	0.994082	1.25716	0	7.83418	3.49571	1.61726	8.04417
T_RS14375	cysN	TRUE	0.0282611	0.438294	0.0644799	0.948588	0.991374	93.03	82.8177	91.7718	124.098	54.9868	34.8581
T_RS15745	cpdA	TRUE	0.0284055	0.507056	0.0560204	0.955326	0.991381	22.6289	27.6059	19.0259	22.7221	21.0244	8.04417
T_RS19210	spoT	TRUE	0.0306005	0.353009	0.0866846	0.930922	0.991374	31.4291	27.6059	35.8134	27.9657	30.7279	42.9022
T_RS01170	accA	TRUE	0.0314298	0.496021	0.0633638	0.949477	0.991374	15.086	14.8647	13.43	12.235	17.7899	18.7697
T_RS21110	dnaB	TRUE	0.0330463	0.712481	0.0463819	0.963006	0.991729	2.51433	10.6177	5.59584	3.49571	12.9381	5.36278
T_RS17770	T_RS17770	TRUE	0.0335085	0.512258	0.0654133	0.947845	0.991374	32.6862	25.4824	24.6217	27.9657	19.4071	21.4511
T_RS14440	cysH	TRUE	0.0341544	0.588279	0.0580582	0.953702	0.991374	15.086	12.7412	22.3834	24.47	11.3208	10.7256
T_RS01080	glnD	TRUE	0.0345059	0.553268	0.0623674	0.95027	0.991374	17.6003	21.2353	13.43	10.4871	17.7899	16.0883
T_RS07965	fnr	TRUE	0.0353815	0.329816	0.107276	0.91457	0.991374	66.6296	63.706	79.461	108.367	88.9493	53.6278
T_RS15880	dnaG	TRUE	0.0357375	0.229693	0.155588	0.876358	0.991374	135.774	127.412	129.824	145.072	88.9493	75.0789
T_RS15195	T_RS15195	TRUE	0.0360904	0.714047	0.0505435	0.959689	0.991729	12.5716	16.9883	4.47667	3.49571	9.70356	5.36278
T_RS18600	glmS	TRUE	0.0375456	0.461227	0.0814039	0.935121	0.991374	16.3431	8.49413	13.43	17.4786	21.0244	24.1325
T_RS06485	sseE	TRUE	0.0376192	0.328467	0.11453	0.908818	0.991374	54.058	67.953	78.3418	61.175	76.0112	72.3975
T_RS03300	nfo	TRUE	0.0380727	0.83387	0.0456578	0.963583	0.991729	8.80014	8.49413	1.11917	5.24357	6.46904	0
T_RS20850	T_RS20850	TRUE	0.0390486	0.65468	0.0596453	0.952438	0.991374	5.02865	10.6177	10.0725	12.235	14.5553	2.68139
T_RS01075	dapD	TRUE	0.0391613	0.415208	0.0943174	0.924857	0.991374	22.6289	19.1118	43.6476	36.705	25.8762	34.8581
T_RS00740	T_RS00740	TRUE	0.0392352	0.460904	0.0851265	0.932161	0.991374	17.6003	10.6177	20.145	17.4786	30.7279	42.9022
T_RS07170	T_RS07170	TRUE	0.0428935	0.649665	0.0660241	0.947359	0.991374	11.3145	6.3706	5.59584	12.235	14.5553	10.7256
T_RS05600	dauA	TRUE	0.0431974	0.917612	0.0470759	0.962453	0.991729	3.77149	0	3.35751	5.24357	6.46904	8.04417
T_RS16905	rmuC	TRUE	0.0439482	0.612489	0.0717534	0.942798	0.991374	20.1146	21.2353	31.3367	29.7136	12.9381	10.7256
T_RS01245	metQ	TRUE	0.0440889	0.680367	0.0648016	0.948332	0.991374	16.3431	10.6177	7.83418	3.49571	8.0863	18.7697
T_RS18020	lsrK	TRUE	0.0455643	0.592394	0.0769157	0.938691	0.991374	21.3718	12.7412	23.5025	29.7136	16.1726	18.7697
T_RS15060	gcvP	TRUE	0.0469042	0.517682	0.0906041	0.927807	0.991374	13.8288	23.3589	21.2642	15.7307	16.1726	8.04417
T_RS20335	feoC	TRUE	0.0469936	0.659896	0.0712137	0.943228	0.991374	13.8288	8.49413	14.5492	19.2264	4.85178	5.36278
T_RS11650	ramA	TRUE	0.0478049	0.639225	0.0747856	0.940385	0.991374	8.80014	8.49413	8.95335	10.4871	8.0863	5.36278
T_RS15855	bacA	TRUE	0.0488129	1.18065	0.0413441	0.967022	0.991729	1.25716	2.12353	2.23834	1.74786	3.23452	2.68139
T_RS19815	bcsE	TRUE	0.0488185	0.681519	0.0716319	0.942895	0.991374	7.54298	6.3706	7.83418	10.4871	8.0863	5.36278
T_RS26005	T_RS26005	TRUE	0.0506921	0.279273	0.181514	0.855964	0.991374	90.5157	80.6942	167.875	146.82	93.8011	112.618
T_RS01690	T_RS01690	TRUE	0.0512564	0.402467	0.127355	0.898659	0.991374	27.6576	19.1118	22.3834	24.47	25.8762	29.4953
T_RS06635	T_RS06635	TRUE	0.051371	1.22822	0.0418254	0.966638	0.991729	2.51433	2.12353	2.23834	1.74786	1.61726	2.68139
T_RS05045	pyk	TRUE	0.0516539	0.513664	0.10056	0.9199	0.991374	12.5716	12.7412	12.3109	12.235	17.7899	16.0883
T_RS12905	fadE	TRUE	0.0516558	0.36301	0.142299	0.886844	0.991374	65.3725	80.6942	42.5284	31.4614	76.0112	69.7161
T_RS22750	T_RS22750	TRUE	0.0519112	0.682877	0.0760183	0.939405	0.991374	7.54298	8.49413	6.71501	6.99143	12.9381	10.7256
T_RS17680	secE	TRUE	0.0536288	0.5132	0.104499	0.916773	0.991374	20.1146	10.6177	11.1917	19.2264	9.70356	8.04417
T_RS10605	moaB	TRUE	0.0540894	0.809544	0.0668146	0.946729	0.991374	8.80014	2.12353	6.71501	6.99143	3.23452	13.4069
T_RS18640	T_RS18640	TRUE	0.0541442	1.33884	0.0404412	0.967741	0.991729	0	4.24706	3.35751	0	3.23452	2.68139
T_RS10820	cpoB	TRUE	0.0557156	0.470199	0.118494	0.905677	0.991374	13.8288	19.1118	23.5025	12.235	12.9381	18.7697
T_RS10710	modC	TRUE	0.0559789	0.625828	0.0894478	0.928726	0.991374	16.3431	14.8647	17.9067	12.235	11.3208	24.1325
T_RS19930	T_RS19930	TRUE	0.0562829	0.546961	0.102901	0.918041	0.991374	8.80014	8.49413	16.7875	19.2264	17.7899	13.4069
T_RS19805	bcsG	TRUE	0.0566413	0.958125	0.0591168	0.952859	0.991374	3.77149	2.12353	3.35751	5.24357	3.23452	2.68139
T_RS18490	rbsC	TRUE	0.0575583	0.813099	0.0707888	0.943566	0.991374	8.80014	8.49413	8.95335	6.99143	6.46904	8.04417
T_RS02505	T_RS02505	TRUE	0.0576294	0.517987	0.111256	0.911413	0.991374	11.3145	8.49413	14.5492	19.2264	17.7899	13.4069
T_RS13295	clpB	TRUE	0.0577774	0.287445	0.201003	0.840696	0.991374	121.945	95.5589	78.3418	117.106	116.443	88.4859
T_RS02415	sixA	TRUE	0.0580217	0.336215	0.172573	0.862987	0.991374	46.515	36.1	72.746	80.4014	46.9005	45.5836
T_RS10330	T_RS10330	TRUE	0.0599197	1.08178	0.0553898	0.955828	0.991381	5.02865	0	1.11917	3.49571	3.23452	5.36278
T_RS18865	ibpA	TRUE	0.0604392	0.341197	0.177138	0.8594	0.991374	65.3725	53.0883	47.0051	52.4357	59.8386	58.9906
T_RS01535	T_RS01535	TRUE	0.0604432	1.14691	0.052701	0.95797	0.991729	8.80014	4.24706	2.23834	3.49571	0	2.68139
T_RS09725	T_RS09725	TRUE	0.0606716	0.947572	0.0640285	0.948948	0.991374	5.02865	6.3706	5.59584	5.24357	1.61726	0
T_RS08255	lapB	TRUE	0.0620956	0.561998	0.110491	0.91202	0.991374	15.086	8.49413	15.6684	24.47	14.5553	8.04417
T_RS26205	T_RS26205	FALSE	0.0635841	0.704097	0.090306	0.928044	0.991374	10.0573	12.7412	5.59584	1.74786	6.46904	8.04417
T_RS01490	glnB	TRUE	0.0638776	0.69019	0.0925507	0.92626	0.991374	6.28581	6.3706	5.59584	6.99143	11.3208	8.04417
T_RS09865	T_RS09865	TRUE	0.0644073	0.487216	0.132195	0.89483	0.991374	16.3431	14.8647	21.2642	12.235	24.2589	34.8581
T_RS12395	ispA	TRUE	0.0648706	0.566327	0.114546	0.908805	0.991374	7.54298	14.8647	21.2642	15.7307	12.9381	8.04417
T_RS15810	T_RS15810	TRUE	0.0655908	0.963721	0.06806	0.945738	0.991374	7.54298	2.12353	2.23834	3.49571	4.85178	8.04417
T_RS15320	trmB	TRUE	0.0659534	0.636549	0.103611	0.917478	0.991374	11.3145	10.6177	10.0725	5.24357	4.85178	10.7256
T_RS13335	aroF	TRUE	0.0667148	0.691316	0.096504	0.92312	0.991374	7.54298	2.12353	12.3109	19.2264	8.0863	5.36278
T_RS12295	cyoB	TRUE	0.0672265	0.352261	0.190843	0.848649	0.991374	75.4298	74.3236	54.8393	45.4443	66.3077	69.7161
T_RS10675	hutU	TRUE	0.0680619	0.450042	0.151235	0.879791	0.991374	47.7722	36.1	25.7409	22.7221	29.1107	40.2208
T_RS00655	murD	TRUE	0.0683124	0.423693	0.161231	0.871912	0.991374	18.8574	31.853	23.5025	12.235	24.2589	21.4511
T_RS06135	tcyP	TRUE	0.0684946	0.466839	0.14672	0.883353	0.991374	52.8008	46.7177	23.5025	31.4614	25.8762	18.7697
T_RS17925	hslU	TRUE	0.0685108	0.275567	0.248617	0.803657	0.991374	106.859	93.4354	172.352	187.021	127.764	109.937
T_RS16850	T_RS16850	TRUE	0.0688057	0.883442	0.0778837	0.937921	0.991374	2.51433	0	4.47667	6.99143	8.0863	8.04417
T_RS24565	T_RS24565	FALSE	0.0690456	0.266418	0.259163	0.795509	0.991374	605.952	707.136	749.843	610.002	632.349	579.18
T_RS23465	deoD	TRUE	0.0697378	0.542667	0.128509	0.897746	0.991374	12.5716	14.8647	20.145	19.2264	9.70356	5.36278
T_RS06470	sscA	TRUE	0.0697434	0.264807	0.263374	0.792262	0.991374	251.433	246.33	290.984	246.448	258.762	270.82
T_RS12575	yaiA	TRUE	0.0698153	0.835836	0.0835275	0.933432	0.991374	5.02865	8.49413	6.71501	3.49571	3.23452	2.68139
T_RS17550	zraR	TRUE	0.0699808	0.737766	0.094855	0.92443	0.991374	6.28581	4.24706	7.83418	8.73929	8.0863	8.04417
T_RS01865	dapA	TRUE	0.0707068	0.371343	0.190408	0.848989	0.991374	45.2579	33.9765	33.5751	54.1836	50.1351	29.4953
T_RS15885	rpoD	TRUE	0.0707662	0.36442	0.194188	0.846028	0.991374	182.289	174.13	157.803	207.995	218.33	155.521
T_RS04105	T_RS04105	TRUE	0.0711157	0.412055	0.172588	0.862975	0.991374	28.9147	23.3589	34.6942	31.4614	27.4934	32.1767
T_RS08285	cysB	TRUE	0.0711581	0.523574	0.135908	0.891894	0.991374	27.6576	10.6177	20.145	36.705	21.0244	24.1325
T_RS21065	lexA	TRUE	0.0721123	0.30472	0.236651	0.812928	0.991374	76.6869	74.3236	106.321	87.3929	72.7767	83.1231
T_RS15875	rpsU	TRUE	0.0732057	0.501212	0.146057	0.883876	0.991374	17.6003	23.3589	13.43	8.73929	9.70356	8.04417
T_RS18010	lsrA	TRUE	0.0736803	1.67567	0.0439708	0.964928	0.991729	0	0	2.23834	1.74786	0	0
T_RS02110	cysM	TRUE	0.0739576	0.655978	0.112744	0.910234	0.991374	5.02865	8.49413	23.5025	17.4786	6.46904	5.36278
T_RS15515	yghU	TRUE	0.0741279	1.2046	0.0615375	0.950931	0.991374	3.77149	4.24706	4.47667	3.49571	0	0
T_RS18360	typA	TRUE	0.0743095	0.537703	0.138198	0.890084	0.991374	62.8581	46.7177	35.8134	31.4614	63.0731	72.3975
T_RS17230	ilvA	TRUE	0.0748866	0.382164	0.195954	0.844646	0.991374	28.9147	40.3471	43.6476	34.9571	56.6041	45.5836
T_RS15960	T_RS15960	TRUE	0.0749415	0.491174	0.152576	0.878732	0.991374	25.1433	19.1118	14.5492	24.47	25.8762	16.0883
T_RS02100	cysW	TRUE	0.0750335	0.429708	0.174615	0.861382	0.991374	31.4291	25.4824	32.4559	36.705	29.1107	24.1325
T_RS15255	ruvX	TRUE	0.0753847	0.870373	0.0866119	0.93098	0.991374	3.77149	4.24706	4.47667	5.24357	4.85178	2.68139
T_RS16515	nanA	TRUE	0.076402	0.51921	0.14715	0.883013	0.991374	54.058	33.9765	62.6734	64.6707	32.3452	50.9464
T_RS08740	ptsG	TRUE	0.0769803	0.267434	0.287848	0.773463	0.991374	154.631	152.894	168.994	164.299	211.861	185.016
T_RS10135	cspD	TRUE	0.0771172	1.14743	0.0672089	0.946415	0.991374	7.54298	4.24706	3.35751	3.49571	1.61726	5.36278
T_RS23525	robA	TRUE	0.0778106	0.436936	0.178082	0.858658	0.991374	28.9147	19.1118	31.3367	41.9486	19.4071	13.4069
T_RS19950	rsmJ	TRUE	0.0778821	0.706185	0.110286	0.912183	0.991374	7.54298	6.3706	8.95335	10.4871	4.85178	2.68139
T_RS15535	hypA	TRUE	0.0783875	1.73956	0.0450618	0.964058	0.991729	0	0	2.23834	0	0	2.68139
T_RS07290	dcp	TRUE	0.0784933	0.733817	0.106966	0.914816	0.991374	21.3718	4.24706	5.59584	12.235	6.46904	16.0883
T_RS13805	T_RS13805	TRUE	0.0800062	0.851049	0.0940089	0.925102	0.991374	5.02865	0	5.59584	10.4871	3.23452	2.68139
T_RS18175	T_RS18175	TRUE	0.0822878	0.532745	0.15446	0.877247	0.991374	11.3145	19.1118	13.43	10.4871	21.0244	13.4069
T_RS00805	lpdA	TRUE	0.0825911	0.3198	0.258259	0.796207	0.991374	65.3725	63.706	57.0776	55.9314	66.3077	58.9906
T_RS10320	T_RS10320	TRUE	0.0832482	0.631205	0.131888	0.895073	0.991374	15.086	14.8647	6.71501	17.4786	24.2589	10.7256
T_RS09545	T_RS09545	TRUE	0.0834949	0.778981	0.107185	0.914642	0.991374	3.77149	6.3706	4.47667	5.24357	8.0863	2.68139
T_RS09275	hiuH	TRUE	0.085064	0.614607	0.138404	0.889921	0.991374	16.3431	8.49413	19.0259	17.4786	8.0863	16.0883
T_RS06085	osmE	TRUE	0.0854954	1.19967	0.0712659	0.943186	0.991374	2.51433	0	1.11917	3.49571	3.23452	2.68139
T_RS12915	T_RS12915	TRUE	0.0860708	0.570736	0.150807	0.880128	0.991374	28.9147	21.2353	15.6684	19.2264	17.7899	18.7697
T_RS15945	T_RS15945	TRUE	0.0885665	0.85549	0.103527	0.917545	0.991374	5.02865	4.24706	14.5492	1.74786	3.23452	18.7697
T_RS00460	rsmA	TRUE	0.0885742	0.447541	0.197913	0.843113	0.991374	18.8574	19.1118	20.145	26.2179	22.6416	10.7256
T_RS01210	T_RS01210	TRUE	0.0887315	0.779042	0.113898	0.909318	0.991374	10.0573	8.49413	4.47667	5.24357	11.3208	10.7256
T_RS16155	diaA	TRUE	0.0889517	0.532127	0.167162	0.867242	0.991374	28.9147	10.6177	19.0259	29.7136	14.5553	21.4511
T_RS15300	ansB	TRUE	0.0894816	1.49587	0.0598192	0.9523	0.991374	1.25716	4.24706	6.71501	3.49571	1.61726	0
T_RS22460	hflX	TRUE	0.0901943	0.351485	0.256609	0.797481	0.991374	65.3725	67.953	107.44	89.1407	54.9868	56.3092
T_RS01935	T_RS01935	TRUE	0.0906175	1.25773	0.0720486	0.942563	0.991374	1.25716	2.12353	1.11917	3.49571	4.85178	0
T_RS09910	kdsB	TRUE	0.0911074	0.681084	0.133768	0.893586	0.991374	5.02865	8.49413	11.1917	10.4871	8.0863	2.68139
T_RS14725	ptrA	TRUE	0.0916147	0.43928	0.208556	0.834795	0.991374	25.1433	14.8647	27.9792	31.4614	19.4071	21.4511
T_RS10060	trxB	TRUE	0.0917688	0.354597	0.258798	0.795791	0.991374	50.2865	48.8412	44.7667	36.705	43.666	45.5836
T_RS10890	sucC	TRUE	0.0923731	0.42171	0.219044	0.826616	0.991374	36.4577	31.853	31.3367	27.9657	40.4315	42.9022
T_RS22940	T_RS22940	TRUE	0.0926874	0.334008	0.2775	0.781396	0.991374	38.972	44.5942	49.2434	36.705	40.4315	40.2208
T_RS10045	lolA	TRUE	0.0928589	0.499979	0.185726	0.85266	0.991374	16.3431	27.6059	19.0259	12.235	21.0244	13.4069
T_RS14135	sipC	TRUE	0.0931726	0.944635	0.0986335	0.921429	0.991374	3.77149	0	3.35751	3.49571	1.61726	5.36278
T_RS11595	fepD	TRUE	0.0938708	0.693931	0.135274	0.892395	0.991374	12.5716	8.49413	15.6684	19.2264	6.46904	5.36278
T_RS05080	T_RS05080	TRUE	0.0940964	0.586102	0.160546	0.872451	0.991374	12.5716	8.49413	14.5492	19.2264	11.3208	8.04417
T_RS12020	T_RS12020	TRUE	0.094899	1.09292	0.0868309	0.930806	0.991374	6.28581	6.3706	2.23834	0	3.23452	5.36278
T_RS14635	fucK	TRUE	0.0951149	1.69815	0.056011	0.955333	0.991381	2.51433	0	0	1.74786	0	0
T_RS01200	rof	TRUE	0.0952602	0.759908	0.125358	0.900241	0.991374	3.77149	4.24706	6.71501	1.74786	9.70356	16.0883
T_RS19375	rfaD	TRUE	0.0952694	0.385515	0.247122	0.804814	0.991374	30.1719	25.4824	36.9326	40.2007	42.0488	34.8581
T_RS16385	T_RS16385	TRUE	0.0958255	0.820093	0.116847	0.906981	0.991374	6.28581	4.24706	7.83418	3.49571	1.61726	8.04417
T_RS13105	tssM	FALSE	0.0982139	0.80171	0.122506	0.902499	0.991374	6.28581	6.3706	5.59584	5.24357	6.46904	5.36278
T_RS03390	T_RS03390	TRUE	0.0985714	1.71593	0.0574448	0.954191	0.991374	0	0	1.11917	0	1.61726	2.68139
T_RS21135	T_RS21135	TRUE	0.0987274	0.754816	0.130797	0.895936	0.991374	5.02865	4.24706	8.95335	5.24357	6.46904	10.7256
T_RS04470	T_RS04470	TRUE	0.0994016	0.88159	0.112753	0.910227	0.991374	3.77149	0	5.59584	5.24357	3.23452	8.04417
T_RS02535	cvpA	TRUE	0.0994176	0.667444	0.148953	0.881591	0.991374	8.80014	12.7412	6.71501	5.24357	6.46904	2.68139
T_RS03000	gyrA	TRUE	0.0997056	0.270755	0.36825	0.712687	0.988136	71.6583	72.2001	58.1968	57.6793	72.7767	58.9906
T_RS16305	greA	TRUE	0.100393	0.407572	0.246321	0.805434	0.991374	37.7149	25.4824	15.6684	22.7221	27.4934	24.1325
T_RS13450	T_RS13450	TRUE	0.10068	0.963968	0.104443	0.916818	0.991374	2.51433	2.12353	2.23834	1.74786	4.85178	5.36278
T_RS17165	rho	TRUE	0.10103	0.333423	0.30301	0.761882	0.991374	144.574	159.265	237.264	223.726	270.082	225.237
T_RS17675	nusG	TRUE	0.101236	0.49917	0.202809	0.839285	0.991374	18.8574	19.1118	13.43	13.9829	14.5553	10.7256
T_RS10895	odhB	TRUE	0.102329	0.313934	0.325956	0.744458	0.991374	60.3438	50.9648	41.4092	48.94	51.7523	42.9022
T_RS01030	erpA	TRUE	0.10274	0.500715	0.205187	0.837426	0.991374	26.4004	16.9883	15.6684	24.47	19.4071	13.4069
T_RS06545	ssaV	TRUE	0.102788	0.321471	0.319741	0.749164	0.991374	113.145	114.671	98.4868	71.6621	92.1838	101.893
T_RS11960	T_RS11960	TRUE	0.103263	0.446313	0.231368	0.817029	0.991374	25.1433	19.1118	26.86	31.4614	25.8762	21.4511
T_RS19320	T_RS19320	TRUE	0.103374	1.61283	0.0640946	0.948895	0.991374	0	2.12353	2.23834	0	0	0
T_RS07580	T_RS07580	TRUE	0.103565	1.1967	0.0865422	0.931035	0.991374	2.51433	2.12353	4.47667	0	0	5.36278
T_RS11310	lptE	TRUE	0.104273	0.510766	0.204151	0.838235	0.991374	15.086	16.9883	15.6684	13.9829	14.5553	10.7256
T_RS12620	ddlA	TRUE	0.104274	0.663424	0.157176	0.875106	0.991374	8.80014	14.8647	11.1917	6.99143	6.46904	2.68139
T_RS03785	dcd	TRUE	0.104831	0.693249	0.151217	0.879805	0.991374	20.1146	10.6177	1.11917	6.99143	9.70356	8.04417
T_RS08470	galU	TRUE	0.105321	0.570533	0.1846	0.853543	0.991374	15.086	12.7412	14.5492	10.4871	3.23452	8.04417
T_RS06210	infC	TRUE	0.105453	0.218094	0.48352	0.628726	0.986225	173.488	165.635	188.02	150.316	143.936	155.521
T_RS01125	rseP	TRUE	0.106117	0.303889	0.349195	0.726943	0.990146	101.83	78.5707	83.9376	87.3929	79.2458	77.7603
T_RS01645	T_RS01645	FALSE	0.108594	1.64831	0.0658818	0.947472	0.991374	0	0	1.11917	1.74786	1.61726	0
T_RS17035	cyaY	TRUE	0.109096	0.764364	0.142728	0.886505	0.991374	6.28581	4.24706	5.59584	5.24357	6.46904	8.04417
T_RS13590	pipB2	TRUE	0.109356	0.311175	0.351431	0.725265	0.990146	1893.29	1883.57	2718.46	2326.4	2202.71	2096.85
T_RS06490	sscB	TRUE	0.111905	0.431792	0.259163	0.795509	0.991374	30.1719	23.3589	30.2175	34.9571	37.197	32.1767
T_RS16360	mlaB	TRUE	0.11296	1.04696	0.107894	0.91408	0.991374	6.28581	2.12353	1.11917	5.24357	3.23452	2.68139
T_RS12170	T_RS12170	TRUE	0.113487	1.44118	0.0787456	0.937235	0.991374	1.25716	2.12353	3.35751	1.74786	0	0
T_RS11615	entF	TRUE	0.113525	0.345718	0.328376	0.742627	0.991374	96.8015	67.953	99.606	78.6536	100.27	144.795
T_RS01450	yfhb	TRUE	0.114689	0.844959	0.135733	0.892032	0.991374	8.80014	4.24706	5.59584	5.24357	4.85178	10.7256
T_RS07430	T_RS07430	TRUE	0.115179	0.785111	0.146704	0.883366	0.991374	7.54298	2.12353	5.59584	5.24357	4.85178	10.7256
T_RS03430	gtdA	TRUE	0.11588	0.777637	0.149015	0.881542	0.991374	10.0573	10.6177	5.59584	12.235	17.7899	5.36278
T_RS04690	fliS	TRUE	0.116498	1.58752	0.0733834	0.941501	0.991374	1.25716	2.12353	0	0	1.61726	0
T_RS14480	mazG	TRUE	0.11698	0.784353	0.149142	0.881441	0.991374	6.28581	8.49413	6.71501	5.24357	4.85178	2.68139
T_RS12790	T_RS12790	TRUE	0.117078	0.700384	0.167163	0.867242	0.991374	8.80014	6.3706	8.95335	5.24357	4.85178	10.7256
T_RS15700	parC	TRUE	0.117849	0.400625	0.294162	0.768634	0.991374	42.7435	31.853	30.2175	29.7136	27.4934	32.1767
T_RS23460	deoB	TRUE	0.117933	0.433599	0.271985	0.785634	0.991374	55.3152	23.3589	47.0051	69.9143	43.666	45.5836
T_RS15310	T_RS15310	TRUE	0.118059	0.314477	0.375412	0.707354	0.987927	94.2872	78.5707	70.5076	48.94	50.1351	72.3975
T_RS16395	kdsC	TRUE	0.11811	0.652566	0.180994	0.856372	0.991374	17.6003	12.7412	11.1917	13.9829	1.61726	0
T_RS07800	T_RS07800	TRUE	0.118571	0.832361	0.142451	0.886724	0.991374	1.25716	4.24706	7.83418	6.99143	6.46904	2.68139
T_RS18475	rbsR	TRUE	0.118752	0.871181	0.136311	0.891575	0.991374	2.51433	8.49413	4.47667	0	8.0863	5.36278
T_RS08125	pspA	TRUE	0.119066	0.382265	0.311476	0.755439	0.991374	61.601	67.953	52.6009	59.4271	61.4559	34.8581
T_RS19970	pitA	TRUE	0.119642	0.579489	0.206461	0.836431	0.991374	12.5716	12.7412	14.5492	6.99143	1.61726	8.04417
T_RS05485	T_RS05485	TRUE	0.119664	0.553717	0.216111	0.828901	0.991374	89.2585	63.706	29.0984	34.9571	50.1351	53.6278
T_RS10130	clpS	TRUE	0.119906	0.357108	0.335769	0.737045	0.990579	67.8868	53.0883	66.0309	45.4443	45.2833	75.0789
T_RS26215	T_RS26215	TRUE	0.120063	0.781874	0.153558	0.877958	0.991374	5.02865	2.12353	7.83418	12.235	9.70356	5.36278
T_RS18480	rbsK	TRUE	0.122637	0.671559	0.182616	0.855099	0.991374	6.28581	4.24706	11.1917	5.24357	6.46904	16.0883
T_RS02500	pdxB	TRUE	0.122821	0.403148	0.304655	0.760629	0.991374	22.6289	23.3589	25.7409	31.4614	40.4315	24.1325
T_RS21230	ghxP	TRUE	0.123189	1.07691	0.114391	0.908928	0.991374	1.25716	0	2.23834	3.49571	6.46904	5.36278
T_RS20990	T_RS20990	TRUE	0.124148	1.05581	0.117585	0.906397	0.991374	5.02865	2.12353	7.83418	6.99143	0	2.68139
T_RS11360	rlpA	TRUE	0.124208	0.522223	0.237845	0.812001	0.991374	13.8288	6.3706	15.6684	22.7221	14.5553	10.7256
T_RS06465	sseB	TRUE	0.124314	0.280016	0.443952	0.657077	0.986225	906.414	940.725	1165.05	931.608	959.035	900.947
T_RS13800	gshA	TRUE	0.124804	0.458975	0.271919	0.785685	0.991374	23.8861	19.1118	20.145	17.4786	12.9381	16.0883
T_RS12120	acrA	TRUE	0.124824	0.398825	0.312979	0.754296	0.991374	30.1719	27.6059	24.6217	33.2093	42.0488	26.8139
T_RS01215	arfB	TRUE	0.124925	1.06141	0.117698	0.906307	0.991374	3.77149	4.24706	8.95335	5.24357	1.61726	5.36278
T_RS06535	ssaL	TRUE	0.126393	0.334791	0.377527	0.705782	0.987927	120.688	142.277	165.637	104.871	121.295	126.025
T_RS10035	serS	TRUE	0.126905	0.302033	0.42017	0.674361	0.986225	75.4298	63.706	63.7926	73.41	71.1595	56.3092
T_RS18995	T_RS18995	FALSE	0.127276	1.82436	0.0697645	0.944381	0.991374	1.25716	2.12353	1.11917	0	0	0
T_RS19960	uspA	TRUE	0.128166	0.528528	0.242497	0.808395	0.991374	46.515	40.3471	16.7875	15.7307	24.2589	24.1325
T_RS22490	rnr	TRUE	0.128654	0.264804	0.485848	0.627075	0.986225	82.9727	59.4589	79.461	97.88	90.5666	72.3975
T_RS16405	lptA	TRUE	0.129098	0.615468	0.209755	0.833859	0.991374	10.0573	10.6177	14.5492	12.235	6.46904	5.36278
T_RS15125	T_RS15125	TRUE	0.129486	0.759249	0.170545	0.864581	0.991374	6.28581	16.9883	5.59584	0	9.70356	5.36278
T_RS11125	tcuR	TRUE	0.12994	0.950723	0.136675	0.891288	0.991374	3.77149	4.24706	3.35751	0	4.85178	8.04417
T_RS22985	T_RS22985	TRUE	0.130587	1.21606	0.107385	0.914483	0.991374	5.02865	2.12353	2.23834	1.74786	0	2.68139
T_RS15695	plsC	TRUE	0.131058	0.796409	0.164561	0.869289	0.991374	6.28581	6.3706	3.35751	5.24357	6.46904	2.68139
T_RS18515	viaA	TRUE	0.132145	0.585543	0.225679	0.821451	0.991374	13.8288	12.7412	14.5492	15.7307	12.9381	8.04417
T_RS05085	T_RS05085	TRUE	0.13245	0.520336	0.254548	0.799072	0.991374	33.9434	31.853	41.4092	69.9143	53.3696	24.1325
T_RS20585	T_RS20585	TRUE	0.132565	0.577746	0.229452	0.818518	0.991374	12.5716	19.1118	13.43	10.4871	22.6416	13.4069
T_RS04060	sbcB	TRUE	0.132584	0.666172	0.199023	0.842244	0.991374	18.8574	10.6177	17.9067	19.2264	4.85178	8.04417
T_RS04540	T_RS04540	TRUE	0.13377	0.684223	0.195507	0.844996	0.991374	5.02865	8.49413	7.83418	5.24357	11.3208	8.04417
T_RS11950	T_RS11950	TRUE	0.13386	0.726699	0.184203	0.853854	0.991374	6.28581	6.3706	14.5492	10.4871	6.46904	8.04417
T_RS11975	T_RS11975	TRUE	0.1341	0.64275	0.208635	0.834733	0.991374	10.0573	6.3706	10.0725	10.4871	9.70356	10.7256
T_RS05225	sopE2	FALSE	0.134127	1.73484	0.0773137	0.938374	0.991374	1.25716	2.12353	1.11917	0	0	0
T_RS08765	pabC	TRUE	0.134253	0.919692	0.145976	0.88394	0.991374	5.02865	2.12353	3.35751	3.49571	3.23452	5.36278
T_RS20715	rplN	TRUE	0.134589	0.292213	0.460585	0.645097	0.986225	105.602	129.535	109.679	92.6364	142.319	109.937
T_RS09895	cmoM	TRUE	0.136021	0.710819	0.191358	0.848245	0.991374	5.02865	2.12353	16.7875	8.73929	6.46904	16.0883
T_RS19655	glyQ	TRUE	0.136678	0.373949	0.365499	0.714739	0.988451	33.9434	27.6059	27.9792	40.2007	43.666	26.8139
T_RS04590	fliR	TRUE	0.137221	1.32929	0.103229	0.917781	0.991374	2.51433	4.24706	1.11917	1.74786	3.23452	0
T_RS09860	aspC	TRUE	0.138025	0.489997	0.281686	0.778185	0.991374	25.1433	8.49413	25.7409	36.705	16.1726	16.0883
T_RS16415	rpoN	TRUE	0.138318	0.339192	0.407786	0.683431	0.986225	52.8008	53.0883	58.1968	41.9486	71.1595	72.3975
T_RS11825	ppiB	TRUE	0.138324	0.528798	0.261581	0.793644	0.991374	23.8861	16.9883	17.9067	19.2264	12.9381	13.4069
T_RS18395	T_RS18395	TRUE	0.139082	0.56069	0.248055	0.804092	0.991374	11.3145	14.8647	13.43	8.73929	9.70356	8.04417
T_RS14345	truD	TRUE	0.139833	0.662559	0.21105	0.832848	0.991374	5.02865	8.49413	6.71501	6.99143	17.7899	10.7256
T_RS14685	tcdA	TRUE	0.141818	0.514768	0.275498	0.782934	0.991374	21.3718	14.8647	12.3109	13.9829	8.0863	8.04417
T_RS01905	acrD	TRUE	0.142568	1.65763	0.0860069	0.931461	0.991374	1.25716	2.12353	1.11917	0	0	0
T_RS04860	flhD	TRUE	0.142784	0.611846	0.233365	0.815478	0.991374	7.54298	8.49413	14.5492	6.99143	4.85178	10.7256
T_RS14255	mutS	TRUE	0.143847	0.550881	0.261121	0.793999	0.991374	16.3431	12.7412	12.3109	19.2264	12.9381	5.36278
T_RS19955	dtpB	TRUE	0.146445	0.803027	0.182366	0.855296	0.991374	7.54298	4.24706	4.47667	3.49571	3.23452	8.04417
T_RS05395	T_RS05395	TRUE	0.147379	0.569753	0.258671	0.795889	0.991374	8.80014	16.9883	20.145	12.235	16.1726	10.7256
T_RS06715	pdxH	TRUE	0.147558	0.690828	0.213596	0.830862	0.991374	7.54298	2.12353	7.83418	6.99143	8.0863	13.4069
T_RS20795	rplQ	TRUE	0.147596	0.445958	0.330965	0.740671	0.991374	65.3725	72.2001	40.2901	27.9657	50.1351	45.5836
T_RS20480	cobA	TRUE	0.147989	1.42524	0.103834	0.917301	0.991374	5.02865	0	0	1.74786	0	2.68139
T_RS15145	fbaA	TRUE	0.148236	0.320152	0.463016	0.643353	0.986225	79.2012	65.8295	58.1968	59.4271	74.394	67.0347
T_RS12080	dnaX	TRUE	0.149156	0.369058	0.404153	0.6861	0.986225	40.2292	19.1118	45.8859	55.9314	64.6904	61.672
T_RS11170	nagA	TRUE	0.149367	0.471711	0.316649	0.75151	0.991374	16.3431	25.4824	21.2642	22.7221	25.8762	8.04417
T_RS14385	T_RS14385	TRUE	0.149828	1.64006	0.0913556	0.92721	0.991374	1.25716	2.12353	1.11917	0	0	0
T_RS01150	lpxA	TRUE	0.150269	0.415091	0.362015	0.717341	0.988451	27.6576	21.2353	29.0984	34.9571	40.4315	29.4953
T_RS05040	lpxM	TRUE	0.150437	0.553615	0.271736	0.785825	0.991374	11.3145	4.24706	8.95335	10.4871	16.1726	18.7697
T_RS03250	T_RS03250	TRUE	0.150526	0.811468	0.185498	0.852838	0.991374	11.3145	0	2.23834	8.73929	8.0863	13.4069
T_RS02780	nuoN	TRUE	0.150662	0.492237	0.306077	0.759546	0.991374	22.6289	14.8647	13.43	12.235	11.3208	16.0883
T_RS13360	rimM	TRUE	0.150735	0.286884	0.525421	0.599291	0.986225	77.9441	74.3236	72.746	50.6879	71.1595	80.4417
T_RS17585	hemE	TRUE	0.151552	0.420304	0.360577	0.718415	0.988614	18.8574	21.2353	31.3367	26.2179	24.2589	18.7697
T_RS13645	csiD	TRUE	0.152778	0.886444	0.172349	0.863163	0.991374	6.28581	10.6177	13.43	5.24357	3.23452	5.36278
T_RS04345	T_RS04345	FALSE	0.15388	1.66694	0.0923124	0.92645	0.991374	1.25716	0	1.11917	1.74786	0	0
T_RS13760	proW	TRUE	0.154326	1.18204	0.130559	0.896124	0.991374	2.51433	2.12353	1.11917	3.49571	3.23452	0
T_RS09325	pipB	TRUE	0.154425	0.346316	0.445907	0.655664	0.986225	42.7435	40.3471	57.0776	40.2007	48.5178	56.3092
T_RS08485	T_RS08485	FALSE	0.154614	1.04989	0.147267	0.882921	0.991374	5.02865	0	3.35751	12.235	3.23452	0
T_RS02145	ptsI	TRUE	0.15509	0.259728	0.597124	0.550425	0.986225	114.402	116.794	109.679	83.8971	135.85	126.025
T_RS15570	T_RS15570	TRUE	0.155416	0.542666	0.286394	0.774576	0.991374	25.1433	33.9765	34.6942	33.2093	32.3452	13.4069
T_RS11225	miaB	TRUE	0.15558	0.405341	0.383824	0.701109	0.987927	22.6289	19.1118	50.3626	34.9571	30.7279	40.2208
T_RS15915	T_RS15915	TRUE	0.155726	1.22425	0.1272	0.898782	0.991374	1.25716	2.12353	0	1.74786	4.85178	0
T_RS04045	T_RS04045	TRUE	0.155847	0.569924	0.273452	0.784506	0.991374	13.8288	10.6177	21.2642	12.235	9.70356	18.7697
T_RS08090	tyrR	TRUE	0.156186	0.544683	0.286746	0.774307	0.991374	20.1146	10.6177	20.145	8.73929	14.5553	37.5395
T_RS08780	fabG	TRUE	0.157255	0.320216	0.491091	0.623362	0.986225	64.1153	53.0883	59.3159	55.9314	76.0112	69.7161
T_RS00585	leuB	TRUE	0.158824	0.50811	0.312579	0.754601	0.991374	49.0293	61.5824	44.7667	22.7221	46.9005	42.9022
T_RS08105	pspE	TRUE	0.158853	0.755048	0.210388	0.833365	0.991374	10.0573	14.8647	10.0725	5.24357	9.70356	8.04417
T_RS06475	sseC	TRUE	0.160006	0.269193	0.59439	0.552251	0.986225	409.835	333.395	453.263	356.563	376.822	426.341
T_RS20535	crp	TRUE	0.160507	0.420311	0.381876	0.702553	0.987927	26.4004	27.6059	30.2175	20.9743	33.9625	34.8581
T_RS12385	thiI	TRUE	0.160992	0.657175	0.244976	0.806475	0.991374	6.28581	10.6177	10.0725	6.99143	6.46904	2.68139
T_RS11580	entC	TRUE	0.161331	0.720044	0.224057	0.822713	0.991374	12.5716	14.8647	7.83418	5.24357	9.70356	8.04417
T_RS06285	ppsA	TRUE	0.163621	0.361001	0.453241	0.650375	0.986225	60.3438	61.5824	64.9118	55.9314	63.0731	48.265
T_RS20770	rpmJ	TRUE	0.166687	0.308697	0.539968	0.589219	0.986225	56.5723	40.3471	52.6009	55.9314	51.7523	45.5836
T_RS20705	rpmC	TRUE	0.166698	0.582115	0.286366	0.774598	0.991374	16.3431	12.7412	15.6684	12.235	16.1726	18.7697
T_RS00965	pcnB	TRUE	0.167643	0.706981	0.237126	0.812559	0.991374	8.80014	4.24706	6.71501	5.24357	3.23452	8.04417
T_RS16915	T_RS16915	TRUE	0.168014	0.495629	0.338992	0.734616	0.990146	81.7156	110.424	81.6993	43.6964	97.0356	77.7603
T_RS14990	lysS	TRUE	0.168249	0.359224	0.468368	0.639522	0.986225	52.8008	74.3236	54.8393	45.4443	80.863	48.265
T_RS21275	nrfA	TRUE	0.169001	1.74892	0.096632	0.923019	0.991374	0	0	0	0	1.61726	0
T_RS10390	iaaA	TRUE	0.169159	0.698321	0.242236	0.808597	0.991374	10.0573	10.6177	12.3109	6.99143	4.85178	8.04417
T_RS16455	arcB	TRUE	0.170371	0.591914	0.28783	0.773477	0.991374	12.5716	8.49413	14.5492	13.9829	12.9381	13.4069
T_RS20380	hslO	TRUE	0.170742	0.597049	0.285976	0.774897	0.991374	11.3145	8.49413	6.71501	13.9829	22.6416	10.7256
T_RS14670	csdA	TRUE	0.170905	0.675695	0.252931	0.800321	0.991374	3.77149	8.49413	11.1917	3.49571	6.46904	8.04417
T_RS12070	recR	TRUE	0.171024	0.599906	0.285085	0.775579	0.991374	10.0573	10.6177	11.1917	8.73929	6.46904	5.36278
T_RS03025	rcsD	TRUE	0.171963	0.57492	0.299108	0.764857	0.991374	17.6003	14.8647	12.3109	15.7307	11.3208	5.36278
T_RS20395	igaA	TRUE	0.172047	0.606998	0.283439	0.77684	0.991374	16.3431	10.6177	14.5492	12.235	8.0863	13.4069
T_RS16290	ftsH	TRUE	0.172074	0.265931	0.647062	0.517592	0.986225	212.46	193.241	202.569	201.004	244.206	193.06
T_RS01635	T_RS01635	TRUE	0.172684	0.433109	0.398709	0.690108	0.986225	31.4291	25.4824	29.0984	29.7136	24.2589	18.7697
T_RS19835	bcsB	TRUE	0.172945	0.836314	0.206795	0.83617	0.991374	7.54298	14.8647	8.95335	3.49571	3.23452	0
T_RS08835	flgL	TRUE	0.173226	0.806016	0.214916	0.829833	0.991374	6.28581	6.3706	5.59584	0	1.61726	8.04417
T_RS07280	T_RS07280	TRUE	0.173924	0.668883	0.260021	0.794848	0.991374	6.28581	16.9883	12.3109	3.49571	12.9381	8.04417
T_RS14130	sipD	TRUE	0.175015	1.59344	0.109835	0.91254	0.991374	1.25716	0	1.11917	0	0	2.68139
T_RS23365	fhuF	TRUE	0.175519	0.58501	0.300028	0.764156	0.991374	28.9147	19.1118	34.6942	43.6964	48.5178	37.5395
T_RS16255	rimP	TRUE	0.175649	0.458334	0.383234	0.701547	0.987927	28.9147	10.6177	16.7875	22.7221	14.5553	18.7697
T_RS06220	rplT	TRUE	0.176026	0.469339	0.37505	0.707623	0.987927	90.5157	70.0766	68.2693	31.4614	63.0731	91.1672
T_RS09290	T_RS09290	TRUE	0.177246	0.568098	0.311999	0.755041	0.991374	111.887	74.3236	54.8393	59.4271	51.7523	58.9906
T_RS09490	pyrD	TRUE	0.179089	1.64616	0.108792	0.913367	0.991374	0	0	1.11917	0	1.61726	2.68139
T_RS02330	T_RS02330	TRUE	0.179481	0.75452	0.237875	0.811978	0.991374	10.0573	4.24706	6.71501	6.99143	4.85178	8.04417
T_RS05635	T_RS05635	TRUE	0.179513	1.82228	0.0985105	0.921527	0.991374	0	0	1.11917	0	0	0
T_RS12660	hemB	TRUE	0.179727	0.503908	0.356668	0.721341	0.988919	33.9434	14.8647	25.7409	24.47	22.6416	34.8581
T_RS03960	T_RS03960	TRUE	0.181173	0.530906	0.341253	0.732913	0.990146	10.0573	10.6177	19.0259	6.99143	11.3208	21.4511
T_RS15565	hybO	TRUE	0.182841	0.40369	0.452925	0.650603	0.986225	25.1433	21.2353	36.9326	40.2007	32.3452	21.4511
T_RS13215	dnaQ	TRUE	0.182979	0.821406	0.222763	0.82372	0.991374	3.77149	2.12353	6.71501	5.24357	6.46904	8.04417
T_RS00625	rsmH	TRUE	0.183504	0.392396	0.467649	0.640035	0.986225	71.6583	78.5707	107.44	73.41	61.4559	58.9906
T_RS04735	yecC	TRUE	0.183507	0.86888	0.211199	0.832732	0.991374	2.51433	2.12353	6.71501	6.99143	4.85178	2.68139
T_RS14200	invE	TRUE	0.183967	1.59313	0.115475	0.908068	0.991374	2.51433	0	0	1.74786	0	0
T_RS00235	ileS	TRUE	0.184035	0.286349	0.642696	0.520421	0.986225	82.9727	57.3354	85.0568	90.8886	90.5666	80.4417
T_RS14715	recD	TRUE	0.18454	0.576696	0.319996	0.748972	0.991374	7.54298	10.6177	17.9067	15.7307	11.3208	5.36278
T_RS14380	cysD	TRUE	0.185214	0.367372	0.50416	0.614149	0.986225	149.602	99.806	105.202	129.341	85.7148	69.7161
T_RS06205	thrS	TRUE	0.185365	0.255476	0.725569	0.468103	0.986225	143.317	118.918	125.347	122.35	122.912	101.893
T_RS23320	opgB	TRUE	0.189007	0.543213	0.347942	0.727884	0.990146	16.3431	14.8647	17.9067	15.7307	16.1726	13.4069
T_RS14075	prgJ	TRUE	0.189451	1.60512	0.118029	0.906045	0.991374	0	0	0	1.74786	3.23452	0
T_RS10730	modE	TRUE	0.190163	0.758032	0.250864	0.801919	0.991374	3.77149	8.49413	6.71501	12.235	17.7899	0
T_RS16045	tdcC	FALSE	0.190634	1.71272	0.111304	0.911375	0.991374	1.25716	2.12353	1.11917	0	0	0
T_RS20775	rpsM	TRUE	0.190958	0.332611	0.574119	0.565887	0.986225	158.402	140.153	142.134	131.089	184.368	155.521
T_RS10425	T_RS10425	TRUE	0.191072	0.385477	0.495677	0.620122	0.986225	40.2292	44.5942	61.5543	61.175	53.3696	29.4953
T_RS20105	rpoH	TRUE	0.191141	0.207236	0.922336	0.356354	0.986225	526.751	431.077	542.797	522.609	502.968	423.66
T_RS21580	T_RS21580	FALSE	0.195333	0.441904	0.442025	0.658471	0.986225	33.9434	33.9765	30.2175	24.47	30.7279	24.1325
T_RS06330	sufC	TRUE	0.195611	0.493026	0.396755	0.691548	0.986225	18.8574	14.8647	32.4559	31.4614	25.8762	21.4511
T_RS08075	tpx	TRUE	0.195822	0.491409	0.39849	0.690269	0.986225	33.9434	48.8412	24.6217	15.7307	43.666	26.8139
T_RS20650	bfr	TRUE	0.197392	0.555786	0.355159	0.722471	0.988919	23.8861	19.1118	42.5284	31.4614	33.9625	37.5395
T_RS23945	T_RS23945	TRUE	0.197627	0.5309	0.372248	0.709708	0.987927	16.3431	14.8647	32.4559	31.4614	32.3452	24.1325
T_RS07405	hybD	TRUE	0.197691	1.71049	0.115576	0.907989	0.991374	1.25716	0	1.11917	1.74786	0	0
T_RS14595	ppnN	TRUE	0.198041	0.351237	0.56384	0.572863	0.986225	50.2865	55.2118	51.4817	45.4443	63.0731	40.2208
T_RS07585	narH	TRUE	0.198073	1.96577	0.100761	0.91974	0.991374	0	0	1.11917	0	0	0
T_RS20845	T_RS20845	TRUE	0.199174	0.580165	0.343306	0.731368	0.990146	17.6003	25.4824	14.5492	10.4871	19.4071	8.04417
T_RS21390	adiA	TRUE	0.199274	1.73024	0.115171	0.90831	0.991374	1.25716	0	1.11917	1.74786	0	0
T_RS05280	htpX	TRUE	0.199532	0.428556	0.465592	0.641507	0.986225	37.7149	23.3589	41.4092	48.94	42.0488	32.1767
T_RS19510	T_RS19510	TRUE	0.201025	1.08136	0.185899	0.852524	0.991374	6.28581	6.3706	4.47667	0	1.61726	5.36278
T_RS23375	T_RS23375	TRUE	0.203381	0.329939	0.61642	0.537617	0.986225	74.1726	63.706	102.963	94.3843	79.2458	64.3533
T_RS19395	T_RS19395	TRUE	0.204276	1.03083	0.198166	0.842915	0.991374	1.25716	6.3706	2.23834	0	8.0863	2.68139
T_RS09005	mdoG	TRUE	0.204621	0.355341	0.575844	0.564721	0.986225	42.7435	38.2236	31.3367	22.7221	40.4315	40.2208
T_RS21485	T_RS21485	TRUE	0.204875	1.627	0.125922	0.899794	0.991374	0	0	1.11917	0	0	0
T_RS22635	cycA	TRUE	0.205057	0.519675	0.394588	0.693147	0.986225	28.9147	19.1118	13.43	15.7307	12.9381	13.4069
T_RS06165	pfkB	TRUE	0.20539	0.673653	0.304889	0.760451	0.991374	7.54298	8.49413	7.83418	15.7307	25.8762	8.04417
T_RS04000	wzzB	TRUE	0.206407	0.670343	0.307912	0.758149	0.991374	8.80014	10.6177	10.0725	5.24357	4.85178	5.36278
T_RS14680	rarD	TRUE	0.207232	1.79078	0.115722	0.907873	0.991374	0	0	1.11917	0	0	0
T_RS10870	cydB	TRUE	0.207297	0.427846	0.484513	0.628022	0.986225	28.9147	21.2353	20.145	13.9829	17.7899	24.1325
T_RS16975	rarD	TRUE	0.207848	0.909234	0.228597	0.819182	0.991374	3.77149	6.3706	5.59584	5.24357	4.85178	0
T_RS17645	rpoC	TRUE	0.20805	0.379749	0.547862	0.583787	0.986225	258.975	233.589	230.549	194.012	312.131	270.82
T_RS06600	mdtK	TRUE	0.208068	0.782189	0.266007	0.790233	0.991374	5.02865	6.3706	3.35751	5.24357	9.70356	2.68139
T_RS03900	galF	TRUE	0.20863	0.535119	0.389876	0.696628	0.986333	25.1433	23.3589	12.3109	10.4871	11.3208	8.04417
T_RS08140	sapB	TRUE	0.209159	1.64583	0.127084	0.898874	0.991374	0	2.12353	3.35751	0	0	0
T_RS18485	rbsB	TRUE	0.209302	0.519987	0.402513	0.687307	0.986225	290.405	237.836	298.818	267.422	122.912	112.618
T_RS12000	T_RS12000	TRUE	0.210613	0.907635	0.232046	0.816502	0.991374	2.51433	4.24706	3.35751	6.99143	9.70356	0
T_RS01300	pssA	TRUE	0.212185	0.489626	0.433362	0.664752	0.986225	16.3431	12.7412	23.5025	13.9829	8.0863	16.0883
T_RS15025	sdhE	TRUE	0.212504	0.825479	0.257431	0.796846	0.991374	6.28581	6.3706	6.71501	6.99143	6.46904	2.68139
T_RS23280	hsdR	TRUE	0.213201	0.920754	0.231551	0.816887	0.991374	8.80014	4.24706	2.23834	6.99143	3.23452	0
T_RS00245	fkpB	TRUE	0.214295	0.506957	0.422708	0.672509	0.986225	21.3718	8.49413	19.0259	26.2179	17.7899	16.0883
T_RS04720	tcyJ	TRUE	0.214519	0.373147	0.574892	0.565364	0.986225	72.9154	61.5824	74.9843	59.4271	50.1351	50.9464
T_RS22140	tviE	TRUE	0.214682	0.577976	0.371437	0.710312	0.987927	12.5716	8.49413	10.0725	8.73929	6.46904	8.04417
T_RS20730	rpsN	TRUE	0.214869	0.401968	0.534543	0.592966	0.986225	108.116	91.3119	111.917	78.6536	92.1838	96.53
T_RS17665	rplA	TRUE	0.214963	0.425766	0.504885	0.61364	0.986225	56.5723	42.4706	38.0517	40.2007	64.6904	53.6278
T_RS09495	pepN	TRUE	0.216611	0.359743	0.602128	0.547089	0.986225	50.2865	31.853	36.9326	38.4529	50.1351	48.265
T_RS01130	bamA	TRUE	0.218092	0.332165	0.656579	0.511452	0.986225	150.86	152.894	198.093	153.811	182.75	155.521
T_RS05340	T_RS05340	TRUE	0.219237	0.370038	0.592472	0.553534	0.986225	95.5444	101.93	81.6993	73.41	122.912	77.7603
T_RS16740	dusB	TRUE	0.219449	0.466429	0.470488	0.638006	0.986225	23.8861	25.4824	11.1917	13.9829	24.2589	10.7256
T_RS15085	pepP	TRUE	0.219736	0.359449	0.611312	0.540993	0.986225	42.7435	23.3589	34.6942	41.9486	42.0488	37.5395
T_RS08905	murJ	TRUE	0.220155	0.737587	0.298481	0.765336	0.991374	13.8288	6.3706	4.47667	6.99143	6.46904	8.04417
T_RS11585	fepB	TRUE	0.220297	0.510276	0.431722	0.665943	0.986225	23.8861	31.853	23.5025	20.9743	29.1107	13.4069
T_RS12290	cyoA	TRUE	0.22079	0.28468	0.775574	0.438001	0.986225	66.6296	74.3236	59.3159	43.6964	59.8386	42.9022
T_RS10830	tolB	TRUE	0.221021	0.337307	0.655252	0.512306	0.986225	54.058	44.5942	34.6942	26.2179	42.0488	42.9022
T_RS17580	nfi	TRUE	0.223159	0.708988	0.314757	0.752946	0.991374	5.02865	2.12353	10.0725	8.73929	9.70356	10.7256
T_RS15490	uxuA	TRUE	0.223378	0.485601	0.460004	0.645513	0.986225	20.1146	23.3589	23.5025	12.235	35.5797	32.1767
T_RS08805	yceD	TRUE	0.225408	0.340142	0.662688	0.50753	0.986225	59.0866	46.7177	34.6942	22.7221	32.3452	40.2208
T_RS23300	yjiA	TRUE	0.228105	0.568156	0.401483	0.688064	0.986225	21.3718	16.9883	11.1917	12.235	11.3208	8.04417
T_RS03635	T_RS03635	TRUE	0.228213	0.346003	0.659571	0.509529	0.986225	79.2012	72.2001	125.347	69.9143	97.0356	120.663
T_RS17695	T_RS17695	FALSE	0.228473	1.66456	0.137257	0.890827	0.991374	0	2.12353	2.23834	0	0	0
T_RS19800	T_RS19800	TRUE	0.228505	0.34875	0.65521	0.512332	0.986225	138.288	114.671	170.114	159.055	114.825	85.8045
T_RS12560	rdgC	TRUE	0.22954	0.507876	0.451961	0.651297	0.986225	12.5716	19.1118	20.145	12.235	19.4071	13.4069
T_RS07285	ydfG	TRUE	0.229872	0.461009	0.498628	0.618041	0.986225	25.1433	8.49413	21.2642	24.47	24.2589	29.4953
T_RS12075	T_RS12075	TRUE	0.23031	0.723988	0.318113	0.750399	0.991374	13.8288	8.49413	6.71501	6.99143	1.61726	2.68139
T_RS14020	sitA	TRUE	0.2312	0.239115	0.966898	0.333595	0.986225	575.78	530.883	494.672	386.276	502.968	431.704
T_RS20905	aceB	TRUE	0.23137	0.36679	0.630796	0.528174	0.986225	167.203	121.041	91.7718	89.1407	105.122	96.53
T_RS22455	hfq	TRUE	0.231671	0.352878	0.656519	0.51149	0.986225	42.7435	31.853	36.9326	38.4529	29.1107	21.4511
T_RS08565	icd	TRUE	0.231764	0.2523	0.918606	0.358301	0.986225	197.375	163.512	155.564	148.568	231.268	185.016
T_RS17255	ilvL	TRUE	0.231839	0.571077	0.405968	0.684766	0.986225	17.6003	33.9765	41.4092	20.9743	30.7279	24.1325
T_RS09635	T_RS09635	TRUE	0.23192	1.77753	0.130473	0.896192	0.991374	1.25716	0	0	0	0	0
T_RS06030	T_RS06030	TRUE	0.232285	1.28031	0.18143	0.85603	0.991374	0	2.12353	1.11917	0	4.85178	2.68139
T_RS18715	rnpA	TRUE	0.23233	1.28299	0.181085	0.856301	0.991374	3.77149	2.12353	1.11917	1.74786	0	0
T_RS14600	sdaC	TRUE	0.233465	0.51733	0.451289	0.651782	0.986225	23.8861	19.1118	10.0725	12.235	21.0244	13.4069
T_RS08725	T_RS08725	TRUE	0.234183	0.927129	0.252589	0.800586	0.991374	3.77149	0	4.47667	8.73929	6.46904	2.68139
T_RS09175	agp	TRUE	0.234451	0.576487	0.406689	0.684236	0.986225	8.80014	16.9883	12.3109	6.99143	24.2589	13.4069
T_RS15190	tkt	TRUE	0.235835	0.399616	0.590154	0.555087	0.986225	46.515	44.5942	27.9792	31.4614	48.5178	29.4953
T_RS08695	T_RS08695	TRUE	0.23634	1.07303	0.220255	0.825673	0.991374	6.28581	4.24706	2.23834	1.74786	1.61726	2.68139
T_RS15075	ubiI	TRUE	0.237126	0.461584	0.513721	0.607447	0.986225	20.1146	21.2353	17.9067	13.9829	19.4071	13.4069
T_RS00690	ftsZ	TRUE	0.237165	0.292248	0.811521	0.417066	0.986225	80.4584	65.8295	67.1501	68.1664	98.6529	72.3975
T_RS18665	phoU	TRUE	0.238778	1.09332	0.218397	0.82712	0.991374	2.51433	4.24706	4.47667	3.49571	1.61726	0
T_RS17650	rpoB	TRUE	0.239196	0.348689	0.685987	0.492722	0.986225	269.033	235.712	247.336	183.525	247.441	227.918
T_RS02525	folC	TRUE	0.239355	0.633672	0.377727	0.705633	0.987927	7.54298	8.49413	8.95335	6.99143	11.3208	8.04417
T_RS01460	mltF	TRUE	0.239728	1.24656	0.192312	0.847498	0.991374	0	4.24706	4.47667	1.74786	3.23452	0
T_RS06530	ssaK	TRUE	0.240365	0.434958	0.552615	0.580527	0.986225	62.8581	50.9648	76.1035	40.2007	45.2833	69.7161
T_RS10365	rimO	TRUE	0.240385	0.781945	0.30742	0.758524	0.991374	8.80014	12.7412	5.59584	1.74786	4.85178	2.68139
T_RS22415	T_RS22415	FALSE	0.241434	0.619208	0.389907	0.696605	0.986333	13.8288	10.6177	6.71501	10.4871	14.5553	5.36278
T_RS16235	truB	TRUE	0.241768	0.433304	0.557964	0.576869	0.986225	30.1719	38.2236	34.6942	20.9743	33.9625	29.4953
T_RS07475	T_RS07475	TRUE	0.242517	1.93927	0.125056	0.900479	0.991374	0	0	1.11917	0	0	0
T_RS06340	sufS	TRUE	0.242555	0.430069	0.56399	0.572761	0.986225	47.7722	36.1	51.4817	38.4529	59.8386	61.672
T_RS12255	lon	TRUE	0.243497	0.218735	1.1132	0.265621	0.986225	246.404	182.624	201.45	190.516	215.096	185.016
T_RS20755	rpmD	TRUE	0.243801	0.829286	0.293989	0.768766	0.991374	3.77149	6.3706	3.35751	3.49571	11.3208	5.36278
T_RS22145	tviD	TRUE	0.243998	0.567044	0.430298	0.666979	0.986225	6.28581	12.7412	21.2642	8.73929	17.7899	18.7697
T_RS01135	skp	TRUE	0.244536	0.343476	0.711944	0.476499	0.986225	46.515	46.7177	53.7201	33.2093	56.6041	56.3092
T_RS06780	ydgT	TRUE	0.244562	0.533916	0.458054	0.646913	0.986225	17.6003	14.8647	12.3109	8.73929	16.1726	16.0883
T_RS17150	wecB	TRUE	0.244819	0.509395	0.480607	0.630796	0.986225	15.086	8.49413	13.43	10.4871	14.5553	18.7697
T_RS12870	pepD	TRUE	0.247449	0.40589	0.609647	0.542096	0.986225	31.4291	33.9765	27.9792	22.7221	40.4315	26.8139
T_RS01145	fabZ	TRUE	0.248216	0.521866	0.475632	0.634337	0.986225	23.8861	19.1118	11.1917	10.4871	16.1726	13.4069
T_RS20670	rplD	TRUE	0.248389	0.471862	0.526401	0.59861	0.986225	71.6583	63.706	52.6009	52.4357	61.4559	45.5836
T_RS26185	T_RS26185	FALSE	0.248618	0.600376	0.414104	0.678798	0.986225	8.80014	8.49413	16.7875	13.9829	14.5553	10.7256
T_RS07215	dmsB	TRUE	0.248674	1.86747	0.133161	0.894066	0.991374	0	0	0	0	1.61726	0
T_RS11935	mnmH	TRUE	0.251242	0.682655	0.368037	0.712846	0.988136	5.02865	6.3706	14.5492	13.9829	8.0863	2.68139
T_RS16245	infB	TRUE	0.251434	0.360185	0.698068	0.485134	0.986225	255.204	195.365	238.383	213.239	216.713	185.016
T_RS05930	T_RS05930	TRUE	0.252168	2.10807	0.119621	0.904784	0.991374	0	0	0	0	1.61726	0
T_RS22195	T_RS22195	TRUE	0.252168	1.90288	0.13252	0.894573	0.991374	0	0	1.11917	0	0	0
T_RS09790	T_RS09790	TRUE	0.252168	1.84544	0.136644	0.891312	0.991374	0	0	1.11917	0	0	0
T_RS19775	dppC	TRUE	0.252168	1.81593	0.138865	0.889557	0.991374	0	0	0	0	1.61726	0
T_RS09810	T_RS09810	TRUE	0.252168	1.80446	0.139748	0.888859	0.991374	0	0	0	0	1.61726	0
T_RS07655	T_RS07655	TRUE	0.252168	1.73848	0.145051	0.88467	0.991374	0	0	0	0	1.61726	0
T_RS14110	sicP	TRUE	0.252168	1.7191	0.146687	0.883379	0.991374	0	0	1.11917	0	0	0
T_RS08845	flgJ	TRUE	0.252168	1.7152	0.14702	0.883116	0.991374	1.25716	0	0	0	0	0
T_RS08855	flgH	TRUE	0.252168	1.70946	0.147513	0.882727	0.991374	0	0	1.11917	0	0	0
T_RS14695	T_RS14695	FALSE	0.252168	1.70863	0.147586	0.88267	0.991374	1.25716	0	0	0	0	0
T_RS02610	yfcF	TRUE	0.253524	0.771839	0.328467	0.742559	0.991374	10.0573	4.24706	14.5492	8.73929	4.85178	13.4069
T_RS11980	cnoX	TRUE	0.254047	0.607721	0.418032	0.675924	0.986225	16.3431	16.9883	11.1917	10.4871	24.2589	16.0883
T_RS16040	tdcD	TRUE	0.255076	1.86784	0.136562	0.891377	0.991374	1.25716	0	0	0	0	0
T_RS20445	damX	TRUE	0.256186	0.331443	0.772941	0.439557	0.986225	47.7722	40.3471	54.8393	47.1921	50.1351	40.2208
T_RS08640	potC	TRUE	0.256499	1.14685	0.223655	0.823026	0.991374	2.51433	2.12353	3.35751	0	1.61726	5.36278
T_RS10055	lrp	TRUE	0.256655	0.514587	0.498759	0.617949	0.986225	18.8574	21.2353	15.6684	8.73929	19.4071	16.0883
T_RS15615	exbB	TRUE	0.257131	0.334188	0.76942	0.441644	0.986225	80.4584	87.0648	102.963	78.6536	77.6285	53.6278
T_RS02175	ligA	TRUE	0.257995	0.559884	0.460801	0.644941	0.986225	25.1433	10.6177	13.43	12.235	11.3208	18.7697
T_RS01735	T_RS01735	FALSE	0.260775	0.779309	0.334624	0.737909	0.990736	6.28581	4.24706	8.95335	5.24357	4.85178	8.04417
T_RS11120	fur	TRUE	0.260941	0.403547	0.646618	0.517879	0.986225	25.1433	29.7294	26.86	20.9743	25.8762	13.4069
T_RS25915	T_RS25915	FALSE	0.261876	1.17825	0.222259	0.824113	0.991374	2.51433	2.12353	3.35751	1.74786	1.61726	2.68139
T_RS20765	secY	TRUE	0.263048	0.4072	0.645992	0.518285	0.986225	340.691	284.553	301.056	256.935	363.884	300.316
T_RS10595	moaD	TRUE	0.263081	1.95547	0.134535	0.892979	0.991374	0	0	1.11917	0	0	0
T_RS14340	surE	TRUE	0.263739	0.852042	0.309537	0.756913	0.991374	6.28581	0	4.47667	3.49571	4.85178	10.7256
T_RS20020	T_RS20020	FALSE	0.2647	1.87681	0.141037	0.887841	0.991374	0	0	1.11917	0	0	0
T_RS00025	yaaA	TRUE	0.265113	0.533304	0.497114	0.619109	0.986225	12.5716	6.3706	12.3109	12.235	21.0244	21.4511
T_RS23530	creA	TRUE	0.266225	0.614855	0.432988	0.665024	0.986225	12.5716	6.3706	10.0725	12.235	16.1726	13.4069
T_RS17785	oxyR	TRUE	0.266762	0.303696	0.878384	0.379735	0.986225	52.8008	67.953	87.2951	57.6793	84.0975	58.9906
T_RS12415	thiL	TRUE	0.266842	0.60873	0.438358	0.661126	0.986225	10.0573	8.49413	12.3109	6.99143	11.3208	13.4069
T_RS13925	hypF	TRUE	0.266843	0.912461	0.292444	0.769948	0.991374	3.77149	2.12353	4.47667	1.74786	4.85178	8.04417
T_RS20915	aceK	TRUE	0.267335	0.635495	0.420673	0.673994	0.986225	10.0573	10.6177	14.5492	8.73929	8.0863	8.04417
T_RS18645	pstS	TRUE	0.267605	0.861088	0.310776	0.755971	0.991374	18.8574	14.8647	19.0259	13.9829	16.1726	16.0883
T_RS02685	T_RS02685	TRUE	0.268395	0.66071	0.406222	0.684579	0.986225	12.5716	6.3706	14.5492	17.4786	8.0863	5.36278
T_RS10445	mntS	TRUE	0.268793	0.389088	0.690829	0.489673	0.986225	93.03	78.5707	123.109	96.1321	82.4803	72.3975
T_RS16730	panF	TRUE	0.270653	1.04263	0.259588	0.795182	0.991374	3.77149	2.12353	1.11917	1.74786	6.46904	5.36278
T_RS11955	T_RS11955	TRUE	0.27101	0.621594	0.435992	0.662842	0.986225	3.77149	6.3706	16.7875	17.4786	17.7899	5.36278
T_RS18700	mnmE	TRUE	0.271247	1.03778	0.261373	0.793805	0.991374	2.51433	4.24706	2.23834	3.49571	4.85178	0
T_RS14070	prgK	TRUE	0.271279	1.27236	0.21321	0.831163	0.991374	3.77149	0	1.11917	1.74786	0	2.68139
T_RS09885	mukE	TRUE	0.272182	0.869634	0.312984	0.754293	0.991374	11.3145	6.3706	4.47667	1.74786	0	5.36278
T_RS15825	T_RS15825	TRUE	0.272632	1.42832	0.190876	0.848623	0.991374	1.25716	2.12353	3.35751	1.74786	0	0
T_RS07735	tehA	TRUE	0.27283	1.03774	0.262908	0.792621	0.991374	1.25716	2.12353	2.23834	1.74786	8.0863	5.36278
T_RS16230	rpsO	TRUE	0.273073	0.335869	0.813033	0.416199	0.986225	56.5723	44.5942	41.4092	27.9657	45.2833	48.265
T_RS05250	rsmF	TRUE	0.273816	1.14771	0.238577	0.811434	0.991374	3.77149	2.12353	2.23834	1.74786	1.61726	2.68139
T_RS22250	T_RS22250	TRUE	0.273925	0.656426	0.417298	0.676461	0.986225	10.0573	6.3706	4.47667	5.24357	19.4071	16.0883
T_RS11250	T_RS11250	TRUE	0.274425	0.660911	0.415222	0.67798	0.986225	64.1153	38.2236	15.6684	26.2179	33.9625	24.1325
T_RS10765	gpmA	TRUE	0.27447	0.280518	0.97844	0.327857	0.986225	94.2872	97.6825	83.9376	68.1664	103.505	67.0347
T_RS18210	fdxH	TRUE	0.275293	0.460052	0.598396	0.549576	0.986225	20.1146	14.8647	17.9067	12.235	12.9381	16.0883
T_RS05955	T_RS05955	TRUE	0.276469	0.380995	0.725649	0.468054	0.986225	26.4004	36.1	39.1709	20.9743	38.8142	29.4953
T_RS21055	plsB	TRUE	0.277301	0.478329	0.579729	0.562098	0.986225	37.7149	14.8647	13.43	20.9743	19.4071	21.4511
T_RS17930	menA	TRUE	0.277725	0.564135	0.492303	0.622505	0.986225	12.5716	16.9883	22.3834	13.9829	24.2589	16.0883
T_RS06360	lpp	TRUE	0.279261	0.249751	1.11816	0.263499	0.986225	583.323	513.895	436.476	396.764	405.932	265.458
T_RS22495	rlmB	TRUE	0.27953	0.99517	0.280886	0.778798	0.991374	6.28581	2.12353	0	3.49571	4.85178	2.68139
T_RS23440	yjjW	TRUE	0.279637	1.90296	0.146948	0.883173	0.991374	1.25716	0	0	0	0	0
T_RS09780	T_RS09780	TRUE	0.279661	0.565128	0.494863	0.620697	0.986225	12.5716	12.7412	13.43	13.9829	14.5553	5.36278
T_RS01185	ldcC	TRUE	0.280161	0.610724	0.458736	0.646423	0.986225	8.80014	10.6177	11.1917	6.99143	14.5553	10.7256
T_RS18400	polA	TRUE	0.280667	0.434515	0.64593	0.518325	0.986225	32.6862	29.7294	16.7875	17.4786	35.5797	21.4511
T_RS05065	kdgA	TRUE	0.280799	0.901817	0.31137	0.755519	0.991374	3.77149	4.24706	4.47667	1.74786	4.85178	5.36278
T_RS17670	rplK	TRUE	0.282339	0.462926	0.6099	0.541928	0.986225	27.6576	21.2353	15.6684	12.235	19.4071	18.7697
T_RS14325	rpoS	FALSE	0.282512	0.191634	1.47422	0.140421	0.986225	647.439	581.848	538.32	435.216	676.015	520.19
T_RS20750	rpsE	TRUE	0.282666	0.509213	0.555105	0.578823	0.986225	72.9154	48.8412	62.6734	50.6879	92.1838	85.8045
T_RS06460	sseA	TRUE	0.282763	0.235713	1.19961	0.230292	0.986225	525.494	450.189	588.683	459.686	593.535	493.376
T_RS20605	T_RS20605	TRUE	0.283222	0.512293	0.552851	0.580365	0.986225	12.5716	21.2353	14.5492	12.235	29.1107	10.7256
T_RS22860	ridA	TRUE	0.28371	0.877885	0.323174	0.746564	0.991374	6.28581	2.12353	2.23834	3.49571	4.85178	5.36278
T_RS22840	treB	TRUE	0.283739	0.673919	0.421029	0.673734	0.986225	16.3431	14.8647	4.47667	5.24357	16.1726	8.04417
T_RS23070	sefC	TRUE	0.284387	1.10693	0.256915	0.797244	0.991374	2.51433	0	1.11917	1.74786	4.85178	5.36278
T_RS15155	epd	TRUE	0.287227	0.402753	0.713159	0.475748	0.986225	23.8861	27.6059	33.5751	31.4614	43.666	21.4511
T_RS16720	accC	TRUE	0.288422	0.388948	0.741543	0.458364	0.986225	31.4291	38.2236	34.6942	27.9657	35.5797	18.7697
T_RS18705	yidC	TRUE	0.288511	0.431837	0.668102	0.504069	0.986225	26.4004	31.853	23.5025	13.9829	17.7899	10.7256
T_RS00695	lpxC	TRUE	0.2886	0.244306	1.18131	0.23748	0.986225	162.174	159.265	191.378	138.081	163.343	128.707
T_RS17995	lsrB	TRUE	0.289534	0.689374	0.419996	0.674489	0.986225	6.28581	10.6177	3.35751	3.49571	16.1726	5.36278
T_RS08280	T_RS08280	TRUE	0.289904	0.909453	0.318767	0.749903	0.991374	2.51433	6.3706	8.95335	3.49571	8.0863	5.36278
T_RS18420	T_RS18420	TRUE	0.2904	0.496454	0.584948	0.558583	0.986225	30.1719	16.9883	69.3884	97.88	45.2833	18.7697
T_RS23415	prfC	TRUE	0.292479	0.600094	0.487389	0.625983	0.986225	7.54298	10.6177	12.3109	8.73929	16.1726	10.7256
T_RS20270	glgP	TRUE	0.292732	0.369315	0.792636	0.42799	0.986225	33.9434	19.1118	45.8859	34.9571	35.5797	42.9022
T_RS14140	sipB	TRUE	0.293722	1.27441	0.230477	0.817721	0.991374	2.51433	4.24706	1.11917	0	1.61726	0
T_RS20440	aroB	TRUE	0.293885	0.346042	0.849276	0.395728	0.986225	35.2006	38.2236	40.2901	22.7221	46.9005	40.2208
T_RS04900	cheB	TRUE	0.295102	1.26272	0.233703	0.815216	0.991374	2.51433	0	0	1.74786	3.23452	2.68139
T_RS09150	T_RS09150	TRUE	0.295393	0.976721	0.302433	0.762322	0.991374	3.77149	2.12353	4.47667	1.74786	1.61726	5.36278
T_RS10155	T_RS10155	TRUE	0.295554	0.809068	0.365302	0.714886	0.988451	12.5716	2.12353	8.95335	6.99143	1.61726	13.4069
T_RS18505	kup	TRUE	0.295605	0.905895	0.326313	0.744187	0.991374	3.77149	2.12353	3.35751	5.24357	6.46904	2.68139
T_RS05385	T_RS05385	TRUE	0.295642	1.01945	0.29	0.771816	0.991374	3.77149	2.12353	2.23834	5.24357	4.85178	0
T_RS08870	flgE	TRUE	0.295784	1.2765	0.231715	0.816759	0.991374	3.77149	0	1.11917	1.74786	0	2.68139
T_RS10440	mntR	TRUE	0.296208	0.87966	0.33673	0.73632	0.990146	3.77149	8.49413	7.83418	5.24357	4.85178	0
T_RS08410	cls	TRUE	0.297013	0.796391	0.372948	0.709187	0.987927	8.80014	4.24706	3.35751	3.49571	6.46904	8.04417
T_RS18870	ibpB	TRUE	0.297645	0.45536	0.653647	0.51334	0.986225	32.6862	44.5942	30.2175	19.2264	38.8142	21.4511
T_RS01000	fhuA	FALSE	0.298124	0.473626	0.629451	0.529054	0.986225	36.4577	19.1118	24.6217	33.2093	32.3452	24.1325
T_RS20785	rpsD	TRUE	0.298524	0.411789	0.724944	0.468486	0.986225	182.289	169.883	163.399	155.559	211.861	144.795
T_RS14470	eno	TRUE	0.29891	0.401608	0.744283	0.456705	0.986225	113.145	101.93	116.394	92.6364	153.64	120.663
T_RS06510	T_RS06510	TRUE	0.299005	0.370442	0.807157	0.419576	0.986225	84.2299	57.3354	71.6268	57.6793	69.5422	69.7161
T_RS22700	T_RS22700	TRUE	0.299505	0.46629	0.642314	0.520669	0.986225	12.5716	10.6177	20.145	15.7307	32.3452	26.8139
T_RS17660	rplJ	TRUE	0.299583	0.337264	0.888274	0.374393	0.986225	109.373	80.6942	73.8651	52.4357	92.1838	91.1672
T_RS12845	proB	TRUE	0.300175	0.558738	0.537238	0.591103	0.986225	23.8861	14.8647	13.43	8.73929	16.1726	21.4511
T_RS10435	T_RS10435	TRUE	0.301167	0.960149	0.313667	0.753774	0.991374	1.25716	2.12353	5.59584	5.24357	6.46904	2.68139
T_RS05265	T_RS05265	TRUE	0.301608	0.484216	0.622879	0.533364	0.986225	47.7722	21.2353	38.0517	52.4357	30.7279	24.1325
T_RS22150	tviC	TRUE	0.301786	0.750124	0.402314	0.687453	0.986225	1.25716	6.3706	13.43	3.49571	3.23452	5.36278
T_RS14025	sitB	TRUE	0.302095	0.300279	1.00605	0.314394	0.986225	217.489	186.871	233.906	185.273	242.589	190.379
T_RS09000	mdoH	TRUE	0.302325	0.449807	0.672122	0.501506	0.986225	21.3718	14.8647	21.2642	22.7221	21.0244	13.4069
T_RS12400	dxs	TRUE	0.303053	0.475897	0.636803	0.524253	0.986225	18.8574	19.1118	25.7409	15.7307	14.5553	13.4069
T_RS14555	gudD	TRUE	0.303412	0.956434	0.317233	0.751067	0.991374	3.77149	4.24706	0	3.49571	8.0863	0
T_RS08025	T_RS08025	TRUE	0.304032	0.590181	0.51515	0.606448	0.986225	45.2579	46.7177	57.0776	33.2093	43.666	37.5395
T_RS19385	tdh	TRUE	0.304298	0.488543	0.622868	0.533371	0.986225	16.3431	16.9883	21.2642	10.4871	14.5553	16.0883
T_RS18375	glnG	TRUE	0.304663	0.527496	0.577564	0.563559	0.986225	15.086	16.9883	30.2175	17.4786	14.5553	13.4069
T_RS01100	pyrH	TRUE	0.304706	0.545891	0.55818	0.576721	0.986225	18.8574	21.2353	21.2642	8.73929	17.7899	18.7697
T_RS16215	deaD	TRUE	0.30485	0.422093	0.722234	0.470151	0.986225	314.291	259.071	383.875	393.268	409.167	278.865
T_RS06350	T_RS06350	FALSE	0.306692	0.503911	0.608622	0.542775	0.986225	28.9147	29.7294	55.9584	29.7136	29.1107	32.1767
T_RS01740	xseA	TRUE	0.307422	0.596772	0.515142	0.606454	0.986225	21.3718	21.2353	15.6684	13.9829	11.3208	2.68139
T_RS20740	rplF	TRUE	0.307909	0.385143	0.799467	0.42402	0.986225	181.031	127.412	133.181	115.359	153.64	131.388
T_RS18075	cpxP	TRUE	0.308051	0.427162	0.721156	0.470814	0.986225	176.003	131.659	164.518	260.431	281.403	123.344
T_RS12475	secD	TRUE	0.309322	0.391061	0.790981	0.428955	0.986225	40.2292	33.9765	50.3626	36.705	35.5797	32.1767
T_RS19500	mtlD	TRUE	0.309928	0.930405	0.333111	0.739051	0.991374	10.0573	4.24706	1.11917	6.99143	4.85178	0
T_RS04990	T_RS04990	TRUE	0.3101	0.542358	0.571762	0.567483	0.986225	16.3431	14.8647	8.95335	13.9829	19.4071	5.36278
T_RS08210	fabI	TRUE	0.312477	0.456636	0.684302	0.493785	0.986225	37.7149	31.853	14.5492	10.4871	25.8762	21.4511
T_RS22420	T_RS22420	FALSE	0.312939	0.695644	0.449855	0.652815	0.986225	12.5716	8.49413	3.35751	5.24357	9.70356	5.36278
T_RS12730	T_RS12730	FALSE	0.313567	0.722747	0.433855	0.664394	0.986225	7.54298	4.24706	6.71501	6.99143	6.46904	5.36278
T_RS00510	tnpB	TRUE	0.31411	0.392967	0.799328	0.4241	0.986225	36.4577	36.1	32.4559	27.9657	48.5178	26.8139
T_RS12065	htpG	TRUE	0.315746	0.499613	0.631981	0.527399	0.986225	25.1433	27.6059	16.7875	22.7221	45.2833	16.0883
T_RS11675	T_RS11675	TRUE	0.316078	0.994803	0.317729	0.750691	0.991374	3.77149	6.3706	5.59584	1.74786	4.85178	2.68139
T_RS02060	amiA	TRUE	0.316247	0.918693	0.344236	0.730669	0.990146	1.25716	2.12353	10.0725	3.49571	1.61726	5.36278
T_RS04010	hisF	TRUE	0.316796	0.783364	0.404405	0.685915	0.986225	18.8574	6.3706	3.35751	8.73929	8.0863	8.04417
T_RS05430	minC	TRUE	0.317477	0.738033	0.430166	0.667075	0.986225	6.28581	2.12353	5.59584	10.4871	9.70356	2.68139
T_RS01140	lpxD	TRUE	0.31761	0.3203	0.991601	0.321392	0.986225	59.0866	46.7177	51.4817	40.2007	53.3696	45.5836
T_RS10080	T_RS10080	TRUE	0.317638	0.679208	0.467659	0.640028	0.986225	2.51433	2.12353	7.83418	8.73929	14.5553	8.04417
T_RS20725	rplE	TRUE	0.317714	0.386425	0.822187	0.41097	0.986225	126.973	78.5707	83.9376	73.41	122.912	109.937
T_RS20220	T_RS20220	TRUE	0.317723	0.627628	0.506228	0.612696	0.986225	11.3145	8.49413	14.5492	8.73929	11.3208	13.4069
T_RS22190	T_RS22190	TRUE	0.318336	0.640721	0.49684	0.619302	0.986225	13.8288	4.24706	13.43	12.235	6.46904	13.4069
T_RS02980	T_RS02980	TRUE	0.31853	2.18992	0.145453	0.884353	0.991374	1.25716	0	0	0	0	0
T_RS12155	T_RS12155	TRUE	0.319177	0.411874	0.774937	0.438377	0.986225	44.0007	40.3471	63.7926	62.9229	54.9868	29.4953
T_RS00240	lspA	TRUE	0.320608	0.575567	0.55703	0.577507	0.986225	12.5716	6.3706	14.5492	10.4871	9.70356	13.4069
T_RS08100	T_RS08100	TRUE	0.320659	0.620996	0.516363	0.605601	0.986225	17.6003	8.49413	8.95335	10.4871	14.5553	13.4069
T_RS02515	T_RS02515	TRUE	0.320732	0.677791	0.473201	0.63607	0.986225	6.28581	6.3706	13.43	6.99143	6.46904	8.04417
T_RS16140	rsmI	TRUE	0.324262	1.39304	0.232773	0.815938	0.991374	1.25716	2.12353	0	1.74786	4.85178	0
T_RS10555	T_RS10555	TRUE	0.326724	0.436162	0.749089	0.453804	0.986225	103.087	76.4471	50.3626	41.9486	56.6041	48.265
T_RS17775	fabR	TRUE	0.327539	0.474656	0.690057	0.490158	0.986225	40.2292	36.1	49.2434	31.4614	21.0244	21.4511
T_RS18460	T_RS18460	TRUE	0.327561	1.15606	0.283341	0.776915	0.991374	2.51433	0	4.47667	8.73929	4.85178	0
T_RS10690	T_RS10690	TRUE	0.327776	0.607644	0.53942	0.589597	0.986225	11.3145	8.49413	15.6684	17.4786	19.4071	10.7256
T_RS11240	corC	TRUE	0.329138	0.616109	0.53422	0.593189	0.986225	10.0573	2.12353	24.6217	12.235	17.7899	29.4953
T_RS07135	mdtJ	TRUE	0.329232	1.13501	0.290069	0.771764	0.991374	5.02865	2.12353	0	1.74786	3.23452	2.68139
T_RS03315	lysP	TRUE	0.331149	0.478878	0.69151	0.489245	0.986225	12.5716	19.1118	25.7409	19.2264	25.8762	10.7256
T_RS02245	T_RS02245	TRUE	0.331175	2.23603	0.148109	0.882257	0.991374	0	0	1.11917	0	0	0
T_RS20065	zntA	TRUE	0.332673	0.460781	0.721976	0.470309	0.986225	45.2579	38.2236	47.0051	38.4529	46.9005	32.1767
T_RS14030	sitC	TRUE	0.335151	0.345493	0.970065	0.332014	0.986225	76.6869	67.953	89.5335	59.4271	87.3321	75.0789
T_RS18060	T_RS18060	TRUE	0.337264	0.371041	0.908968	0.363367	0.986225	72.9154	67.953	69.3884	76.9057	67.9249	26.8139
T_RS01590	iscA	TRUE	0.337292	0.472818	0.713364	0.47562	0.986225	36.4577	27.6059	54.8393	45.4443	45.2833	34.8581
T_RS00835	T_RS00835	TRUE	0.337368	2.5164	0.134068	0.893349	0.991374	1.25716	0	0	0	0	0
T_RS20930	T_RS20930	TRUE	0.338028	0.651102	0.519163	0.603647	0.986225	8.80014	6.3706	25.7409	52.4357	40.4315	8.04417
T_RS16225	pnp	TRUE	0.338539	0.238758	1.41792	0.156215	0.986225	191.089	140.153	156.684	138.081	145.553	112.618
T_RS09950	cmk	TRUE	0.33913	0.430491	0.787775	0.430829	0.986225	37.7149	21.2353	20.145	29.7136	27.4934	16.0883
T_RS03020	rcsB	TRUE	0.34028	0.621813	0.547239	0.584214	0.986225	13.8288	4.24706	13.43	13.9829	6.46904	8.04417
T_RS17760	btuB	TRUE	0.341819	0.925736	0.36924	0.711949	0.987927	7.54298	2.12353	3.35751	5.24357	1.61726	2.68139
T_RS20600	fkpA	TRUE	0.341831	0.273312	1.2507	0.211045	0.986225	169.717	135.906	155.564	113.611	168.195	142.114
T_RS01340	T_RS01340	FALSE	0.342028	0.619595	0.55202	0.580935	0.986225	13.8288	8.49413	16.7875	12.235	8.0863	10.7256
T_RS05035	mepM	TRUE	0.342689	0.300097	1.14193	0.253485	0.986225	81.7156	55.2118	117.513	94.3843	95.4184	83.1231
T_RS10495	rlmF	FALSE	0.343824	1.25858	0.273184	0.784712	0.991374	3.77149	2.12353	2.23834	3.49571	1.61726	0
T_RS12300	T_RS12300	TRUE	0.344045	0.522347	0.658653	0.510119	0.986225	21.3718	4.24706	16.7875	15.7307	11.3208	18.7697
T_RS20625	rpsL	TRUE	0.344594	0.41407	0.832213	0.405289	0.986225	38.972	31.853	33.5751	22.7221	29.1107	26.8139
T_RS18735	recF	TRUE	0.344778	0.48504	0.710824	0.477194	0.986225	18.8574	12.7412	19.0259	22.7221	16.1726	5.36278
T_RS03990	gndA	TRUE	0.348597	0.451386	0.772281	0.439948	0.986225	38.972	29.7294	22.3834	20.9743	21.0244	13.4069
T_RS16400	lptC	TRUE	0.348636	0.717264	0.486064	0.626922	0.986225	8.80014	4.24706	6.71501	8.73929	8.0863	5.36278
T_RS01395	era	TRUE	0.348741	0.716048	0.487035	0.626233	0.986225	5.02865	8.49413	12.3109	5.24357	3.23452	2.68139
T_RS16615	argR	TRUE	0.350429	0.693124	0.505579	0.613152	0.986225	13.8288	8.49413	8.95335	8.73929	3.23452	2.68139
T_RS20435	aroK	TRUE	0.350911	0.438754	0.799788	0.423833	0.986225	33.9434	33.9765	33.5751	26.2179	21.0244	8.04417
T_RS23955	T_RS23955	FALSE	0.351403	0.736953	0.476833	0.633481	0.986225	15.086	8.49413	4.47667	6.99143	8.0863	5.36278
T_RS02140	crr	TRUE	0.353252	0.489079	0.722279	0.470123	0.986225	20.1146	14.8647	22.3834	12.235	11.3208	16.0883
T_RS14330	nlpD	TRUE	0.355073	0.187347	1.89527	0.0580569	0.986225	1880.72	1658.48	1847.75	1349.35	1643.14	1220.03
T_RS01305	pat	TRUE	0.356233	0.556467	0.640168	0.522063	0.986225	17.6003	10.6177	17.9067	13.9829	8.0863	10.7256
T_RS08345	trpB	TRUE	0.356572	0.718203	0.496478	0.619557	0.986225	15.086	4.24706	10.0725	12.235	4.85178	8.04417
T_RS18530	mioC	TRUE	0.35865	0.475088	0.754913	0.450301	0.986225	32.6862	12.7412	41.4092	36.705	11.3208	16.0883
T_RS09415	yccS	TRUE	0.358801	1.11942	0.320526	0.74857	0.991374	3.77149	12.7412	4.47667	0	6.46904	0
T_RS11820	cysS	TRUE	0.358882	0.63895	0.561674	0.574338	0.986225	7.54298	4.24706	10.0725	6.99143	9.70356	10.7256
T_RS12260	clpX	TRUE	0.359826	0.271303	1.32629	0.184743	0.986225	140.802	106.177	195.854	155.559	148.788	115.3
T_RS00010	thrA	TRUE	0.359929	0.403397	0.892246	0.372261	0.986225	54.058	59.4589	74.9843	47.1921	88.9493	58.9906
T_RS17655	rplL	TRUE	0.360873	0.32728	1.10264	0.270182	0.986225	84.2299	74.3236	90.6526	54.1836	64.6904	61.672
T_RS15870	tsaD	TRUE	0.361393	0.659746	0.547776	0.583846	0.986225	8.80014	2.12353	10.0725	6.99143	8.0863	13.4069
T_RS01775	T_RS01775	TRUE	0.362471	0.740355	0.489591	0.624423	0.986225	6.28581	2.12353	15.6684	10.4871	9.70356	13.4069
T_RS18055	T_RS18055	TRUE	0.363268	0.472358	0.769053	0.441862	0.986225	35.2006	29.7294	25.7409	12.235	37.197	40.2208
T_RS07810	T_RS07810	FALSE	0.364046	0.803128	0.453285	0.650343	0.986225	3.77149	2.12353	13.43	6.99143	4.85178	8.04417
T_RS20790	rpoA	TRUE	0.365907	0.352496	1.03805	0.299248	0.986225	304.233	276.059	245.098	218.482	336.39	214.511
T_RS01520	T_RS01520	TRUE	0.367344	0.373783	0.982774	0.325719	0.986225	33.9434	25.4824	26.86	19.2264	40.4315	34.8581
T_RS13400	recN	TRUE	0.368259	0.490281	0.751118	0.452582	0.986225	25.1433	16.9883	25.7409	20.9743	22.6416	18.7697
T_RS17905	priA	TRUE	0.370732	0.747999	0.495632	0.620154	0.986225	13.8288	12.7412	8.95335	6.99143	3.23452	0
T_RS08475	rssB	TRUE	0.374752	0.616359	0.608009	0.543181	0.986225	11.3145	8.49413	14.5492	12.235	8.0863	5.36278
T_RS16350	murA	TRUE	0.374803	0.501881	0.746796	0.455187	0.986225	20.1146	21.2353	13.43	10.4871	17.7899	8.04417
T_RS22535	T_RS22535	TRUE	0.374937	0.841455	0.445581	0.6559	0.986225	21.3718	10.6177	10.0725	12.235	16.1726	13.4069
T_RS10780	aroG	TRUE	0.376225	0.376903	0.9982	0.318182	0.986225	31.4291	38.2236	50.3626	26.2179	40.4315	29.4953
T_RS00035	tal	TRUE	0.376411	0.335905	1.12059	0.262463	0.986225	40.2292	36.1	53.7201	27.9657	38.8142	40.2208
T_RS18085	cpxA	TRUE	0.376414	0.604153	0.623044	0.533256	0.986225	10.0573	10.6177	11.1917	10.4871	12.9381	5.36278
T_RS22405	orn	TRUE	0.376734	1.03579	0.363716	0.71607	0.988451	3.77149	4.24706	8.95335	3.49571	0	2.68139
T_RS17700	T_RS17700	FALSE	0.376848	0.790065	0.476984	0.633374	0.986225	2.51433	4.24706	3.35751	1.74786	12.9381	8.04417
T_RS19215	rpoZ	TRUE	0.376869	0.708952	0.531586	0.595013	0.986225	2.51433	8.49413	13.43	6.99143	22.6416	13.4069
T_RS19690	cspA	TRUE	0.378202	0.493937	0.765688	0.443862	0.986225	326.862	312.159	839.376	543.584	643.67	504.101
T_RS26175	T_RS26175	TRUE	0.378405	0.454917	0.831812	0.405515	0.986225	23.8861	29.7294	51.4817	33.2093	38.8142	21.4511
T_RS01870	bamC	TRUE	0.379032	0.425201	0.891418	0.372705	0.986225	38.972	23.3589	17.9067	24.47	25.8762	13.4069
T_RS16295	rlmE	TRUE	0.379071	0.250249	1.51477	0.12983	0.986225	144.574	97.6825	141.015	124.098	132.615	99.2114
T_RS20295	malT	TRUE	0.380499	0.650312	0.585103	0.558479	0.986225	37.7149	40.3471	41.4092	27.9657	50.1351	21.4511
T_RS20910	aceA	TRUE	0.380801	0.460716	0.826543	0.408496	0.986225	55.3152	36.1	34.6942	41.9486	53.3696	34.8581
T_RS10825	pal	TRUE	0.381106	0.478919	0.795763	0.42617	0.986225	55.3152	42.4706	35.8134	34.9571	69.5422	48.265
T_RS23410	yjjG	TRUE	0.38118	0.813723	0.46844	0.63947	0.986225	5.02865	6.3706	6.71501	1.74786	4.85178	5.36278
T_RS22630	T_RS22630	TRUE	0.381727	1.16475	0.327733	0.743113	0.991374	3.77149	2.12353	2.23834	3.49571	1.61726	0
T_RS05995	pncA	TRUE	0.383831	1.81737	0.211201	0.83273	0.991374	2.51433	0	0	0	0	2.68139
T_RS11385	lipA	TRUE	0.384993	0.543646	0.708168	0.478841	0.986225	20.1146	4.24706	16.7875	19.2264	8.0863	10.7256
T_RS05780	T_RS05780	TRUE	0.385601	0.425367	0.906514	0.364664	0.986225	36.4577	21.2353	22.3834	17.4786	32.3452	32.1767
T_RS00795	aceE	TRUE	0.390129	0.478097	0.816005	0.414497	0.986225	128.231	116.794	166.756	138.081	158.492	107.256
T_RS19995	T_RS19995	TRUE	0.392123	0.832004	0.4713	0.637427	0.986225	7.54298	2.12353	4.47667	6.99143	8.0863	5.36278
T_RS08150	T_RS08150	FALSE	0.392941	2.63071	0.149367	0.881264	0.991374	12.5716	0	20.145	22.7221	9.70356	10.7256
T_RS19195	gltS	TRUE	0.393065	0.546757	0.718902	0.472201	0.986225	18.8574	8.49413	14.5492	6.99143	14.5553	24.1325
T_RS08800	rpmF	TRUE	0.393583	0.802049	0.490721	0.623623	0.986225	8.80014	6.3706	1.11917	3.49571	8.0863	2.68139
T_RS19315	rfaP	TRUE	0.394404	1.16965	0.337199	0.735967	0.990146	5.02865	0	2.23834	6.99143	1.61726	0
T_RS20570	T_RS20570	TRUE	0.394672	0.705456	0.559457	0.57585	0.986225	12.5716	8.49413	4.47667	6.99143	8.0863	2.68139
T_RS20985	pgi	TRUE	0.397341	0.471805	0.842172	0.399692	0.986225	31.4291	31.853	20.145	6.99143	24.2589	21.4511
T_RS14530	T_RS14530	TRUE	0.397511	0.844194	0.470876	0.637729	0.986225	7.54298	4.24706	4.47667	3.49571	4.85178	5.36278
T_RS17790	argH	TRUE	0.398008	0.692979	0.574344	0.565735	0.986225	8.80014	14.8647	7.83418	5.24357	25.8762	10.7256
T_RS20630	rpsG	TRUE	0.398051	0.394964	1.00782	0.313542	0.986225	45.2579	33.9765	25.7409	22.7221	42.0488	29.4953
T_RS04095	sbmC	TRUE	0.398156	0.624273	0.637791	0.52361	0.986225	36.4577	27.6059	31.3367	26.2179	40.4315	26.8139
T_RS08490	purU	TRUE	0.398571	0.603818	0.660085	0.509199	0.986225	8.80014	6.3706	10.0725	12.235	14.5553	5.36278
T_RS16510	nanT	TRUE	0.398902	0.657814	0.606406	0.544246	0.986225	20.1146	25.4824	36.9326	12.235	11.3208	16.0883
T_RS06735	dtpA	TRUE	0.399836	0.597797	0.668848	0.503592	0.986225	15.086	10.6177	10.0725	6.99143	4.85178	5.36278
T_RS08650	cobB	TRUE	0.399852	0.646849	0.618153	0.536474	0.986225	8.80014	10.6177	10.0725	15.7307	22.6416	2.68139
T_RS10385	gsiA	TRUE	0.400584	0.899227	0.445477	0.655975	0.986225	8.80014	0	2.23834	6.99143	4.85178	5.36278
T_RS09945	rpsA	TRUE	0.401482	0.315735	1.27158	0.203522	0.986225	346.977	305.789	247.336	209.743	299.193	187.697
T_RS16280	glmM	TRUE	0.401504	0.616683	0.65107	0.515001	0.986225	7.54298	4.24706	15.6684	12.235	16.1726	13.4069
T_RS05645	kdsA	TRUE	0.401914	0.678796	0.592098	0.553785	0.986225	12.5716	10.6177	13.43	3.49571	8.0863	13.4069
T_RS19345	rfaY	TRUE	0.402508	0.884494	0.455071	0.649058	0.986225	8.80014	2.12353	1.11917	1.74786	4.85178	8.04417
T_RS20230	gntR	TRUE	0.402915	0.473874	0.850257	0.395182	0.986225	22.6289	14.8647	31.3367	27.9657	21.0244	13.4069
T_RS03545	metG	TRUE	0.40362	0.572634	0.704848	0.480905	0.986225	23.8861	19.1118	12.3109	3.49571	9.70356	13.4069
T_RS20720	rplX	TRUE	0.404799	0.337135	1.2007	0.229867	0.986225	95.5444	76.4471	64.9118	36.705	90.5666	80.4417
T_RS16695	csrD	TRUE	0.404803	0.415586	0.974053	0.33003	0.986225	37.7149	16.9883	27.9792	19.2264	27.4934	37.5395
T_RS17920	hslV	TRUE	0.405273	0.60013	0.675309	0.499479	0.986225	20.1146	10.6177	10.0725	20.9743	21.0244	5.36278
T_RS19245	T_RS19245	TRUE	0.409331	0.545248	0.750723	0.452819	0.986225	13.8288	10.6177	16.7875	8.73929	11.3208	13.4069
T_RS01940	tkt	TRUE	0.40951	1.07112	0.382319	0.702225	0.987927	2.51433	6.3706	6.71501	1.74786	4.85178	2.68139
T_RS14045	T_RS14045	TRUE	0.409944	0.839663	0.488224	0.625391	0.986225	5.02865	2.12353	7.83418	1.74786	0	8.04417
T_RS00800	aceF	TRUE	0.410012	0.496528	0.825757	0.408942	0.986225	55.3152	46.7177	53.7201	31.4614	66.3077	56.3092
T_RS02510	truA	TRUE	0.412488	0.645631	0.638891	0.522894	0.986225	11.3145	2.12353	16.7875	8.73929	9.70356	18.7697
T_RS10885	sucD	TRUE	0.416469	0.447695	0.930252	0.352241	0.986225	25.1433	29.7294	35.8134	10.4871	33.9625	32.1767
T_RS16910	udp	TRUE	0.416615	0.450218	0.925363	0.354777	0.986225	50.2865	38.2236	22.3834	36.705	56.6041	16.0883
T_RS09350	tusE	TRUE	0.417913	0.906857	0.460837	0.644916	0.986225	3.77149	2.12353	3.35751	6.99143	6.46904	0
T_RS10510	T_RS10510	TRUE	0.418671	0.878028	0.476831	0.633483	0.986225	7.54298	6.3706	5.59584	5.24357	4.85178	2.68139
T_RS18970	uhpB	TRUE	0.419271	1.23549	0.339356	0.734342	0.990146	3.77149	0	1.11917	0	3.23452	8.04417
T_RS20450	dam	TRUE	0.419471	0.845219	0.496287	0.619692	0.986225	7.54298	2.12353	3.35751	3.49571	3.23452	5.36278
T_RS05465	dsbB	TRUE	0.419635	0.528319	0.794284	0.42703	0.986225	15.086	10.6177	19.0259	20.9743	21.0244	8.04417
T_RS17060	hemC	TRUE	0.419815	0.441283	0.951351	0.341426	0.986225	28.9147	21.2353	22.3834	17.4786	29.1107	21.4511
T_RS10050	ftsK	TRUE	0.420129	0.282145	1.48906	0.136473	0.986225	67.8868	53.0883	72.746	52.4357	64.6904	48.265
T_RS10340	deoR	TRUE	0.422428	0.938265	0.450222	0.65255	0.986225	6.28581	8.49413	7.83418	1.74786	3.23452	2.68139
T_RS21505	T_RS21505	TRUE	0.422454	0.631919	0.668525	0.503798	0.986225	21.3718	31.853	17.9067	3.49571	19.4071	13.4069
T_RS20665	rplC	TRUE	0.422554	0.456357	0.925928	0.354484	0.986225	124.459	84.9413	104.083	45.4443	113.208	128.707
T_RS22400	rsgA	TRUE	0.422725	0.475247	0.889483	0.373743	0.986225	18.8574	16.9883	21.2642	13.9829	25.8762	18.7697
T_RS16520	nanR	TRUE	0.423339	0.822234	0.514864	0.606648	0.986225	8.80014	4.24706	6.71501	6.99143	6.46904	5.36278
T_RS06365	pykF	TRUE	0.4234	0.639069	0.662527	0.507633	0.986225	22.6289	19.1118	11.1917	12.235	25.8762	16.0883
T_RS01385	lepB	TRUE	0.42347	0.365804	1.15764	0.247011	0.986225	52.8008	46.7177	62.6734	40.2007	38.8142	29.4953
T_RS20840	dprA	TRUE	0.423594	0.886293	0.477939	0.632694	0.986225	7.54298	2.12353	6.71501	8.73929	4.85178	2.68139
T_RS15035	ygfZ	TRUE	0.423613	0.483947	0.875329	0.381395	0.986225	30.1719	14.8647	22.3834	26.2179	17.7899	10.7256
[truncated: 650 more rows]

## Sheet: DEG (Inside WT vs LL)
GeneID	GeneName	IsCoding	logFC (WT_Exp / WT_Ctrl)	lfcSE	stat	pvalue	padj	X9.1.WT.Ctrl	X9.1.WT.Exp	X9.4.WT.Ctrl	X9.4.WT.Exp	X9.9.WT.Ctrl	X9.9.WT.Exp
T_RS13590	pipB2	TRUE	8.7285	0.416315	20.9661	1.33843e-97	3.5455e-94	6.20428	1883.57	2.93508	2326.4	6.87023	2096.85
T_RS07525	hlyE	TRUE	7.25016	0.425432	17.0419	4.01672e-65	5.32015e-62	2.06809	556.365	2.20131	365.302	5.03817	568.455
T_RS14330	nlpD	TRUE	3.19777	0.193027	16.5665	1.21796e-61	1.07546e-58	159.243	1658.48	130.244	1349.35	167.176	1220.03
T_RS24565	T_RS24565	FALSE	8.83588	0.576605	15.324	5.28752e-53	3.50166e-50	2.06809	707.136	0.733769	610.002	1.83206	579.18
T_RS07520	T_RS07520	TRUE	6.70627	0.458155	14.6375	1.61795e-48	8.5719e-46	3.10214	348.259	1.83442	223.726	4.12214	340.536
T_RS06475	sseC	TRUE	8.15262	0.585994	13.9125	5.32189e-44	2.34961e-41	0	333.395	2.20131	356.563	0.916031	426.341
T_RS04700	T_RS04700	TRUE	-5.20413	0.374915	-13.8809	8.27559e-44	3.13172e-41	745.547	19.1118	617.834	19.2264	1178.93	29.4953
T_RS13305	rluD	TRUE	3.98764	0.298527	13.3577	1.06795e-40	3.53625e-38	12.4086	305.789	19.078	304.127	25.6489	311.041
T_RS03160	sspH2	TRUE	5.88031	0.442092	13.3011	2.28074e-40	6.71299e-38	2.06809	121.041	4.03573	194.012	2.29008	179.653
T_RS02160	cysK	TRUE	4.983	0.377299	13.207	7.99248e-40	2.11721e-37	6.20428	178.377	4.03573	178.281	5.03817	112.618
T_RS17250	T_RS17250	TRUE	5.54409	0.438244	12.6507	1.10885e-36	2.67032e-34	3.10214	178.377	3.66885	138.081	3.20611	158.202
T_RS01575	iscR	TRUE	3.33732	0.264473	12.6187	1.66475e-36	3.67494e-34	23.7831	208.106	25.6819	260.431	19.2366	222.555
T_RS00015	thrB	TRUE	4.30432	0.346242	12.4315	1.76214e-35	3.5907e-33	8.27237	140.153	7.70458	131.089	7.78626	185.016
T_RS11630	T_RS11630	TRUE	7.13433	0.575743	12.3915	2.90482e-35	5.49634e-33	0	197.488	1.10065	174.786	2.74809	265.458
T_RS03630	T_RS03630	TRUE	6.27029	0.524635	11.9517	6.35996e-33	1.12317e-30	3.10214	208.106	1.46754	237.709	4.12214	185.016
T_RS06465	sseB	TRUE	11.3853	1.01364	11.2322	2.83369e-29	4.69152e-27	1.03405	940.725	0.366885	931.608	0	900.947
T_RS13600	T_RS13600	TRUE	3.73126	0.339147	11.0019	3.7411e-28	5.82952e-26	10.3405	214.477	17.2436	157.307	18.7786	244.006
T_RS05230	T_RS05230	TRUE	7.3594	0.677304	10.8657	1.67893e-27	2.47083e-25	0	216.6	0.366885	136.333	2.74809	219.874
T_RS20340	feoB	TRUE	4.21247	0.392124	10.7427	6.41353e-27	8.94182e-25	4.13619	82.8177	6.23704	99.6279	4.12214	91.1672
T_RS00590	leuA	TRUE	3.9899	0.373363	10.6864	1.17893e-26	1.56149e-24	4.13619	106.177	6.97081	85.645	5.03817	77.7603
T_RS00020	thrC	TRUE	3.68713	0.347286	10.617	2.48533e-26	3.13507e-24	6.20428	93.4354	8.07146	92.6364	9.61832	123.344
T_RS01365	rseA	TRUE	2.95995	0.279218	10.6009	2.95274e-26	3.55537e-24	69.2811	344.012	41.458	326.849	22.9008	294.953
T_RS06470	sscA	TRUE	8.96218	0.867713	10.3285	5.23735e-25	6.03207e-23	1.03405	246.33	0	246.448	0.916031	270.82
T_RS06460	sseA	TRUE	12.1526	1.20063	10.1219	4.41959e-24	4.87812e-22	0	450.189	0	459.686	0	493.376
T_RS14020	sitA	TRUE	10.3006	1.01947	10.1038	5.31246e-24	5.62908e-22	0	530.883	0.366885	386.276	0.458015	431.704
T_RS03635	T_RS03635	TRUE	5.55775	0.555193	10.0105	1.37092e-23	1.38288e-21	2.06809	72.2001	1.46754	69.9143	2.29008	120.663
T_RS11465	rna	TRUE	3.69418	0.369133	10.0077	1.40951e-23	1.38288e-21	6.20428	155.018	13.2079	194.012	19.6947	150.158
T_RS08155	T_RS08155	TRUE	8.71448	0.872769	9.98486	1.77553e-23	1.67978e-21	1.03405	188.994	0	206.247	0.916031	254.732
T_RS06520	ssaJ	TRUE	7.67883	0.77303	9.93342	2.97871e-23	2.72089e-21	1.03405	129.535	0.733769	148.568	0.458015	134.069
T_RS14050	sirC	TRUE	-5.138	0.518694	-9.90564	3.93431e-23	3.474e-21	258.512	6.3706	186.744	3.49571	329.313	13.4069
T_RS12920	pagN	TRUE	4.21106	0.432579	9.73477	2.14306e-22	1.83128e-20	2.06809	112.547	4.40262	59.4271	7.32824	109.937
T_RS06485	sseE	TRUE	4.61642	0.476552	9.68713	3.41994e-22	2.83107e-20	1.03405	67.953	2.93508	61.175	3.66412	72.3975
T_RS14025	sitB	TRUE	8.48321	0.878824	9.6529	4.77832e-22	3.83569e-20	2.06809	186.871	0	185.273	0.458015	190.379
T_RS06695	slyA	TRUE	2.93219	0.303911	9.6482	5.00268e-22	3.86236e-20	26.8852	121.041	14.3085	159.055	21.0687	174.29
T_RS05720	pagC	TRUE	7.53463	0.781102	9.64616	5.10315e-22	3.86236e-20	0	116.794	0.366885	127.594	1.37405	123.344
T_RS11615	entF	TRUE	6.57484	0.685504	9.59124	8.70285e-22	6.40385e-20	1.03405	67.953	0.366885	78.6536	1.83206	144.795
T_RS10125	clpA	TRUE	1.77973	0.186649	9.53514	1.49682e-21	1.07164e-19	86.8599	314.283	82.1822	304.127	101.679	308.36
T_RS15455	T_RS15455	TRUE	-5.35144	0.566258	-9.45053	3.37106e-21	2.34998e-19	286.431	8.49413	234.806	6.99143	147.023	0
T_RS06545	ssaV	TRUE	6.69782	0.712022	9.40677	5.11623e-21	3.4751e-19	3.10214	114.671	0.366885	71.6621	0.458015	101.893
T_RS20905	aceB	TRUE	4.12797	0.440151	9.37853	6.68967e-21	4.43023e-19	2.06809	121.041	5.50327	89.1407	8.24427	96.53
T_RS15615	exbB	TRUE	3.9253	0.425379	9.22778	2.763e-20	1.78517e-18	7.23832	87.0648	3.66885	78.6536	4.58015	53.6278
T_RS15040	T_RS15040	TRUE	3.86004	0.418424	9.22519	2.83059e-20	1.78529e-18	5.17023	84.9413	5.87016	134.585	11.9084	96.53
T_RS02090	cysP	TRUE	6.22978	0.682703	9.12516	7.16293e-20	4.4127e-18	1.03405	138.03	0.366885	90.8886	2.74809	72.3975
T_RS13580	T_RS13580	TRUE	5.94303	0.654229	9.08402	1.04635e-19	6.29949e-18	1.03405	59.4589	1.10065	73.41	1.83206	117.981
T_RS17235	ilvD	TRUE	3.19541	0.352062	9.07627	1.1236e-19	6.61428e-18	8.27237	74.3236	12.841	106.619	10.0763	107.256
T_RS15060	gcvP	TRUE	-4.19172	0.464954	-9.01534	1.96259e-19	1.1302e-17	178.89	23.3589	356.612	15.7307	409.924	8.04417
T_RS15910	T_RS15910	TRUE	-4.16753	0.462938	-9.00235	2.20936e-19	1.24523e-17	147.869	6.3706	110.432	5.24357	312.366	21.4511
T_RS12310	cyoE	TRUE	-2.67615	0.297908	-8.98315	2.63133e-19	1.45217e-17	168.55	29.7294	188.946	27.9657	217.557	32.1767
T_RS14035	sitD	TRUE	4.77607	0.532011	8.97738	2.77282e-19	1.49902e-17	1.03405	53.0883	1.46754	52.4357	3.66412	75.0789
T_RS22155	tviB	TRUE	-3.54869	0.396812	-8.94298	3.78801e-19	2.00689e-17	181.992	14.8647	226.735	26.2179	202.901	10.7256
T_RS12705	T_RS12705	TRUE	5.16936	0.582987	8.86702	7.51277e-19	3.90222e-17	0	53.0883	1.83442	66.4186	2.29008	48.265
T_RS13595	T_RS13595	TRUE	4.29251	0.485051	8.8496	8.78329e-19	4.47441e-17	9.30642	399.224	15.776	389.772	47.6336	367.35
T_RS07700	sifB	TRUE	8.73939	0.989169	8.83509	1.00022e-18	4.99921e-17	1.03405	123.165	0.366885	159.055	0	142.114
T_RS09990	T_RS09990	FALSE	4.67139	0.5302	8.81063	1.24447e-18	6.08037e-17	1.03405	46.7177	2.56819	59.4271	2.29008	56.3092
T_RS17925	hslU	TRUE	2.6236	0.297831	8.80902	1.26244e-18	6.08037e-17	15.5107	93.4354	24.2144	187.021	22.9008	109.937
T_RS12905	fadE	TRUE	4.64834	0.530177	8.76752	1.82648e-18	8.6399e-17	3.10214	80.6942	1.83442	31.4614	2.29008	69.7161
T_RS06550	T_RS06550	TRUE	7.15577	0.817396	8.75434	2.05293e-18	9.5407e-17	0	118.918	0.733769	57.6793	0.916031	126.025
T_RS06235	ihfA	TRUE	2.55837	0.293198	8.72575	2.64416e-18	1.20765e-16	36.1916	197.488	20.5455	183.525	38.0153	160.883
T_RS14945	T_RS14945	TRUE	5.73992	0.657982	8.72352	2.69676e-18	1.2108e-16	0	65.8295	1.83442	66.4186	1.37405	69.7161
T_RS04950	cutC	TRUE	4.3898	0.503912	8.71144	3.00047e-18	1.32471e-16	10.3405	91.3119	5.13639	136.333	2.29008	93.8486
T_RS06230	pheT	TRUE	2.65103	0.305518	8.67718	4.05707e-18	1.7513e-16	45.498	197.488	30.0845	190.516	25.6489	227.918
T_RS14375	cysN	TRUE	5.67487	0.654088	8.67601	4.09892e-18	1.7513e-16	0	82.8177	1.46754	124.098	2.29008	34.8581
T_RS18935	ilvB	TRUE	5.03125	0.580416	8.66836	4.38371e-18	1.84325e-16	0	161.388	4.03573	108.367	8.70229	136.751
T_RS14445	cysI	TRUE	4.41373	0.509999	8.65439	4.95556e-18	2.05114e-16	3.10214	42.4706	2.93508	106.619	2.74809	34.8581
T_RS05680	cdtB	TRUE	6.92986	0.810337	8.55183	1.21155e-17	4.8952e-16	0	82.8177	0.366885	62.9229	1.37405	107.256
T_RS20370	pckA	TRUE	-2.94863	0.344827	-8.55106	1.21964e-17	4.8952e-16	195.435	14.8647	163.264	27.9657	199.695	29.4953
T_RS06445	spiA	TRUE	7.42546	0.880243	8.4357	3.29233e-17	1.3017e-15	1.03405	72.2001	0.366885	90.8886	0.458015	93.8486
T_RS06435	T_RS06435	TRUE	5.26956	0.625966	8.41828	3.82045e-17	1.48829e-15	1.03405	55.2118	0.733769	54.1836	2.29008	45.5836
T_RS10445	mntS	TRUE	6.92503	0.824313	8.40098	4.42776e-17	1.69987e-15	0	78.5707	0.733769	96.1321	0.916031	72.3975
T_RS22705	msrA	TRUE	5.16018	0.618327	8.34539	7.09821e-17	2.68617e-15	0	121.041	6.60393	108.367	3.20611	128.707
T_RS03350	fghA	TRUE	2.69626	0.323638	8.33111	8.00907e-17	2.98817e-15	8.27237	80.6942	13.5747	83.8971	16.9466	88.4859
T_RS01360	rpoE	TRUE	2.14096	0.258534	8.28117	1.21973e-16	4.4876e-15	82.7237	301.542	47.3281	290.144	51.7557	185.016
T_RS06535	ssaL	TRUE	8.50755	1.02835	8.27305	1.30577e-16	4.68221e-15	0	142.277	0.733769	104.871	0	126.025
T_RS21905	sopE	TRUE	-7.34129	0.887396	-8.27285	1.30798e-16	4.68221e-15	203.707	0	275.53	1.74786	618.779	5.36278
T_RS13565	iroC	TRUE	4.97424	0.604321	8.23111	1.85484e-16	6.5513e-15	1.03405	38.2236	1.10065	47.1921	2.29008	56.3092
T_RS11475	T_RS11475	TRUE	4.37108	0.533654	8.19085	2.59395e-16	9.04128e-15	4.13619	46.7177	2.93508	52.4357	1.37405	58.9906
T_RS08070	ycjG	TRUE	4.08128	0.498425	8.18836	2.64805e-16	9.10998e-15	0	74.3236	6.60393	89.1407	7.32824	77.7603
T_RS06480	sseD	TRUE	8.33095	1.01827	8.18144	2.80482e-16	9.52559e-15	0	93.4354	0.733769	101.376	0	136.751
T_RS01580	iscS	TRUE	2.12571	0.260358	8.16456	3.22622e-16	1.08181e-14	64.1109	182.624	45.1268	249.944	44.4275	227.918
T_RS02105	cysA	TRUE	4.20263	0.51556	8.15158	3.59196e-16	1.18939e-14	3.10214	55.2118	2.93508	40.2007	1.83206	48.265
T_RS16840	fadB	TRUE	2.98929	0.367572	8.13253	4.20419e-16	1.37492e-14	19.6469	248.453	9.539	71.6621	23.3588	123.344
T_RS14325	rpoS	FALSE	1.57603	0.193939	8.12643	4.42108e-16	1.42822e-14	234.729	581.848	123.64	435.216	170.382	520.19
T_RS19105	mgtB	TRUE	2.76755	0.344144	8.04183	8.85073e-16	2.82477e-14	49.6342	197.488	19.4449	127.594	21.5267	257.413
T_RS10895	odhB	TRUE	-2.30783	0.287103	-8.03834	9.10607e-16	2.87166e-14	261.614	50.9648	274.43	48.94	174.962	42.9022
T_RS22145	tviD	TRUE	-4.12346	0.514075	-8.02113	1.04777e-15	3.21867e-14	297.805	12.7412	213.527	8.73929	178.168	18.7697
T_RS24160	T_RS24160	TRUE	9.81055	1.2231	8.02102	1.04868e-15	3.21867e-14	0	63.706	0	143.324	0	83.1231
T_RS22140	tviE	TRUE	-3.97019	0.495034	-8.02004	1.05709e-15	3.21867e-14	206.809	8.49413	115.569	8.73929	80.1527	8.04417
T_RS06510	T_RS06510	TRUE	6.49992	0.81127	8.01203	1.12827e-15	3.39636e-14	0	57.3354	0	57.6793	1.83206	69.7161
T_RS06450	ssaD	TRUE	7.21063	0.901872	7.99517	1.29391e-15	3.8512e-14	0	70.0766	0	66.4186	1.37405	85.8045
T_RS06455	ssaE	TRUE	9.74069	1.22134	7.9754	1.51885e-15	4.4705e-14	0	67.953	0	104.871	0	93.8486
T_RS00060	dnaK	TRUE	2.28804	0.287215	7.96629	1.63506e-15	4.74521e-14	35.1576	142.277	22.0131	125.846	26.1069	128.707
T_RS02355	pgtE	TRUE	4.56586	0.573218	7.96532	1.64802e-15	4.74521e-14	3.10214	44.5942	2.56819	47.1921	1.37405	64.3533
T_RS10200	T_RS10200	TRUE	4.6498	0.588025	7.90748	2.62653e-15	7.48137e-14	1.03405	29.7294	3.30196	47.1921	0.916031	61.672
T_RS06570	ssaR	TRUE	9.46239	1.19763	7.9009	2.76886e-15	7.80289e-14	0	138.03	0.366885	117.106	0	168.928
T_RS14450	cysJ	TRUE	6.3063	0.802228	7.86098	3.81135e-15	1.06276e-13	0	38.2236	1.10065	127.594	0.916031	29.4953
T_RS19100	mgtC	TRUE	2.65043	0.33905	7.81722	5.40015e-15	1.4901e-13	10.3405	72.2001	9.17212	71.6621	17.8626	85.8045
T_RS05665	artA	TRUE	5.45822	0.69978	7.79991	6.19504e-15	1.67858e-13	2.06809	48.8412	1.46754	33.2093	0.916031	115.3
T_RS23670	ssrA	FALSE	2.08205	0.266943	7.79961	6.20993e-15	1.67858e-13	4481.56	28654.9	6241.44	27371.4	9443.82	24832.3
T_RS13300	pgeF	TRUE	2.50632	0.322311	7.7761	7.47966e-15	2.00138e-13	19.6469	74.3236	15.0423	118.854	17.4046	93.8486
T_RS14380	cysD	TRUE	8.17534	1.0587	7.72203	1.14492e-14	3.03289e-13	0	99.806	0.733769	129.341	0	69.7161
T_RS23375	T_RS23375	TRUE	7.76447	1.00638	7.71527	1.20722e-14	3.16628e-13	0	63.706	0	94.3843	0.916031	64.3533
T_RS13360	rimM	TRUE	-2.05692	0.267343	-7.69392	1.42693e-14	3.70583e-13	401.21	74.3236	204.722	50.6879	261.069	80.4417
T_RS22160	tviA	TRUE	-3.53553	0.460127	-7.6838	1.54433e-14	3.97179e-13	258.512	10.6177	190.78	34.9571	371.45	24.1325
T_RS00010	thrA	TRUE	3.79488	0.494773	7.66995	1.72057e-14	4.38248e-13	3.10214	59.4589	5.50327	47.1921	3.20611	58.9906
T_RS12255	lon	TRUE	1.73031	0.225768	7.66412	1.80057e-14	4.54259e-13	49.6342	182.624	52.8314	190.516	65.4962	185.016
T_RS14085	prgH	TRUE	-5.36978	0.700907	-7.66118	1.84226e-14	4.60392e-13	145.801	6.3706	118.137	0	189.16	5.36278
T_RS07695	T_RS07695	TRUE	9.30326	1.2149	7.65761	1.89429e-14	4.68969e-13	0	152.894	0	97.88	0.458015	134.069
T_RS02415	sixA	TRUE	2.99829	0.391977	7.64915	2.02318e-14	4.96242e-13	6.20428	36.1	7.70458	80.4014	6.41221	45.5836
T_RS14030	sitC	TRUE	9.354	1.22318	7.64727	2.05293e-14	4.98919e-13	0	67.953	0	59.4271	0	75.0789
T_RS17685	tuf	TRUE	-2.64221	0.346739	-7.62016	2.53357e-14	6.1013e-13	217.15	38.2236	208.024	26.2179	157.557	29.4953
T_RS10195	T_RS10195	TRUE	3.56196	0.467712	7.6157	2.62261e-14	6.25882e-13	4.13619	55.2118	2.93508	94.3843	13.7405	72.3975
T_RS17945	T_RS17945	TRUE	3.45819	0.454954	7.60119	2.9343e-14	6.94013e-13	3.10214	84.9413	6.97081	50.6879	7.78626	69.7161
T_RS17240	ilvE	TRUE	3.40275	0.452966	7.51215	5.81633e-14	1.35286e-12	5.17023	76.4471	9.539	78.6536	4.58015	53.6278
T_RS14045	T_RS14045	TRUE	-5.40366	0.719335	-7.51202	5.82204e-14	1.35286e-12	176.822	2.12353	107.864	1.74786	181.374	8.04417
T_RS20645	bfd	TRUE	5.19718	0.693823	7.49065	6.85356e-14	1.5787e-12	5.17023	48.8412	0.733769	87.3929	0.458015	32.1767
T_RS08840	flgK	TRUE	-3.70653	0.495716	-7.47713	7.5965e-14	1.73475e-12	79.6216	10.6177	89.8868	5.24357	189.16	10.7256
T_RS04695	fliD	TRUE	-3.63568	0.486998	-7.46549	8.29883e-14	1.87894e-12	88.928	8.49413	94.2894	6.99143	177.71	13.4069
T_RS07605	T_RS07605	TRUE	3.45226	0.463721	7.44469	9.71747e-14	2.18149e-12	4.13619	84.9413	8.07146	132.837	22.9008	115.3
T_RS06565	ssaQ	TRUE	4.26157	0.572746	7.44059	1.00236e-13	2.2313e-12	2.06809	44.5942	1.83442	33.2093	2.29008	40.2208
T_RS02835	pmrD	TRUE	3.91769	0.528862	7.40776	1.2845e-13	2.83552e-12	7.23832	254.824	11.7403	221.978	45.3435	270.82
T_RS06340	sufS	TRUE	3.92125	0.544297	7.20425	5.83635e-13	1.27773e-11	3.10214	36.1	4.7695	38.4529	0.916031	61.672
T_RS06530	ssaK	TRUE	6.70731	0.937158	7.15707	8.24185e-13	1.78956e-11	0	50.9648	0	40.2007	1.37405	69.7161
T_RS02405	fadI	TRUE	4.49509	0.631715	7.11569	1.11355e-12	2.3982e-11	1.03405	38.2236	0.733769	31.4614	2.74809	37.5395
T_RS11625	fes	TRUE	6.49221	0.912749	7.11281	1.13704e-12	2.42906e-11	0	48.8412	0.733769	40.2007	0.458015	50.9464
T_RS22115	vexE	TRUE	-3.85575	0.544566	-7.08041	1.43728e-12	3.04589e-11	134.426	6.3706	144.553	5.24357	70.0763	13.4069
T_RS23160	T_RS23160	TRUE	3.77046	0.535768	7.03749	1.95731e-12	4.115e-11	3.10214	42.4706	1.83442	36.705	5.49618	50.9464
T_RS05350	manX	TRUE	1.74003	0.247524	7.02975	2.06902e-12	4.31563e-11	29.9873	140.153	40.3573	110.115	49.0076	155.521
T_RS16470	gltB	TRUE	2.69955	0.385815	6.997	2.61499e-12	5.4118e-11	27.9193	146.524	30.0845	122.35	10.5344	142.114
T_RS18705	yidC	TRUE	-2.70693	0.386979	-6.99503	2.65204e-12	5.44593e-11	129.256	31.853	148.221	13.9829	81.5267	10.7256
T_RS05175	T_RS05175	TRUE	6.04757	0.868287	6.96494	3.28535e-12	6.69453e-11	0	55.2118	0.733769	22.7221	0.916031	56.3092
T_RS14065	orgA	TRUE	-7.28363	1.04596	-6.96358	3.31721e-12	6.70786e-11	235.763	2.12353	139.049	1.74786	330.687	0
T_RS14195	invA	TRUE	-4.93362	0.710174	-6.94705	3.72997e-12	7.48537e-11	94.0982	6.3706	93.1887	1.74786	144.275	2.68139
T_RS08125	pspA	TRUE	7.28032	1.04882	6.94145	3.88105e-12	7.72999e-11	0	67.953	0.366885	59.4271	0.458015	34.8581
T_RS16335	rplU	TRUE	-2.13987	0.308911	-6.92713	4.29475e-12	8.49015e-11	209.911	55.2118	112.634	19.2264	113.588	26.8139
T_RS06325	sufB	TRUE	7.34045	1.06254	6.90838	4.90221e-12	9.61923e-11	1.03405	72.2001	0.366885	57.6793	0	45.5836
T_RS06335	sufD	TRUE	5.20216	0.753187	6.90686	4.95491e-12	9.65115e-11	0	40.3471	1.10065	29.7136	0.916031	26.8139
T_RS04710	T_RS04710	TRUE	-6.05378	0.876853	-6.90398	5.05655e-12	9.77722e-11	138.562	0	93.1887	1.74786	218.473	5.36278
T_RS13745	nrdE	TRUE	8.52623	1.23631	6.89653	5.32875e-12	1.02289e-10	0	38.2236	0	33.2093	0	42.9022
T_RS08600	phoP	TRUE	2.17403	0.315571	6.88918	5.61139e-12	1.06939e-10	14.4766	95.5589	21.6462	87.3929	31.145	117.981
T_RS14135	sipC	TRUE	-5.30769	0.77276	-6.86849	6.48852e-12	1.22772e-10	119.949	0	111.166	3.49571	104.885	5.36278
T_RS00570	sgrT	TRUE	-3.3303	0.486593	-6.84412	7.69497e-12	1.44567e-10	155.107	14.8647	109.699	19.2264	147.939	5.36278
T_RS06490	sscB	TRUE	4.14232	0.605744	6.83841	8.0076e-12	1.49381e-10	0	23.3589	1.83442	34.9571	2.74809	32.1767
T_RS18865	ibpA	TRUE	2.57459	0.378278	6.80606	1.00305e-11	1.85809e-10	8.27237	53.0883	11.0065	52.4357	7.32824	58.9906
T_RS16915	T_RS16915	TRUE	3.75284	0.552742	6.78949	1.12528e-11	2.07005e-10	0	110.424	5.13639	43.6964	11.9084	77.7603
T_RS19700	T_RS19700	TRUE	2.51279	0.370489	6.78235	1.18239e-11	2.16011e-10	13.4426	59.4589	10.6397	80.4014	10.5344	50.9464
T_RS10675	hutU	TRUE	4.38616	0.649023	6.75811	1.39807e-11	2.53664e-10	0	36.1	1.46754	22.7221	2.29008	40.2208
T_RS02275	T_RS02275	TRUE	5.65078	0.836928	6.75181	1.46017e-11	2.63128e-10	0	29.7294	0.733769	33.2093	0.916031	37.5395
T_RS05660	T_RS05660	TRUE	4.80638	0.71631	6.70991	1.94738e-11	3.48555e-10	0	61.5824	2.56819	24.47	0.916031	40.2208
T_RS18205	fdnG	TRUE	-1.41284	0.211453	-6.68159	2.36357e-11	4.20208e-10	322.622	123.165	332.764	120.602	239.542	91.1672
T_RS07975	T_RS07975	TRUE	2.74094	0.41068	6.67414	2.48682e-11	4.39173e-10	8.27237	48.8412	6.23704	57.6793	9.61832	48.265
T_RS12155	T_RS12155	TRUE	7.79047	1.1676	6.67219	2.52016e-11	4.42114e-10	0	40.3471	0.366885	62.9229	0	29.4953
T_RS07340	T_RS07340	TRUE	3.54522	0.532428	6.65859	2.76471e-11	4.81823e-10	4.13619	46.7177	2.93508	31.4614	2.29008	29.4953
T_RS06265	T_RS06265	TRUE	2.38284	0.358406	6.64845	2.96195e-11	5.12823e-10	19.6469	65.8295	18.7111	167.794	17.8626	67.0347
T_RS16330	rpmA	TRUE	-3.52661	0.53197	-6.62935	3.37177e-11	5.79988e-10	147.869	25.4824	92.455	0	104.885	8.04417
T_RS15460	T_RS15460	TRUE	-3.89057	0.59114	-6.58147	4.65827e-11	7.96114e-10	87.8939	6.3706	107.497	5.24357	47.1756	5.36278
T_RS22150	tviC	TRUE	-4.24694	0.647715	-6.5568	5.49751e-11	9.33519e-10	97.2004	6.3706	96.4907	3.49571	84.2748	5.36278
T_RS09290	T_RS09290	TRUE	4.27877	0.654136	6.5411	6.10689e-11	1.03039e-09	0	74.3236	3.30196	59.4271	5.9542	58.9906
T_RS20580	kefB	TRUE	3.14184	0.483082	6.50374	7.83486e-11	1.31358e-09	6.20428	31.853	2.93508	29.7136	5.49618	58.9906
T_RS06440	spiC	TRUE	7.39956	1.13907	6.49612	8.24183e-11	1.37312e-09	0	23.3589	0	66.4186	0.458015	18.7697
T_RS16065	garR	TRUE	-5.75317	0.886784	-6.48767	8.71721e-11	1.44324e-09	57.9066	2.12353	93.9225	0	221.221	5.36278
T_RS08520	T_RS08520	TRUE	-5.78033	0.891434	-6.48431	8.91377e-11	1.46662e-09	71.3492	2.12353	128.043	1.74786	162.137	2.68139
T_RS10900	sucA	TRUE	-1.80944	0.279628	-6.47089	9.7429e-11	1.59314e-09	271.954	110.424	398.437	73.41	237.252	75.0789
T_RS14070	prgK	TRUE	-6.7722	1.04739	-6.46576	1.0079e-10	1.63799e-09	188.196	0	121.072	1.74786	163.511	2.68139
T_RS14140	sipB	TRUE	-6.76105	1.05158	-6.42942	1.28088e-10	2.06128e-09	170.618	4.24706	134.28	0	157.099	0
T_RS04880	cheA	TRUE	-2.95744	0.460012	-6.42906	1.28393e-10	2.06128e-09	55.8385	4.24706	64.5717	12.235	143.817	16.0883
T_RS18210	fdxH	TRUE	-2.59465	0.404649	-6.4121	1.43533e-10	2.29047e-09	116.847	14.8647	68.6074	12.235	76.4885	16.0883
T_RS06525	T_RS06525	TRUE	7.89261	1.23454	6.39314	1.62515e-10	2.57786e-09	0	48.8412	0.366885	47.1921	0	45.5836
T_RS13355	trmD	TRUE	-1.84686	0.289412	-6.38143	1.75441e-10	2.76633e-09	347.44	72.2001	213.527	64.6707	152.061	53.6278
T_RS04645	fliG	TRUE	-7.73626	1.21391	-6.37301	1.85352e-10	2.90531e-09	85.8258	0	54.2989	0	127.786	0
T_RS14205	invG	TRUE	-4.8535	0.762202	-6.36773	1.91844e-10	2.98938e-09	87.8939	6.3706	98.692	1.74786	123.664	2.68139
T_RS06515	ssaI	TRUE	8.00157	1.25832	6.35891	2.03193e-10	3.14771e-09	0	25.4824	0	27.9657	0	24.1325
T_RS10885	sucD	TRUE	-2.64333	0.417543	-6.33067	2.44101e-10	3.75944e-09	136.494	29.7294	197.017	10.4871	114.046	32.1767
T_RS16540	rplM	TRUE	-2.68193	0.423709	-6.32967	2.45691e-10	3.76205e-09	191.299	50.9648	114.101	6.99143	124.58	16.0883
T_RS02710	lrhA	TRUE	1.92569	0.304355	6.32713	2.49762e-10	3.80241e-09	15.5107	59.4589	15.776	71.6621	26.5649	83.1231
T_RS20600	fkpA	TRUE	1.78526	0.282384	6.3221	2.58038e-10	3.90595e-09	52.7364	135.906	36.6885	113.611	27.4809	142.114
T_RS21010	psiE	TRUE	4.12807	0.655453	6.29804	3.0143e-10	4.53687e-09	0	31.853	1.46754	26.2179	3.20611	29.4953
T_RS02410	fadJ	TRUE	2.91649	0.465963	6.25906	3.87299e-10	5.79636e-09	2.06809	48.8412	7.33769	52.4357	13.2824	72.3975
T_RS03215	T_RS03215	TRUE	3.86085	0.618514	6.24214	4.3163e-10	6.42352e-09	12.4086	70.0766	2.93508	139.829	7.32824	93.8486
T_RS06540	ssaM	TRUE	7.8973	1.26675	6.23432	4.53744e-10	6.7149e-09	0	21.2353	0	20.9743	0	32.1767
T_RS08685	T_RS08685	TRUE	4.79372	0.779846	6.14701	7.89578e-10	1.15638e-08	5.17023	33.9765	0.366885	40.2007	0	21.4511
T_RS06580	ssaT	TRUE	8.06828	1.31259	6.14684	7.90405e-10	1.15638e-08	0	36.1	0	15.7307	0	32.1767
T_RS18365	glnA	TRUE	2.81464	0.457961	6.14602	7.94492e-10	1.15638e-08	7.23832	114.671	54.6658	211.491	17.8626	123.344
T_RS16890	ubiB	TRUE	1.9527	0.317957	6.14139	8.18012e-10	1.18411e-08	15.5107	84.9413	19.4449	52.4357	18.7786	77.7603
T_RS10890	sucC	TRUE	-2.41576	0.393516	-6.13892	8.30869e-10	1.19618e-08	170.618	31.853	254.618	27.9657	130.534	42.9022
T_RS18500	rbsD	TRUE	2.8512	0.468045	6.09172	1.11704e-09	1.59948e-08	2.06809	40.3471	8.43835	59.4271	5.03817	24.1325
T_RS15070	gcvT	TRUE	-2.93518	0.484007	-6.06433	1.32507e-09	1.88715e-08	56.8725	12.7412	80.7146	10.4871	165.802	13.4069
T_RS17950	glpK	TRUE	1.89346	0.31236	6.06179	1.34618e-09	1.90696e-08	20.6809	84.9413	28.9839	94.3843	26.5649	109.937
T_RS14175	spaN	TRUE	-7.32063	1.20988	-6.05072	1.44202e-09	2.03187e-08	139.596	0	102.728	1.74786	130.534	0
T_RS02915	sseL	TRUE	2.95155	0.489444	6.03041	1.63543e-09	2.2922e-08	8.27237	150.771	24.2144	202.751	40.7634	144.795
T_RS20315	nfuA	TRUE	3.69465	0.613201	6.02518	1.6892e-09	2.35511e-08	10.3405	31.853	1.83442	50.6879	2.29008	61.672
T_RS09305	sopB	TRUE	-6.51682	1.08191	-6.02344	1.70744e-09	2.36807e-08	101.337	2.12353	123.273	0	173.588	2.68139
T_RS19970	pitA	TRUE	-3.00506	0.499772	-6.01287	1.82266e-09	2.5147e-08	98.2344	12.7412	71.9094	6.99143	41.2214	8.04417
T_RS14210	invF	TRUE	-7.45612	1.24199	-6.00337	1.93258e-09	2.65254e-08	55.8385	0	59.0684	0	98.4733	0
T_RS10145	macA	TRUE	1.61508	0.27051	5.9705	2.36532e-09	3.22976e-08	35.1576	87.0648	36.6885	139.829	38.9313	109.937
T_RS20650	bfr	TRUE	4.5513	0.763435	5.96161	2.49771e-09	3.39304e-08	2.06809	19.1118	0.366885	31.4614	1.83206	37.5395
T_RS03030	T_RS03030	TRUE	-1.95687	0.328837	-5.95089	2.66691e-09	3.60441e-08	406.38	155.018	701.484	94.3843	415.42	134.069
T_RS12430	ribD	TRUE	2.35964	0.39683	5.94622	2.74406e-09	3.68985e-08	16.5447	74.3236	9.90589	40.2007	14.6565	96.53
T_RS23315	tsr	FALSE	-4.77298	0.804314	-5.93422	2.95245e-09	3.95002e-08	45.498	2.12353	55.7665	3.49571	161.679	2.68139
T_RS16475	gltD	TRUE	2.91684	0.491708	5.93205	2.99182e-09	3.98258e-08	5.17023	36.1	6.97081	33.2093	2.74809	42.9022
T_RS07620	T_RS07620	TRUE	2.59576	0.438039	5.92587	3.10652e-09	4.10856e-08	8.27237	50.9648	4.40262	26.2179	5.03817	26.8139
T_RS08835	flgL	TRUE	-4.05142	0.68375	-5.92529	3.11748e-09	4.10856e-08	63.0768	6.3706	54.2989	0	103.969	8.04417
T_RS12270	tig	TRUE	-2.19578	0.373665	-5.87632	4.19483e-09	5.50104e-08	218.184	44.5942	127.676	15.7307	105.802	40.2208
T_RS11555	cstA	TRUE	2.95766	0.505161	5.85489	4.77336e-09	6.22889e-08	4.13619	29.7294	3.30196	26.2179	3.66412	29.4953
T_RS06330	sufC	TRUE	6.07827	1.04334	5.82577	5.68508e-09	7.38225e-08	0	14.8647	0.366885	31.4614	0.458015	21.4511
T_RS00585	leuB	TRUE	3.36818	0.579009	5.81715	5.98604e-09	7.73513e-08	3.10214	61.5824	7.33769	22.7221	1.37405	42.9022
T_RS24155	T_RS24155	TRUE	7.51083	1.29374	5.80553	6.41633e-09	8.2509e-08	0	14.8647	0	29.7136	0	13.4069
T_RS05485	T_RS05485	TRUE	3.5867	0.620983	5.77585	7.65673e-09	9.79839e-08	3.10214	63.706	4.40262	34.9571	4.12214	53.6278
T_RS07685	T_RS07685	TRUE	4.22508	0.731721	5.77416	7.73358e-09	9.84916e-08	0	23.3589	0.733769	17.4786	2.74809	32.1767
T_RS05625	prfA	TRUE	-2.57038	0.445513	-5.76949	7.95132e-09	1.0078e-07	78.5875	19.1118	80.3478	10.4871	62.2901	8.04417
T_RS13295	clpB	TRUE	1.69694	0.294985	5.75264	8.78629e-09	1.10381e-07	27.9193	95.5589	34.4872	117.106	30.229	88.4859
T_RS08060	T_RS08060	TRUE	2.22262	0.386373	5.75252	8.79214e-09	1.10381e-07	17.5788	48.8412	9.90589	85.645	25.1908	104.574
T_RS14185	T_RS14185	TRUE	-6.96545	1.21377	-5.73868	9.54151e-09	1.19224e-07	95.1323	0	75.5783	0	122.748	2.68139
T_RS18520	asnA	TRUE	3.66633	0.639656	5.73171	9.94211e-09	1.23646e-07	2.06809	33.9765	1.46754	17.4786	2.74809	26.8139
T_RS14090	hilD	TRUE	-3.05423	0.534318	-5.71613	1.08975e-08	1.34895e-07	118.915	14.8647	82.5491	24.47	219.389	5.36278
T_RS06585	ssaU	TRUE	6.85303	1.20011	5.71035	1.12747e-08	1.38915e-07	0	31.853	0.366885	26.2179	0	13.4069
T_RS06135	tcyP	TRUE	3.08225	0.543843	5.66754	1.4486e-08	1.77655e-07	3.10214	46.7177	4.03573	31.4614	3.20611	18.7697
T_RS05030	znuA	TRUE	2.22869	0.393578	5.66263	1.49072e-08	1.81977e-07	13.4426	55.2118	16.5098	96.1321	19.6947	80.4417
T_RS23365	fhuF	TRUE	4.03157	0.712306	5.65989	1.51473e-08	1.8406e-07	3.10214	19.1118	2.56819	43.6964	0.916031	37.5395
T_RS06320	sufA	TRUE	7.11331	1.25929	5.64865	1.61714e-08	1.95608e-07	0	36.1	0.366885	22.7221	0	26.8139
T_RS02095	cysT	TRUE	6.6787	1.18307	5.64524	1.64947e-08	1.98611e-07	0	21.2353	0.366885	38.4529	0	5.36278
T_RS05705	pagD	TRUE	7.00379	1.24205	5.63891	1.71129e-08	2.05122e-07	0	27.6059	0	24.47	0.458015	24.1325
T_RS16060	garK	TRUE	-5.61133	1.00109	-5.60521	2.08e-08	2.48195e-07	32.0554	0	56.1334	1.74786	141.527	2.68139
T_RS21485	T_RS21485	TRUE	-6.8575	1.22514	-5.59731	2.17698e-08	2.58601e-07	19.6469	0	33.0196	0	141.985	0
T_RS10555	T_RS10555	TRUE	2.63161	0.471066	5.58651	2.31679e-08	2.73981e-07	5.17023	76.4471	6.97081	41.9486	13.7405	48.265
T_RS12150	rpmJ	TRUE	4.49734	0.809544	5.55539	2.76987e-08	3.26106e-07	2.06809	16.9883	0.366885	27.9657	0.916031	16.0883
T_RS14125	sipA	TRUE	-4.39269	0.791052	-5.55297	2.8086e-08	3.29203e-07	74.4513	4.24706	57.234	1.74786	45.8015	2.68139
T_RS05895	T_RS05895	TRUE	3.73105	0.672036	5.55187	2.82631e-08	3.29819e-07	1.03405	16.9883	1.46754	26.2179	2.74809	24.1325
T_RS01505	cadB	TRUE	-6.78615	1.22328	-5.5475	2.89775e-08	3.36673e-07	19.6469	0	48.4288	0	81.0687	0
T_RS08870	flgE	TRUE	-5.83793	1.0549	-5.53413	3.12781e-08	3.61816e-07	76.5194	0	91.7212	1.74786	70.9924	2.68139
T_RS14055	T_RS14055	TRUE	-2.82411	0.510954	-5.52714	3.25495e-08	3.74885e-07	78.5875	10.6177	49.8963	1.74786	70.0763	18.7697
T_RS05670	T_RS05670	TRUE	3.28804	0.596893	5.50858	3.61733e-08	4.14818e-07	4.13619	25.4824	1.46754	17.4786	2.74809	32.1767
T_RS15095	zapA	TRUE	1.90355	0.346156	5.49911	3.81719e-08	4.35851e-07	61.0087	261.194	51.7307	344.328	107.634	201.104
T_RS15505	T_RS15505	TRUE	-4.30381	0.78498	-5.48269	4.18902e-08	4.76254e-07	56.8725	2.12353	47.3281	6.99143	128.244	0
T_RS22600	rpsF	TRUE	-2.47651	0.452485	-5.47313	4.42162e-08	5.00463e-07	77.5535	14.8647	70.075	6.99143	51.7557	16.0883
T_RS00415	T_RS00415	TRUE	5.19437	0.949194	5.4724	4.43974e-08	5.00463e-07	0	12.7412	0.733769	15.7307	0.458015	24.1325
T_RS05340	T_RS05340	TRUE	2.10809	0.385758	5.4648	4.63441e-08	5.20193e-07	11.3745	101.93	22.7469	73.41	25.1908	77.7603
T_RS22850	mgtA	TRUE	2.45764	0.450611	5.45401	4.92457e-08	5.5043e-07	4.13619	38.2236	5.87016	22.7221	6.41221	34.8581
T_RS19280	rpmB	TRUE	-2.59261	0.475575	-5.45152	4.9941e-08	5.55856e-07	69.2811	12.7412	74.1107	8.73929	46.2595	10.7256
T_RS06345	sufE	TRUE	5.77072	1.06202	5.43373	5.51868e-08	6.08017e-07	0	10.6177	0	24.47	0.916031	21.4511
T_RS18060	T_RS18060	TRUE	2.14529	0.394816	5.43363	5.5218e-08	6.08017e-07	21.715	67.953	11.7403	76.9057	7.78626	26.8139
T_RS06505	ssaG	TRUE	7.17222	1.32004	5.43332	5.5316e-08	6.08017e-07	0	6.3706	0	20.9743	0	18.7697
T_RS07885	T_RS07885	FALSE	2.22445	0.409632	5.43036	5.62411e-08	6.1563e-07	9.30642	33.9765	7.70458	52.4357	16.9466	69.7161
T_RS08795	plsX	TRUE	-2.26974	0.418535	-5.42307	5.85846e-08	6.38644e-07	87.8939	16.9883	75.2114	10.4871	64.1221	21.4511
T_RS17810	ppc	TRUE	1.98289	0.366057	5.4169	6.06405e-08	6.58347e-07	15.5107	57.3354	27.5164	87.3929	13.7405	77.7603
T_RS18870	ibpB	TRUE	2.86841	0.532073	5.39101	7.0062e-08	7.57527e-07	3.10214	44.5942	4.40262	19.2264	3.20611	21.4511
T_RS04650	fliF	TRUE	-6.53423	1.21461	-5.37969	7.46161e-08	8.03488e-07	71.3492	0	65.6724	0	78.3206	2.68139
T_RS16075	garD	TRUE	-6.57979	1.22513	-5.37068	7.84422e-08	8.41268e-07	19.6469	0	46.2275	0	62.2901	0
T_RS23685	rnpB	FALSE	-1.04637	0.194895	-5.36891	7.92149e-08	8.4613e-07	15508.6	7311.32	12169.2	7416.16	11286.4	4400.16
T_RS16515	nanA	TRUE	3.02918	0.5653	5.35854	8.38971e-08	8.92544e-07	5.17023	33.9765	4.40262	64.6707	9.61832	50.9464
T_RS11585	fepB	TRUE	6.77531	1.26541	5.35422	8.59258e-08	9.1047e-07	0	31.853	0.366885	20.9743	0	13.4069
T_RS14555	gudD	TRUE	-4.35437	0.815048	-5.34247	9.1689e-08	9.67666e-07	41.3619	4.24706	62.3704	3.49571	74.6565	0
T_RS12700	foxA	TRUE	3.63818	0.6823	5.33224	9.70102e-08	1.01976e-06	6.20428	21.2353	1.46754	31.4614	1.37405	40.2208
T_RS05410	fadD	TRUE	2.01985	0.379101	5.32799	9.93038e-08	1.03975e-06	20.6809	44.5942	12.841	59.4271	8.70229	56.3092
T_RS04900	cheB	TRUE	-5.51318	1.0397	-5.30265	1.14131e-07	1.19029e-06	38.2597	0	50.2632	1.74786	121.374	2.68139
T_RS05760	T_RS05760	TRUE	2.51084	0.474146	5.29549	1.18697e-07	1.23306e-06	10.3405	53.0883	3.66885	40.2007	6.41221	18.7697
T_RS12040	T_RS12040	TRUE	2.07734	0.392839	5.28802	1.23647e-07	1.27946e-06	14.4766	40.3471	8.80523	73.41	21.9847	64.3533
T_RS10870	cydB	TRUE	-2.03058	0.384088	-5.28677	1.24496e-07	1.28323e-06	76.5194	21.2353	87.6854	13.9829	68.2443	24.1325
T_RS12305	T_RS12305	TRUE	-3.12612	0.592049	-5.28017	1.29061e-07	1.32513e-06	59.9747	8.49413	38.156	5.24357	49.9237	2.68139
T_RS07675	patD	TRUE	2.86389	0.542525	5.27882	1.30019e-07	1.3298e-06	1.03405	25.4824	3.66885	20.9743	5.03817	29.4953
T_RS20630	rpsG	TRUE	-1.93888	0.36751	-5.27574	1.32223e-07	1.34715e-06	159.243	33.9765	102.728	22.7221	73.2824	29.4953
T_RS04615	fliM	TRUE	-6.47035	1.22854	-5.26672	1.38886e-07	1.40961e-06	32.0554	0	34.1203	0	39.3893	0
T_RS01000	fhuA	FALSE	2.928	0.557146	5.25536	1.47731e-07	1.49367e-06	3.10214	19.1118	4.03573	33.2093	2.74809	24.1325
T_RS17805	argE	TRUE	2.49565	0.47581	5.24504	1.56246e-07	1.57375e-06	3.10214	33.9765	5.87016	27.9657	5.9542	24.1325
T_RS08770	fabF	TRUE	-1.5995	0.305864	-5.22944	1.70021e-07	1.706e-06	124.086	42.4706	90.6205	22.7221	120	48.265
T_RS14190	spaK	TRUE	-6.45544	1.23609	-5.22245	1.76574e-07	1.76507e-06	35.1576	0	19.8118	0	58.626	0
T_RS08875	flgD	TRUE	-6.34361	1.21684	-5.21317	1.85639e-07	1.84871e-06	74.4513	0	59.0684	1.74786	55.8779	0
T_RS02945	glpQ	TRUE	-4.61852	0.887847	-5.20193	1.97229e-07	1.95678e-06	62.0428	2.12353	44.3931	1.74786	52.6718	2.68139
T_RS11090	T_RS11090	TRUE	3.19724	0.614858	5.19997	1.99325e-07	1.97019e-06	1.03405	40.3471	4.40262	12.235	2.74809	34.8581
T_RS21265	acs	TRUE	2.74977	0.5304	5.18433	2.16794e-07	2.1349e-06	4.13619	33.9765	5.13639	15.7307	5.03817	56.3092
T_RS14440	cysH	TRUE	6.31739	1.22041	5.17646	2.26136e-07	2.21865e-06	0	12.7412	0.366885	24.47	0	10.7256
T_RS15915	T_RS15915	TRUE	-5.07418	0.982138	-5.16646	2.38567e-07	2.33197e-06	20.6809	2.12353	21.2793	1.74786	139.237	0
T_RS07465	T_RS07465	TRUE	4.77627	0.928984	5.14139	2.72711e-07	2.65593e-06	0	33.9765	0	27.9657	2.74809	8.04417
T_RS22120	vexD	TRUE	-4.51131	0.879589	-5.12888	2.91465e-07	2.82817e-06	67.213	4.24706	73.7438	0	47.1756	5.36278
T_RS05675	T_RS05675	TRUE	6.4435	1.25707	5.12581	2.96258e-07	2.86419e-06	0	14.8647	0	10.4871	0.458015	29.4953
T_RS13350	rplS	TRUE	-2.6219	0.511827	-5.12263	3.01296e-07	2.9023e-06	113.745	8.49413	67.1399	6.99143	58.1679	24.1325
T_RS08865	T_RS08865	TRUE	-6.21351	1.21449	-5.11614	3.11848e-07	2.99306e-06	59.9747	0	55.7665	1.74786	55.8779	0
T_RS21335	phnO	TRUE	3.3373	0.65264	5.11353	3.16195e-07	3.02383e-06	0	23.3589	2.93508	15.7307	2.74809	24.1325
T_RS01370	rseB	TRUE	1.45574	0.285773	5.09403	3.50523e-07	3.34006e-06	36.1916	76.4471	22.0131	73.41	28.855	83.1231
T_RS22735	ppa	TRUE	-2.22923	0.438588	-5.08275	3.72009e-07	3.53209e-06	69.2811	12.7412	50.6301	5.24357	63.6641	24.1325
T_RS02745	nuoG	TRUE	-1.27799	0.252506	-5.06121	4.16601e-07	3.94134e-06	193.367	82.8177	180.507	66.4186	136.947	61.672
T_RS01615	pepB	TRUE	1.46461	0.289468	5.05965	4.20034e-07	3.95968e-06	35.1576	65.8295	33.7534	108.367	23.8168	77.7603
T_RS13825	T_RS13825	FALSE	-6.12311	1.21525	-5.03854	4.69089e-07	4.39446e-06	52.7364	2.12353	39.6236	0	74.6565	0
T_RS24525	T_RS24525	FALSE	5.53151	1.09787	5.03839	4.69472e-07	4.39446e-06	0	6.3706	0	8.73929	0.916031	34.8581
T_RS04910	cheZ	TRUE	-4.45009	0.88361	-5.03626	4.74717e-07	4.4279e-06	52.7364	2.12353	26.0488	1.74786	70.0763	2.68139
T_RS08515	narH	TRUE	-6.1793	1.22742	-5.03438	4.79405e-07	4.45033e-06	32.0554	0	55.7665	1.74786	92.5191	0
T_RS14170	spaO	TRUE	-6.14926	1.22156	-5.03395	4.80482e-07	4.45033e-06	61.0087	0	43.6593	1.74786	61.374	0
T_RS13560	iroB	TRUE	6.42926	1.27843	5.02903	4.92955e-07	4.54996e-06	0	12.7412	0	15.7307	0.458015	24.1325
T_RS17865	T_RS17865	TRUE	5.1052	1.01556	5.02699	4.98249e-07	4.58285e-06	0	27.6059	0.733769	10.4871	0.458015	13.4069
T_RS14200	invE	TRUE	-6.165	1.22661	-5.02606	5.00663e-07	4.58913e-06	47.5661	0	42.5586	1.74786	81.0687	0
T_RS01500	cadA	TRUE	-4.18401	0.833236	-5.0214	5.12965e-07	4.68567e-06	15.5107	0	58.7016	3.49571	87.9389	5.36278
T_RS10765	gpmA	TRUE	1.44311	0.288207	5.00718	5.52343e-07	5.02803e-06	31.0214	97.6825	30.0845	68.1664	24.2748	67.0347
T_RS17655	rplL	TRUE	-1.5586	0.312539	-4.9869	6.13566e-07	5.56622e-06	306.078	74.3236	167.299	54.1836	116.794	61.672
T_RS20060	T_RS20060	TRUE	-2.87348	0.576825	-4.98155	6.30767e-07	5.6958e-06	38.2597	4.24706	44.3931	8.73929	100.763	10.7256
T_RS17245	ilvM	TRUE	6.36752	1.27833	4.98113	6.3215e-07	5.6958e-06	0	16.9883	0.366885	10.4871	0	24.1325
T_RS09855	ompF	TRUE	-1.59638	0.322068	-4.95666	7.17169e-07	6.43994e-06	147.869	53.0883	112.267	27.9657	76.4885	32.1767
T_RS15065	gcvH	TRUE	-6.3023	1.2723	-4.95348	7.28988e-07	6.52395e-06	32.0554	0	52.8314	1.74786	121.832	0
T_RS22125	vexC	TRUE	-3.8845	0.785191	-4.94721	7.52846e-07	6.71478e-06	46.5321	0	39.2567	5.24357	39.3893	2.68139
T_RS25875	mgtS	TRUE	3.8304	0.775276	4.94069	7.78485e-07	6.92016e-06	5.17023	38.2236	0.733769	50.6879	3.20611	24.1325
T_RS06605	T_RS06605	TRUE	2.38879	0.483697	4.9386	7.86836e-07	6.97099e-06	4.13619	23.3589	4.7695	24.47	5.49618	26.8139
T_RS01330	grcA	TRUE	-5.86446	1.19237	-4.91832	8.72884e-07	7.70756e-06	58.9406	0	52.4645	1.74786	28.3969	0
T_RS13855	recA	TRUE	1.37314	0.279378	4.91497	8.87965e-07	7.81468e-06	65.1449	106.177	46.5944	171.29	49.9237	136.751
T_RS25845	T_RS25845	TRUE	3.53266	0.720244	4.9048	9.35205e-07	8.20317e-06	0	8.49413	1.83442	20.9743	2.29008	21.4511
T_RS22615	rplI	TRUE	-2.35525	0.480389	-4.9028	9.44782e-07	8.25982e-06	95.1323	14.8647	50.2632	10.4871	28.855	8.04417
T_RS05655	sopF	TRUE	-5.93709	1.21227	-4.89752	9.70539e-07	8.4571e-06	34.1235	0	33.7534	0	90.229	2.68139
T_RS19110	T_RS19110	FALSE	2.48528	0.507564	4.89649	9.75621e-07	8.47351e-06	10.3405	38.2236	3.66885	26.2179	5.9542	37.5395
T_RS13820	T_RS13820	FALSE	-4.47684	0.914466	-4.89558	9.80169e-07	8.48519e-06	33.0895	4.24706	32.6527	1.74786	95.2672	0
T_RS03945	T_RS03945	TRUE	-2.36785	0.483842	-4.89385	9.88822e-07	8.53221e-06	62.0428	8.49413	39.6236	8.73929	55.8779	13.4069
T_RS08850	T_RS08850	TRUE	-6.06797	1.24067	-4.89087	1.00394e-06	8.63449e-06	25.8512	0	30.8183	0	22.4427	0
T_RS06185	T_RS06185	FALSE	4.46297	0.913551	4.8853	1.03273e-06	8.85344e-06	1.03405	21.2353	0	10.4871	1.83206	18.7697
T_RS01515	hmpA	TRUE	3.43435	0.706237	4.86289	1.15686e-06	9.88556e-06	3.10214	19.1118	1.10065	8.73929	1.83206	32.1767
T_RS15450	T_RS15450	FALSE	-5.93503	1.22093	-4.86105	1.16763e-06	9.94551e-06	57.9066	0	57.6009	0	30.687	2.68139
T_RS22135	vexA	TRUE	-4.95293	1.01945	-4.85841	1.18332e-06	1.00468e-05	59.9747	2.12353	41.0911	0	29.771	2.68139
T_RS13740	nrdI	TRUE	6.51533	1.34166	4.85615	1.19688e-06	1.01295e-05	0	16.9883	0	3.49571	0	10.7256
T_RS23165	T_RS23165	TRUE	3.4185	0.704227	4.85426	1.2084e-06	1.01944e-05	2.06809	25.4824	1.10065	15.7307	2.29008	16.0883
T_RS04635	fliI	TRUE	-6.06765	1.25167	-4.84766	1.24924e-06	1.05056e-05	18.6128	0	25.315	0	35.7252	0
T_RS21330	lpxO	TRUE	3.54338	0.732373	4.83822	1.3101e-06	1.09824e-05	0	8.49413	1.10065	13.9829	2.74809	24.1325
T_RS11370	T_RS11370	TRUE	2.21377	0.458139	4.83209	1.35107e-06	1.12902e-05	8.27237	31.853	7.70458	31.4614	4.12214	26.8139
T_RS02675	T_RS02675	TRUE	2.39556	0.496298	4.82686	1.387e-06	1.1554e-05	3.10214	33.9765	4.7695	31.4614	6.41221	13.4069
T_RS15105	serA	TRUE	2.67399	0.554246	4.82457	1.40308e-06	1.16513e-05	2.06809	19.1118	4.40262	19.2264	2.74809	24.1325
T_RS06495	sseF	TRUE	3.86536	0.804911	4.80223	1.56909e-06	1.29891e-05	2.06809	25.4824	1.10065	5.24357	0.458015	24.1325
T_RS20155	T_RS20155	TRUE	2.8491	0.593972	4.79669	1.6131e-06	1.33119e-05	3.10214	21.2353	2.56819	43.6964	4.58015	8.04417
T_RS13320	pheA	TRUE	2.37746	0.496495	4.78848	1.68048e-06	1.38248e-05	7.23832	33.9765	5.87016	19.2264	3.66412	32.1767
T_RS05770	T_RS05770	TRUE	3.40335	0.711073	4.78622	1.69954e-06	1.39383e-05	0	23.3589	1.46754	17.4786	3.20611	16.0883
T_RS12915	T_RS12915	TRUE	3.28081	0.686098	4.78183	1.73704e-06	1.42019e-05	0	21.2353	3.30196	19.2264	1.83206	18.7697
T_RS03070	napA	TRUE	-3.35849	0.705332	-4.76157	1.92088e-06	1.56567e-05	18.6128	2.12353	44.7599	6.99143	109.008	5.36278
T_RS14075	prgJ	TRUE	-5.94887	1.24986	-4.75961	1.93965e-06	1.57611e-05	61.0087	0	41.0911	1.74786	43.0534	0
T_RS05620	hemA	TRUE	-2.20048	0.462544	-4.75733	1.96169e-06	1.58915e-05	43.4299	12.7412	57.6009	6.99143	68.2443	18.7697
T_RS10450	T_RS10450	TRUE	4.22476	0.888281	4.75611	1.97358e-06	1.59391e-05	0	12.7412	1.83442	20.9743	0.458015	13.4069
T_RS07680	T_RS07680	TRUE	2.80203	0.590677	4.74375	2.09794e-06	1.6892e-05	4.13619	19.1118	3.30196	20.9743	1.37405	18.7697
T_RS02925	glpC	TRUE	-5.74034	1.21153	-4.73808	2.15755e-06	1.73192e-05	18.6128	0	52.4645	0	68.7023	2.68139
T_RS14095	hilA	TRUE	-5.03214	1.06257	-4.73582	2.18167e-06	1.74599e-05	47.5661	0	44.0262	1.74786	46.2595	2.68139
T_RS20910	aceA	TRUE	2.35893	0.498243	4.73449	2.19604e-06	1.7522e-05	4.13619	36.1	13.2079	41.9486	4.12214	34.8581
T_RS04715	fliZ	TRUE	-5.88786	1.2453	-4.72808	2.26653e-06	1.80302e-05	18.6128	0	23.8475	0	29.771	0
T_RS06350	T_RS06350	FALSE	2.62709	0.555958	4.72534	2.29732e-06	1.82204e-05	2.06809	29.7294	4.40262	29.7136	9.16031	32.1767
T_RS01585	iscU	TRUE	1.74323	0.369159	4.72216	2.33359e-06	1.84527e-05	17.5788	38.2236	15.0423	62.9229	10.0763	37.5395
T_RS08315	rluB	TRUE	-2.29485	0.486901	-4.71317	2.43887e-06	1.92279e-05	52.7364	8.49413	39.2567	10.4871	43.9695	8.04417
T_RS05300	mgrB	TRUE	2.78216	0.591135	4.70647	2.52037e-06	1.98114e-05	1.03405	31.853	6.23704	55.9314	16.0305	42.9022
T_RS14180	spaM	TRUE	-5.82909	1.24147	-4.69529	2.66229e-06	2.08651e-05	23.7831	0	14.6754	0	31.145	0
T_RS08385	T_RS08385	TRUE	1.82216	0.388294	4.69274	2.69567e-06	2.10644e-05	15.5107	36.1	12.841	57.6793	8.24427	32.1767
T_RS14080	prgI	TRUE	-5.7475	1.2252	-4.69105	2.71804e-06	2.11768e-05	51.7023	0	34.4872	0	39.8473	2.68139
T_RS05075	yebG	TRUE	3.15566	0.673567	4.685	2.79957e-06	2.16865e-05	1.03405	12.7412	1.83442	29.7136	4.12214	18.7697
T_RS07705	T_RS07705	TRUE	6.43527	1.37359	4.68498	2.79984e-06	2.16865e-05	0	6.3706	0	10.4871	0	10.7256
T_RS15050	bglA	TRUE	2.71191	0.580683	4.67021	3.00885e-06	2.32375e-05	1.03405	29.7294	4.7695	22.7221	4.12214	16.0883
T_RS14695	T_RS14695	FALSE	-5.79777	1.2452	-4.65609	3.22276e-06	2.48171e-05	21.715	0	19.4449	0	24.7328	0
T_RS06500	sseG	TRUE	5.19563	1.11677	4.65237	3.28135e-06	2.51817e-05	0	21.2353	0	12.235	1.37405	13.4069
T_RS17255	ilvL	TRUE	2.99962	0.644817	4.65189	3.28911e-06	2.51817e-05	5.17023	33.9765	0.733769	20.9743	5.49618	24.1325
T_RS14535	relA	TRUE	1.59375	0.34308	4.64542	3.3939e-06	2.59091e-05	25.8512	123.165	39.9904	127.594	66.4122	128.707
T_RS01760	T_RS01760	TRUE	-3.08087	0.663886	-4.64066	3.47305e-06	2.64371e-05	33.0895	8.49413	36.6885	3.49571	151.145	10.7256
T_RS19945	prlC	TRUE	2.23755	0.482511	4.6373	3.52997e-06	2.67934e-05	12.4086	53.0883	8.43835	89.1407	11.9084	16.0883
T_RS15220	metK	TRUE	1.81513	0.391703	4.63396	3.58734e-06	2.7151e-05	25.8512	57.3354	14.3085	69.9143	12.3664	45.5836
T_RS17770	T_RS17770	TRUE	2.6295	0.567816	4.6309	3.64084e-06	2.74774e-05	3.10214	25.4824	2.93508	27.9657	6.41221	21.4511
T_RS01670	trmG/rlmN	TRUE	-3.3111	0.716852	-4.61895	3.85687e-06	2.90252e-05	40.3278	2.12353	34.4872	5.24357	29.771	2.68139
T_RS13750	nrdF	TRUE	6.01122	1.3019	4.61725	3.88854e-06	2.91806e-05	0	14.8647	0	8.73929	0.458015	16.0883
T_RS16250	nusA	TRUE	-1.33752	0.290077	-4.61092	4.00892e-06	2.9999e-05	309.18	89.1883	200.686	82.1493	172.672	91.1672
T_RS16160	yraP	TRUE	2.17399	0.47159	4.60991	4.02841e-06	3.00599e-05	10.3405	36.1	8.80523	22.7221	5.49618	53.6278
T_RS22280	aspA	TRUE	-2.42344	0.526367	-4.60408	4.14285e-06	3.08193e-05	98.2344	44.5942	166.199	20.9743	219.847	21.4511
T_RS15610	exbD	TRUE	3.32901	0.72314	4.60355	4.15345e-06	3.08193e-05	3.10214	12.7412	0.733769	24.47	1.83206	10.7256
T_RS05345	manY	TRUE	1.94197	0.423535	4.58516	4.53649e-06	3.35675e-05	7.23832	46.7177	18.7111	36.705	11.4504	64.3533
T_RS12290	cyoA	TRUE	-1.20919	0.263947	-4.58118	4.62357e-06	3.40506e-05	131.324	74.3236	123.64	43.6964	110.84	42.9022
T_RS08095	T_RS08095	TRUE	3.09379	0.675353	4.581	4.62748e-06	3.40506e-05	0	10.6177	2.93508	22.7221	2.29008	18.7697
T_RS22295	T_RS22295	TRUE	3.08734	0.674383	4.57802	4.69392e-06	3.44437e-05	0	16.9883	2.56819	22.7221	2.29008	8.04417
T_RS04040	hisG	TRUE	3.70207	0.809847	4.57131	4.84674e-06	3.54669e-05	0	10.6177	1.46754	12.235	0.916031	13.4069
T_RS05475	fadR	TRUE	1.95608	0.428985	4.55978	5.12068e-06	3.73683e-05	9.30642	50.9648	10.6397	55.9314	23.3588	53.6278
T_RS20585	T_RS20585	TRUE	3.31683	0.729896	4.54425	5.51306e-06	4.00219e-05	0	19.1118	1.46754	10.4871	2.29008	13.4069
T_RS26200	T_RS26200	FALSE	6.38838	1.40583	4.5442	5.51453e-06	4.00219e-05	0	10.6177	0	10.4871	0	5.36278
T_RS14160	spaQ	TRUE	-5.70864	1.26242	-4.52198	6.12649e-06	4.43418e-05	29.9873	0	12.841	0	22.4427	0
T_RS14370	cysC	TRUE	4.25609	0.941591	4.5201	6.1809e-06	4.46136e-05	0	16.9883	1.10065	10.4871	0.458015	10.7256
T_RS00580	leuC	TRUE	2.38992	0.529255	4.51563	6.31275e-06	4.54415e-05	9.30642	36.1	4.03573	19.2264	3.66412	26.8139
T_RS03950	T_RS03950	TRUE	-1.79164	0.397029	-4.51261	6.40345e-06	4.59695e-05	70.3152	16.9883	45.8606	13.9829	57.2519	18.7697
T_RS08855	flgH	TRUE	-5.62268	1.24741	-4.50749	6.55985e-06	4.6965e-05	18.6128	0	20.1787	0	19.2366	0
T_RS15570	T_RS15570	TRUE	2.69176	0.597649	4.50392	6.67116e-06	4.76332e-05	6.20428	33.9765	3.30196	33.2093	4.12214	13.4069
T_RS08115	pspC	TRUE	4.76348	1.0591	4.49766	6.87062e-06	4.87962e-05	0	8.49413	0	12.235	1.37405	18.7697
T_RS14165	spaP	TRUE	-4.08597	0.9085	-4.49749	6.8759e-06	4.87962e-05	38.2597	4.24706	24.5813	1.74786	48.5496	0
T_RS20710	rpsQ	TRUE	-2.16304	0.480989	-4.49708	6.88931e-06	4.87962e-05	119.949	12.7412	34.854	15.7307	47.1756	10.7256
T_RS05605	prs	TRUE	-2.13033	0.474637	-4.48833	7.17821e-06	5.07069e-05	72.3832	23.3589	81.4484	12.235	35.7252	8.04417
T_RS03000	gyrA	TRUE	-1.11758	0.250523	-4.46097	8.15896e-06	5.74816e-05	162.345	72.2001	133.546	57.6793	114.504	58.9906
T_RS04885	cheW	TRUE	-4.9347	1.10715	-4.45713	8.30642e-06	5.83652e-05	36.1916	0	25.6819	0	75.5725	5.36278
T_RS13000	T_RS13000	TRUE	2.88495	0.647608	4.45478	8.39796e-06	5.88524e-05	4.13619	12.7412	3.30196	19.2264	2.74809	50.9464
T_RS15525	T_RS15525	TRUE	4.18019	0.942276	4.43627	9.15324e-06	6.39737e-05	1.03405	12.7412	0	8.73929	1.37405	16.0883
T_RS14605	sdaB	TRUE	-2.3564	0.531235	-4.43571	9.17706e-06	6.39737e-05	41.3619	10.6177	27.1495	8.73929	72.8244	5.36278
T_RS17670	rplK	TRUE	-1.86364	0.420474	-4.43224	9.32602e-06	6.48416e-05	76.5194	21.2353	63.8379	12.235	44.4275	18.7697
T_RS14145	sicA	TRUE	-3.98886	0.900705	-4.42859	9.48496e-06	6.5774e-05	28.9533	2.12353	33.0196	0	40.3053	5.36278
T_RS07160	T_RS07160	TRUE	4.41066	1.00198	4.40195	1.07283e-05	7.42017e-05	0	2.12353	0.733769	17.4786	0.916031	21.4511
T_RS15445	T_RS15445	TRUE	-4.96701	1.13006	-4.39533	1.10605e-05	7.62999e-05	63.0768	4.24706	61.2697	0	14.6565	0
T_RS01565	suhB	TRUE	-1.82194	0.414938	-4.39087	1.12899e-05	7.76805e-05	81.6897	21.2353	111.166	24.47	34.8092	16.0883
T_RS19965	uspB	TRUE	2.86749	0.65421	4.38313	1.16985e-05	8.02833e-05	4.13619	19.1118	1.83442	24.47	1.83206	8.04417
T_RS14595	ppnN	TRUE	1.59274	0.363546	4.38113	1.18066e-05	8.08156e-05	11.3745	55.2118	19.078	45.4443	16.0305	40.2208
T_RS26005	T_RS26005	TRUE	1.23092	0.281147	4.37819	1.1967e-05	8.17023e-05	37.2257	80.6942	48.4288	146.82	57.2519	112.618
T_RS14060	orgB	TRUE	-1.82812	0.417805	-4.37554	1.21131e-05	8.24874e-05	72.3832	16.9883	40.3573	6.99143	50.8397	24.1325
T_RS08860	flgG	TRUE	-4.71943	1.07968	-4.37114	1.23599e-05	8.39526e-05	33.0895	0	37.7891	3.49571	38.9313	0
T_RS07445	T_RS07445	TRUE	3.97821	0.911762	4.36321	1.28166e-05	8.68317e-05	0	16.9883	0.366885	17.4786	1.83206	5.36278
T_RS00335	carB	TRUE	-2.26725	0.522456	-4.3396	1.42742e-05	9.64602e-05	72.3832	6.3706	43.2924	12.235	20.1527	8.04417
T_RS11595	fepD	TRUE	4.97823	1.1478	4.33718	1.44323e-05	9.72802e-05	1.03405	8.49413	0.366885	19.2264	0	5.36278
T_RS06575	ssas	TRUE	6.15366	1.42387	4.32178	1.54777e-05	0.000104062	0	2.12353	0	6.99143	0	16.0883
T_RS01095	tsf	TRUE	-1.46098	0.33847	-4.31642	1.58581e-05	0.00010635	397.074	82.8177	203.621	85.645	158.015	88.4859
T_RS04790	T_RS04790	TRUE	3.56638	0.826581	4.31461	1.59883e-05	0.000106952	0	33.9765	0.733769	1.74786	2.74809	21.4511
T_RS04625	fliK	TRUE	-5.309	1.2311	-4.3124	1.61494e-05	0.000107758	34.1235	2.12353	27.5164	0	30.687	0
T_RS14130	sipD	TRUE	-5.29587	1.2286	-4.31047	1.62906e-05	0.000108427	26.8852	0	33.0196	0	30.687	2.68139
T_RS09505	T_RS09505	TRUE	-5.44346	1.26791	-4.29327	1.76063e-05	0.00011689	28.9533	0	11.3734	0	15.1145	0
T_RS11405	cspE	TRUE	1.03529	0.241377	4.2891	1.79397e-05	0.000118806	491.172	879.142	238.842	653.699	413.588	750.789
T_RS08880	flgC	TRUE	-5.483	1.28004	-4.28346	1.84012e-05	0.000121558	19.6469	0	19.8118	0	13.7405	0
T_RS08845	flgJ	TRUE	-5.34738	1.25672	-4.25504	2.09016e-05	0.000137732	17.5788	0	17.2436	0	13.2824	0
T_RS18240	T_RS18240	TRUE	2.68735	0.631992	4.25218	2.11696e-05	0.000139152	5.17023	16.9883	1.46754	26.2179	4.12214	18.7697
T_RS04920	flhA	TRUE	-4.57474	1.07633	-4.25033	2.13459e-05	0.000139964	34.1235	0	26.7826	0	42.5954	5.36278
T_RS15760	tolC	TRUE	1.24222	0.292792	4.24267	2.20878e-05	0.00014447	21.715	65.8295	32.2859	62.9229	31.6031	75.0789
T_RS06360	lpp	TRUE	-1.0468	0.24682	-4.24113	2.22399e-05	0.000145107	876.871	513.895	652.321	396.764	878.931	265.458
T_RS00030	T_RS00030	TRUE	2.84748	0.671493	4.24052	2.23003e-05	0.000145144	1.03405	25.4824	1.83442	43.6964	12.3664	32.1767
T_RS01075	dapD	TRUE	1.84495	0.435464	4.23676	2.26769e-05	0.000147233	3.10214	19.1118	12.1072	36.705	9.16031	34.8581
T_RS05490	dadX	TRUE	2.31295	0.546319	4.23369	2.29885e-05	0.000148891	3.10214	23.3589	3.30196	13.9829	5.9542	29.4953
T_RS16740	dusB	TRUE	-1.78393	0.421462	-4.23273	2.30869e-05	0.000149164	65.1449	25.4824	61.2697	13.9829	43.0534	10.7256
T_RS10905	sdhB	TRUE	-1.72073	0.408512	-4.2122	2.52898e-05	0.000162999	53.7704	23.3589	50.6301	17.4786	92.5191	16.0883
T_RS02785	T_RS02785	TRUE	-3.25281	0.775456	-4.19471	2.73224e-05	0.000175672	20.6809	0	24.2144	6.99143	65.9542	2.68139
T_RS02935	glpA	TRUE	-4.54923	1.08479	-4.19365	2.74499e-05	0.000176065	21.715	2.12353	30.8183	1.74786	52.6718	0
T_RS11305	leuS	TRUE	1.24291	0.298305	4.16657	3.09211e-05	0.000197851	28.9533	87.0648	31.1852	73.41	32.9771	64.3533
T_RS08455	adhE	TRUE	1.89014	0.455066	4.15356	3.27347e-05	0.00020895	26.8852	70.0766	45.8606	97.88	9.16031	99.2114
T_RS02665	pta	TRUE	-2.72852	0.657457	-4.15012	3.32305e-05	0.000211605	31.0214	6.3706	52.4645	5.24357	12.3664	2.68139
T_RS02780	nuoN	TRUE	-1.82097	0.439273	-4.14543	3.3918e-05	0.000215465	51.7023	14.8647	59.8022	12.235	36.1832	16.0883
T_RS17660	rplJ	TRUE	-1.34672	0.325117	-4.14227	3.43891e-05	0.000217935	254.375	80.6942	196.283	52.4357	127.328	91.1672
T_RS01060	cdaR	TRUE	-2.76746	0.669358	-4.13449	3.55742e-05	0.000224907	25.8512	4.24706	19.4449	1.74786	46.2595	8.04417
T_RS04640	fliH	TRUE	-5.13497	1.24327	-4.13022	3.62424e-05	0.000228586	32.0554	2.12353	25.6819	0	23.8168	0
T_RS09095	T_RS09095	TRUE	-2.64619	0.641282	-4.1264	3.68482e-05	0.000231855	36.1916	2.12353	19.078	5.24357	42.1374	8.04417
T_RS19210	spoT	TRUE	-1.31536	0.319645	-4.11505	3.87093e-05	0.000242988	78.5875	27.6059	84.7504	27.9657	76.4885	42.9022
T_RS03050	T_RS03050	TRUE	2.46324	0.600697	4.10065	4.11997e-05	0.000258009	7.23832	21.2353	2.56819	15.7307	1.83206	18.7697
T_RS05025	znuC	TRUE	3.56979	0.872344	4.09218	4.27345e-05	0.00026699	1.03405	12.7412	0	15.7307	2.29008	5.36278
T_RS08465	hns	TRUE	-1.56396	0.38225	-4.09147	4.28643e-05	0.00026717	199.571	31.853	77.0458	47.1921	86.5649	32.1767
T_RS13835	T_RS13835	FALSE	-3.07112	0.750829	-4.0903	4.30809e-05	0.000267891	50.6683	2.12353	27.1495	8.73929	50.8397	2.68139
T_RS09345	yccA	TRUE	1.0946	0.268042	4.08368	4.43277e-05	0.0002746	67.213	123.165	71.1756	150.316	43.5114	109.937
T_RS09310	sigE	TRUE	-5.03931	1.23407	-4.08347	4.43673e-05	0.0002746	17.5788	0	18.7111	0	48.0916	2.68139
T_RS00625	rsmH	TRUE	1.63833	0.401297	4.08259	4.45366e-05	0.000275006	19.6469	78.5707	15.4092	73.41	34.8092	58.9906
T_RS03430	gtdA	TRUE	5.62371	1.38094	4.07238	4.65345e-05	0.000286674	1.03405	10.6177	0	12.235	0	5.36278
T_RS02940	glpT	TRUE	-4.30806	1.06045	-4.06248	4.85535e-05	0.000298418	22.749	2.12353	37.7891	0	21.5267	2.68139
T_RS10690	T_RS10690	TRUE	3.01082	0.741811	4.05874	4.93388e-05	0.000302543	0	8.49413	2.20131	17.4786	1.83206	10.7256
T_RS17230	ilvA	TRUE	1.59584	0.393445	4.05606	4.99071e-05	0.000305321	11.3745	40.3471	14.3085	34.9571	14.1985	45.5836
T_RS14150	spaS	TRUE	-4.97862	1.23074	-4.04523	5.22721e-05	0.000319053	27.9193	0	21.6462	1.74786	23.8168	0
T_RS14110	sicP	TRUE	-5.11191	1.26453	-4.04254	5.28751e-05	0.000321991	13.4426	0	12.4741	0	15.5725	0
T_RS08390	T_RS08390	TRUE	1.96851	0.488185	4.03231	5.52321e-05	0.000335231	5.17023	23.3589	13.5747	33.2093	3.66412	29.4953
T_RS11195	T_RS11195	FALSE	-5.11768	1.26926	-4.03201	5.53023e-05	0.000335231	29.9873	0	9.90589	0	8.70229	0
T_RS17700	T_RS17700	FALSE	-2.77135	0.688261	-4.02659	5.65913e-05	0.000342261	23.7831	4.24706	22.0131	1.74786	43.5114	8.04417
T_RS02930	glpB	TRUE	-4.9773	1.23644	-4.02552	5.68491e-05	0.000343037	13.4426	2.12353	27.5164	0	38.0153	0
T_RS15440	T_RS15440	TRUE	-5.15777	1.28471	-4.01473	5.95143e-05	0.000358303	23.7831	0	12.841	0	9.16031	0
T_RS20045	dcrB	TRUE	1.54619	0.385334	4.01258	6.00579e-05	0.000360756	10.3405	23.3589	11.0065	38.4529	14.6565	42.9022
T_RS22460	hflX	TRUE	-1.35186	0.337028	-4.01112	6.04303e-05	0.000362172	246.103	67.953	137.582	89.1407	164.427	56.3092
T_RS04620	fliL	TRUE	-5.11838	1.27701	-4.0081	6.12105e-05	0.000366019	12.4086	0	17.6105	0	11.9084	0
T_RS00825	acnB	TRUE	1.00387	0.25088	4.00138	6.29743e-05	0.000375718	169.584	293.047	161.062	288.396	87.9389	235.962
T_RS15500	uxaC	TRUE	-2.40985	0.602809	-3.9977	6.39599e-05	0.000380741	28.9533	14.8647	56.8671	3.49571	41.2214	5.36278
T_RS17340	T_RS17340	TRUE	1.41139	0.353113	3.997	6.41496e-05	0.000381014	20.6809	53.0883	22.0131	92.6364	38.4733	67.0347
T_RS21365	pmrA	TRUE	2.68086	0.670893	3.99595	6.44344e-05	0.00038185	1.03405	12.7412	1.46754	17.4786	5.9542	18.7697
T_RS14540	rlmD	TRUE	1.4691	0.36791	3.99309	6.52172e-05	0.000385626	20.6809	48.8412	12.1072	52.4357	29.771	61.672
T_RS03245	mepS	TRUE	-1.55084	0.389335	-3.98329	6.79667e-05	0.000400405	63.0768	31.853	61.6366	29.7136	170.84	26.8139
T_RS14105	sptP	TRUE	-5.1014	1.28076	-3.98311	6.80189e-05	0.000400405	19.6469	0	13.5747	0	9.16031	0
T_RS11670	T_RS11670	TRUE	1.8607	0.468648	3.97037	7.17617e-05	0.000421501	4.13619	21.2353	7.70458	24.47	9.16031	32.1767
T_RS05695	T_RS05695	TRUE	2.59435	0.654012	3.96683	7.28363e-05	0.000426866	0	23.3589	4.03573	10.4871	3.20611	16.0883
T_RS12090	T_RS12090	TRUE	3.38276	0.854221	3.96005	7.49345e-05	0.000438193	1.03405	10.6177	0.366885	8.73929	2.29008	18.7697
T_RS04690	fliS	TRUE	-4.84802	1.22465	-3.95869	7.53609e-05	0.000439716	14.4766	2.12353	16.8767	0	43.0534	0
T_RS20245	asd	TRUE	1.38302	0.349588	3.95613	7.61723e-05	0.000443474	15.5107	61.5824	23.1137	36.705	15.1145	45.5836
T_RS15885	rpoD	TRUE	1.44594	0.365862	3.95216	7.74503e-05	0.000449925	108.575	174.13	60.9029	207.995	43.0534	155.521
T_RS07660	T_RS07660	TRUE	-4.90021	1.24111	-3.94826	7.87215e-05	0.000456309	23.7831	0	24.5813	1.74786	21.0687	0
T_RS08215	T_RS08215	TRUE	3.24541	0.822632	3.94515	7.97506e-05	0.000461265	0	10.6177	2.20131	8.73929	0.916031	18.7697
T_RS23360	T_RS23360	TRUE	2.93031	0.743145	3.94312	8.04297e-05	0.000464179	1.03405	12.7412	1.10065	6.99143	2.74809	18.7697
T_RS18600	glmS	TRUE	-1.60443	0.408364	-3.92893	8.5326e-05	0.000491367	44.464	8.49413	50.997	17.4786	53.1298	24.1325
T_RS01745	guaB	TRUE	-1.46456	0.373322	-3.92304	8.74401e-05	0.000501854	54.8045	21.2353	75.9451	27.9657	50.8397	16.0883
T_RS04610	fliN	TRUE	-2.21226	0.563951	-3.9228	8.75261e-05	0.000501854	28.9533	6.3706	24.2144	5.24357	50.8397	10.7256
T_RS06735	dtpA	TRUE	-2.072	0.529989	-3.90951	9.24845e-05	0.000529139	41.3619	10.6177	33.3865	6.99143	19.6947	5.36278
T_RS06630	sodB	TRUE	-3.02775	0.774596	-3.90881	9.2752e-05	0.000529526	25.8512	6.3706	33.7534	1.74786	25.1908	2.68139
T_RS16070	garL	TRUE	-3.32536	0.853258	-3.89725	9.72901e-05	0.00055424	8.27237	0	29.3508	3.49571	54.5038	5.36278
T_RS18415	dsbA	TRUE	-1.67407	0.430031	-3.89291	9.90472e-05	0.000562111	69.2811	10.6177	47.3281	24.47	37.0992	10.7256
T_RS19870	pdeH	TRUE	-4.5143	1.1597	-3.89264	9.91572e-05	0.000562111	8.27237	0	11.3734	0	51.2977	2.68139
T_RS13365	rpsP	TRUE	-1.41632	0.363881	-3.89228	9.93083e-05	0.000562111	78.5875	31.853	50.997	15.7307	47.1756	18.7697
T_RS01255	metN	TRUE	3.00857	0.773686	3.88862	0.000100816	0.000569428	4.13619	25.4824	2.20131	8.73929	0	13.4069
T_RS13990	hypB	TRUE	2.3163	0.596182	3.88522	0.000102238	0.0005753	0	16.9883	4.7695	29.7136	8.70229	24.1325
T_RS23450	deoC	TRUE	1.77407	0.456636	3.88509	0.00010229	0.0005753	5.17023	29.7294	8.07146	24.47	14.6565	42.9022
T_RS12060	adk	TRUE	-3.63993	0.938854	-3.877	0.000105754	0.000593326	34.1235	0	22.7469	0	25.1908	8.04417
T_RS13845	alaS	TRUE	-1.45953	0.3765	-3.87656	0.000105943	0.000593326	103.405	25.4824	93.5556	34.9571	74.1985	37.5395
T_RS04685	fliT	TRUE	-4.93421	1.27309	-3.87577	0.000106288	0.000594001	6.20428	0	10.6397	0	23.8168	0
T_RS00220	rpsT	TRUE	-2.25388	0.581972	-3.87284	0.000107574	0.000599926	89.962	12.7412	75.2114	5.24357	42.1374	26.8139
T_RS15580	T_RS15580	FALSE	-3.05749	0.78964	-3.872	0.000107945	0.000600728	23.7831	8.49413	22.0131	1.74786	53.1298	0
T_RS18535	mnmG	TRUE	-1.66798	0.430946	-3.8705	0.000108611	0.000603164	71.3492	8.49413	60.536	26.2179	48.0916	21.4511
T_RS17840	metF	TRUE	4.46227	1.15545	3.86195	0.000112486	0.000623349	0	2.12353	0.366885	12.235	0.458015	8.04417
T_RS09025	T_RS09025	TRUE	-4.9392	1.27921	-3.86114	0.00011286	0.000623349	12.4086	0	8.43835	0	17.4046	0
T_RS14650	rlmM	TRUE	1.45733	0.377454	3.86094	0.000112951	0.000623349	13.4426	29.7294	12.1072	36.705	12.8244	37.5395
T_RS01070	T_RS01070	FALSE	1.98091	0.514703	3.84864	0.000118773	0.000654118	6.20428	57.3354	9.17212	48.94	22.9008	32.1767
T_RS04740	sdiA	TRUE	-4.61552	1.20075	-3.84386	0.000121113	0.000665617	9.30642	0	15.0423	1.74786	44.8855	0
T_RS15925	T_RS15925	FALSE	2.72975	0.710418	3.84246	0.000121808	0.000668051	1.03405	10.6177	1.46754	12.235	4.12214	18.7697
T_RS10875	cydA	TRUE	-1.62271	0.422733	-3.83862	0.000123728	0.000677179	92.0301	31.853	104.562	19.2264	77.8626	40.2208
T_RS12295	cyoB	TRUE	-1.28731	0.335541	-3.83651	0.000124797	0.000681624	193.367	74.3236	179.407	45.4443	95.7252	69.7161
T_RS03285	fruB	TRUE	2.1522	0.562113	3.82877	0.000128784	0.000701953	5.17023	16.9883	6.60393	22.7221	2.74809	24.1325
T_RS13570	T_RS13570	TRUE	3.40384	0.893318	3.81034	0.000138779	0.000754875	2.06809	14.8647	0.366885	5.24357	0.916031	10.7256
T_RS04930	T_RS04930	TRUE	-4.9091	1.29105	-3.80242	0.000143288	0.000777806	13.4426	0	13.2079	0	9.61832	0
T_RS18375	glnG	TRUE	2.22342	0.585718	3.79606	0.000147015	0.000796407	3.10214	16.9883	3.66885	17.4786	3.66412	13.4069
T_RS16295	rlmE	TRUE	0.954821	0.252111	3.7873	0.000152292	0.000823309	52.7364	97.6825	50.6301	124.098	63.6641	99.2114
T_RS17665	rplA	TRUE	-1.54584	0.408393	-3.78517	0.000153602	0.0008287	227.49	42.4706	121.072	40.2007	80.1527	53.6278
T_RS22610	rpsR	TRUE	-4.84222	1.28021	-3.78236	0.000155351	0.000836434	21.715	0	10.2728	0	6.41221	0
T_RS05740	T_RS05740	TRUE	2.03457	0.538344	3.7793	0.000157267	0.000843967	6.20428	36.1	7.33769	20.9743	5.9542	21.4511
T_RS02365	T_RS02365	TRUE	-4.76222	1.26014	-3.77911	0.000157388	0.000843967	22.749	0	6.60393	0	8.24427	0
T_RS15875	rpsU	TRUE	-1.66442	0.441396	-3.7708	0.000162725	0.000870563	70.3152	23.3589	31.5521	8.73929	27.4809	8.04417
T_RS09655	T_RS09655	TRUE	2.25636	0.598445	3.77037	0.000163005	0.000870563	2.06809	23.3589	2.93508	12.235	5.03817	16.0883
T_RS02520	accD	TRUE	-2.07873	0.551468	-3.76946	0.000163602	0.000871995	35.1576	12.7412	24.2144	3.49571	30.229	5.36278
T_RS11580	entC	TRUE	4.55527	1.21134	3.76051	0.000169569	0.000901985	1.03405	14.8647	0.366885	5.24357	0	8.04417
T_RS06850	rstA	TRUE	2.10623	0.560216	3.75968	0.000170134	0.000903174	1.03405	29.7294	4.40262	22.7221	14.6565	29.4953
T_RS04905	cheY	TRUE	-4.68195	1.24758	-3.75281	0.000174862	0.000926418	20.6809	0	13.2079	0	28.855	2.68139
T_RS21505	phoN	TRUE	2.72503	0.726615	3.7503	0.000176622	0.000933874	1.03405	31.853	2.20131	3.49571	2.74809	13.4069
T_RS04655	fliE	TRUE	-4.79043	1.2827	-3.73463	0.000187989	0.000991996	12.4086	0	8.43835	0	12.8244	0
T_RS06080	nadE	TRUE	1.96842	0.527284	3.73313	0.000189118	0.000995972	3.10214	23.3589	6.23704	15.7307	4.12214	18.7697
T_RS16655	tldD	TRUE	1.20431	0.322751	3.73138	0.000190436	0.00100092	22.749	46.7177	22.0131	55.9314	18.3206	40.2208
T_RS18055	T_RS18055	TRUE	1.87478	0.502765	3.72894	0.000192289	0.00100866	4.13619	29.7294	4.40262	12.235	13.7405	40.2208
T_RS05855	T_RS05855	TRUE	5.24828	1.41029	3.72143	0.000198099	0.00103708	0	21.2353	0.366885	3.49571	0	2.68139
T_RS16510	nanT	TRUE	2.72757	0.734609	3.71295	0.000204855	0.00107034	1.03405	25.4824	2.56819	12.235	4.12214	16.0883
T_RS04915	flhB	TRUE	-4.64442	1.25174	-3.71037	0.000206954	0.00107917	15.5107	0	16.8767	0	25.6489	2.68139
T_RS00325	dapB	TRUE	1.72728	0.46809	3.69007	0.000224193	0.00116677	11.3745	38.2236	5.87016	15.7307	8.24427	32.1767
T_RS08885	flgB	TRUE	-4.67061	1.26741	-3.68516	0.000228556	0.00118715	23.7831	2.12353	12.4741	0	24.2748	0
T_RS26020	T_RS26020	FALSE	2.96448	0.805615	3.67978	0.000233438	0.00121013	3.10214	16.9883	1.10065	17.4786	3.20611	16.0883
T_RS17690	T_RS17690	FALSE	-4.56786	1.2417	-3.67871	0.00023442	0.00121285	18.6128	2.12353	14.3085	0	21.9847	0
T_RS14215	invH	TRUE	-4.11108	1.12329	-3.65985	0.000252359	0.00130312	21.715	2.12353	26.0488	1.74786	24.2748	0
T_RS17270	T_RS17270	TRUE	-2.48322	0.67897	-3.65734	0.000254845	0.00131339	20.6809	4.24706	18.3442	3.49571	35.7252	5.36278
T_RS04705	T_RS04705	FALSE	-4.8458	1.32551	-3.65581	0.000256367	0.00131867	9.30642	0	12.4741	0	13.2824	0
T_RS20660	rpsJ	TRUE	-1.10842	0.303426	-3.65299	0.0002592	0.00133066	183.026	99.806	180.14	45.4443	109.008	77.7603
T_RS04870	motA	TRUE	-2.32686	0.637431	-3.65038	0.000261855	0.00134169	20.6809	2.12353	19.8118	5.24357	49.9237	10.7256
T_RS04815	ftnA	TRUE	-3.30673	0.907501	-3.64377	0.000268675	0.00137398	15.5107	2.12353	21.2793	1.74786	27.0229	2.68139
T_RS06040	xthA	TRUE	2.02936	0.557917	3.63739	0.000275413	0.00140572	4.13619	16.9883	5.13639	15.7307	3.66412	18.7697
T_RS10030	dmsA	TRUE	-2.55087	0.702305	-3.63214	0.000281076	0.00143187	13.4426	2.12353	22.0131	3.49571	41.6794	8.04417
T_RS09985	pflB	TRUE	-1.27187	0.350508	-3.62863	0.000284924	0.00144868	61.0087	40.3471	101.627	20.9743	78.3206	40.2208
T_RS13450	T_RS13450	TRUE	-2.9208	0.806518	-3.62149	0.00029291	0.00148644	15.5107	2.12353	20.5455	1.74786	29.771	5.36278
T_RS07665	T_RS07665	TRUE	-3.97218	1.09779	-3.61833	0.000296505	0.0015018	22.749	2.12353	22.7469	1.74786	21.5267	0
T_RS13645	csiD	TRUE	5.13243	1.41955	3.61553	0.000299735	0.00151526	0	10.6177	0	5.24357	0.458015	5.36278
T_RS04860	flhD	TRUE	-1.94949	0.539301	-3.61484	0.000300538	0.00151594	37.2257	8.49413	26.7826	6.99143	36.6412	10.7256
T_RS05020	znuB	TRUE	3.88814	1.07573	3.61443	0.000301014	0.00151594	0	4.24706	0.733769	8.73929	0.458015	8.04417
T_RS22255	T_RS22255	FALSE	-4.6682	1.29219	-3.61263	0.000303111	0.00152361	19.6469	0	10.2728	0	35.7252	2.68139
T_RS14435	sopD	TRUE	-4.48689	1.2442	-3.60623	0.000310674	0.00155867	11.3745	2.12353	12.4741	0	36.1832	0
T_RS04890	tar	TRUE	-1.75841	0.488156	-3.60216	0.000315587	0.00158032	29.9873	14.8647	35.2209	6.99143	73.7405	18.7697
T_RS23945	T_RS23945	TRUE	2.0202	0.562781	3.58967	0.0003311	0.00165381	8.27237	14.8647	5.87016	31.4614	4.12214	24.1325
T_RS14115	T_RS14115	TRUE	-4.69383	1.30771	-3.58934	0.000331511	0.00165381	17.5788	0	8.43835	0	6.87023	0
T_RS16535	rpsI	TRUE	-1.93946	0.541266	-3.58319	0.000339427	0.00169012	63.0768	14.8647	40.7242	10.4871	19.2366	5.36278
T_RS14560	T_RS14560	TRUE	-2.42925	0.684958	-3.54656	0.000390291	0.00193974	14.4766	10.6177	43.6593	6.99143	86.5649	2.68139
T_RS08470	galU	TRUE	-1.79432	0.506545	-3.54227	0.000396694	0.00196787	43.4299	12.7412	28.617	10.4871	37.0992	8.04417
T_RS05040	lpxM	TRUE	-1.73753	0.491432	-3.53564	0.000406788	0.00201417	39.2938	4.24706	37.4222	10.4871	30.229	18.7697
T_RS05945	T_RS05945	TRUE	1.86134	0.528011	3.52519	0.000423171	0.00209138	3.10214	19.1118	4.7695	17.4786	6.41221	18.7697
T_RS00330	carA	TRUE	-2.37676	0.676564	-3.51298	0.00044311	0.00218584	44.464	12.7412	28.9839	3.49571	18.3206	2.68139
T_RS06030	T_RS06030	TRUE	-3.71711	1.05894	-3.51021	0.00044775	0.00220463	9.30642	2.12353	13.9416	0	37.5573	2.68139
T_RS18725	dnaA	TRUE	-1.07794	0.30765	-3.50377	0.000458721	0.00225446	66.179	25.4824	79.9809	36.705	72.8244	42.9022
T_RS14015	T_RS14015	TRUE	4.08129	1.16505	3.50311	0.000459861	0.00225587	2.06809	8.49413	0.366885	17.4786	0	2.68139
T_RS09145	putA	TRUE	-1.19336	0.340958	-3.50003	0.000465202	0.00227785	97.2004	65.8295	139.416	61.175	141.985	37.5395
T_RS20450	dam	TRUE	-2.5781	0.73721	-3.4971	0.00047034	0.00229877	22.749	2.12353	22.7469	3.49571	17.8626	5.36278
T_RS08595	purB	TRUE	-2.54334	0.727524	-3.49588	0.0004725	0.00230507	33.0895	4.24706	26.7826	5.24357	12.3664	2.68139
T_RS01775	T_RS01775	TRUE	3.27278	0.936469	3.49481	0.000474398	0.00231007	2.06809	2.12353	0.733769	10.4871	0.458015	13.4069
T_RS20665	rplC	TRUE	-1.56889	0.448995	-3.49422	0.000475457	0.00231098	493.24	84.9413	213.527	45.4443	141.069	128.707
T_RS22605	priB	TRUE	-1.86253	0.533128	-3.49359	0.000476578	0.00231219	69.2811	10.6177	66.0393	15.7307	40.7634	21.4511
T_RS08505	narI	TRUE	-4.54622	1.3025	-3.49038	0.000482334	0.00233584	11.3745	0	8.80523	0	7.78626	0
T_RS23675	ssrS	FALSE	-1.4169	0.406273	-3.48755	0.00048747	0.0023564	2882.92	1267.75	2561.59	1857.97	6299.08	984.07
T_RS22010	T_RS22010	TRUE	-2.65821	0.763767	-3.4804	0.000500674	0.00241582	16.5447	4.24706	16.8767	3.49571	38.4733	2.68139
T_RS09450	rmf	TRUE	1.38392	0.397885	3.4782	0.000504793	0.00243127	33.0895	95.5589	20.5455	94.3843	54.9618	77.7603
T_RS14155	spaR	TRUE	-4.37495	1.25891	-3.4752	0.000510474	0.00245417	16.5447	0	19.078	1.74786	12.8244	0
T_RS08300	sohB	TRUE	1.38341	0.398399	3.47242	0.000515784	0.0024752	14.4766	48.8412	9.539	33.2093	21.9847	32.1767
T_RS12655	T_RS12655	TRUE	1.25388	0.36238	3.46012	0.000539926	0.00258637	14.4766	27.6059	17.6105	57.6793	22.4427	42.9022
T_RS08605	phoQ	TRUE	1.30419	0.377207	3.4575	0.00054522	0.00260702	19.6469	67.953	30.8183	71.6621	43.0534	91.1672
T_RS18495	rbsA	TRUE	1.83989	0.532326	3.45631	0.00054762	0.00261378	6.20428	10.6177	9.90589	34.9571	3.20611	21.4511
T_RS02775	nuoM	TRUE	-1.55926	0.452265	-3.44767	0.000565437	0.00269396	70.3152	27.6059	92.0881	15.7307	45.3435	26.8139
T_RS12300	T_RS12300	TRUE	-1.64427	0.477364	-3.44448	0.00057215	0.00272105	53.7704	4.24706	39.6236	15.7307	30.229	18.7697
T_RS18595	glmU	TRUE	-1.19348	0.346757	-3.44182	0.000577812	0.00274305	61.0087	36.1	55.3996	20.9743	70.0763	24.1325
T_RS14670	csdA	TRUE	-2.02301	0.589516	-3.43165	0.000599926	0.00284294	24.8171	8.49413	28.617	3.49571	24.2748	8.04417
T_RS18510	ravA	TRUE	1.92419	0.561047	3.42964	0.000604386	0.00285896	5.17023	21.2353	5.87016	13.9829	3.66412	21.4511
T_RS11165	nagB	TRUE	1.88061	0.548588	3.4281	0.000607832	0.00286159	5.17023	10.6177	4.03573	33.2093	8.24427	21.4511
T_RS10080	T_RS10080	TRUE	-2.05753	0.600205	-3.42805	0.000607923	0.00286159	22.749	2.12353	30.0845	8.73929	24.7328	8.04417
T_RS01750	guaA	TRUE	-1.49017	0.434714	-3.42794	0.000608182	0.00286159	70.3152	12.7412	66.773	22.7221	39.8473	26.8139
T_RS07355	sad	TRUE	2.9653	0.867209	3.41936	0.000627681	0.0029481	0	6.3706	1.46754	10.4871	1.83206	10.7256
T_RS06310	T_RS06310	TRUE	1.72975	0.5061	3.41781	0.000631283	0.00295977	6.20428	21.2353	7.70458	19.2264	5.03817	21.4511
T_RS04780	T_RS04780	FALSE	-3.17672	0.930752	-3.41307	0.000642349	0.00300633	20.6809	2.12353	12.4741	1.74786	24.7328	2.68139
T_RS04895	cheR	TRUE	-2.23559	0.656612	-3.40474	0.000662274	0.00309088	17.5788	4.24706	19.078	5.24357	37.5573	5.36278
T_RS18585	atpC	TRUE	-1.13645	0.333805	-3.40454	0.000662748	0.00309088	142.698	53.0883	100.893	48.94	81.5267	42.9022
T_RS08735	fhuE	FALSE	3.27727	0.962813	3.40385	0.00066444	0.00309332	1.03405	2.12353	1.10065	13.9829	0.458015	8.04417
T_RS07655	T_RS07655	TRUE	-4.40604	1.29901	-3.39183	0.000694264	0.0032265	5.17023	0	10.6397	0	9.61832	0
T_RS09575	T_RS09575	TRUE	1.60665	0.473843	3.39068	0.000697196	0.00323445	21.715	40.3471	11.3734	47.1921	13.2824	48.265
T_RS04940	argS	TRUE	-1.96645	0.582535	-3.37567	0.000736371	0.00340828	27.9193	6.3706	33.7534	10.4871	27.4809	5.36278
T_RS03425	T_RS03425	TRUE	5.15222	1.52643	3.37534	0.000737238	0.00340828	0	2.12353	0	6.99143	0	2.68139
T_RS16845	fadA	TRUE	1.62517	0.481682	3.37394	0.000741003	0.00341972	12.4086	65.8295	9.539	26.2179	17.4046	34.8581
T_RS08740	ptsG	TRUE	0.900139	0.266977	3.3716	0.000747339	0.00343731	59.9747	152.894	76.6789	164.299	149.313	185.016
T_RS11250	T_RS11250	TRUE	2.33659	0.693027	3.37157	0.000747411	0.00343731	1.03405	38.2236	5.87016	26.2179	10.9924	24.1325
T_RS10140	macB	TRUE	0.895195	0.265715	3.369	0.000754406	0.00346347	46.5321	74.3236	52.4645	96.1321	42.5954	91.1672
T_RS02970	nrdA	TRUE	-2.32891	0.691756	-3.36667	0.000760811	0.00348683	21.715	6.3706	36.3216	1.74786	19.2366	8.04417
T_RS15495	T_RS15495	TRUE	-2.01156	0.597707	-3.36547	0.000764139	0.00349603	12.4086	2.12353	34.4872	8.73929	29.771	8.04417
T_RS20335	feoC	TRUE	2.50838	0.74554	3.36451	0.0007668	0.00350216	0	8.49413	3.66885	19.2264	1.37405	5.36278
T_RS21130	T_RS21130	TRUE	1.98783	0.590949	3.3638	0.00076877	0.00350512	5.17023	29.7294	6.23704	17.4786	4.58015	16.0883
T_RS20720	rplX	TRUE	-1.09016	0.324974	-3.35462	0.000794732	0.00361539	169.584	76.4471	128.043	36.705	106.718	80.4417
T_RS08510	narJ	TRUE	-4.27826	1.27546	-3.35429	0.000795687	0.00361539	14.4766	0	15.0423	0	15.5725	2.68139
T_RS00965	pcnB	TRUE	-2.05424	0.61316	-3.35025	0.000807381	0.00366225	22.749	4.24706	27.5164	5.24357	18.7786	8.04417
T_RS03960	T_RS03960	TRUE	-1.59667	0.47698	-3.34746	0.000815545	0.00369296	34.1235	10.6177	30.0845	6.99143	48.5496	21.4511
T_RS00245	fkpB	TRUE	1.80594	0.539782	3.34569	0.000820781	0.00371032	5.17023	8.49413	5.87016	26.2179	3.66412	16.0883
T_RS08805	yceD	TRUE	-1.05155	0.31493	-3.339	0.000840801	0.00379435	90.9961	46.7177	74.8445	22.7221	54.5038	40.2208
T_RS20160	ugpB	TRUE	2.53954	0.761411	3.33531	0.000852038	0.00383852	2.06809	4.24706	1.46754	13.9829	1.37405	8.04417
T_RS22415	T_RS22415	FALSE	-1.87011	0.561501	-3.33056	0.000866718	0.00389802	26.8852	10.6177	19.8118	10.4871	72.8244	5.36278
T_RS03080	napH	TRUE	-2.68123	0.805419	-3.32899	0.000871616	0.00391341	10.3405	8.49413	21.6462	0	73.2824	5.36278
T_RS18075	cpxP	TRUE	-1.40551	0.423057	-3.32226	0.000892911	0.00400224	727.969	131.659	392.934	260.431	310.534	123.344
T_RS22720	T_RS22720	TRUE	1.86999	0.565055	3.3094	0.000934966	0.00418365	2.06809	16.9883	4.03573	17.4786	6.87023	13.4069
T_RS19685	T_RS19685	TRUE	-3.09846	0.936687	-3.3079	0.000939999	0.00419909	13.4426	0	17.2436	3.49571	22.9008	2.68139
T_RS22005	T_RS22005	TRUE	-2.21444	0.669649	-3.30687	0.000943437	0.00420735	21.715	6.3706	15.0423	5.24357	37.5573	2.68139
T_RS21560	topB	TRUE	1.62916	0.493516	3.30113	0.000962969	0.00428723	7.23832	23.3589	6.97081	26.2179	10.0763	21.4511
T_RS20220	T_RS20220	TRUE	2.37473	0.71976	3.29933	0.000969147	0.0043075	3.10214	8.49413	1.46754	8.73929	1.83206	13.4069
T_RS01395	era	TRUE	-2.09149	0.634241	-3.29763	0.000975039	0.00432643	23.7831	8.49413	24.9482	5.24357	19.2366	2.68139
T_RS09425	sulA	TRUE	1.99213	0.604232	3.29696	0.000977374	0.00432954	13.4426	14.8647	5.87016	40.2007	2.74809	26.8139
T_RS12265	clpP	TRUE	1.07765	0.327334	3.29221	0.000994029	0.0043898	18.6128	42.4706	22.38	54.1836	21.9847	34.8581
T_RS04630	fliJ	TRUE	-4.32131	1.31262	-3.29214	0.000994292	0.0043898	6.20428	0	8.43835	0	8.70229	0
T_RS14565	gudP	TRUE	-3.0874	0.938484	-3.28978	0.00100267	0.00441943	8.27237	2.12353	18.7111	0	28.3969	5.36278
T_RS05640	T_RS05640	TRUE	-3.07978	0.936818	-3.28749	0.00101085	0.00444809	25.8512	2.12353	14.6754	3.49571	11.4504	0
T_RS12105	T_RS12105	TRUE	2.22147	0.676279	3.28484	0.00102038	0.00448259	0	12.7412	3.30196	10.4871	3.66412	13.4069
T_RS06205	thrS	TRUE	-0.80724	0.24583	-3.28374	0.00102441	0.00449281	163.379	118.918	197.751	122.35	247.328	101.893
T_RS10910	sdhA	TRUE	-1.06682	0.324962	-3.2829	0.00102747	0.00449877	98.2344	59.4589	72.2763	38.4529	140.611	48.265
T_RS20820	trkA	TRUE	-3.9717	1.21041	-3.2813	0.0010333	0.00451685	9.30642	0	20.5455	1.74786	8.24427	0
T_RS17975	tpiA	TRUE	-1.89215	0.576928	-3.27969	0.00103921	0.00453521	27.9193	10.6177	29.7177	5.24357	18.7786	5.36278
T_RS15605	T_RS15605	TRUE	-4.37923	1.33768	-3.27375	0.0010613	0.00462399	8.27237	0	4.40262	0	13.7405	0
T_RS19360	rfaL	TRUE	-2.53937	0.777279	-3.267	0.00108695	0.00472797	13.4426	4.24706	25.6819	3.49571	22.9008	2.68139
T_RS15150	pgk	TRUE	0.851104	0.260613	3.26578	0.00109164	0.0047402	41.3619	87.0648	64.5717	104.871	43.0534	77.7603
T_RS05900	T_RS05900	TRUE	1.67688	0.51354	3.26534	0.00109334	0.0047402	6.20428	29.7294	7.70458	47.1921	18.3206	21.4511
T_RS18940	ilvN	TRUE	3.67169	1.12476	3.26442	0.00109688	0.00474775	0	12.7412	0	3.49571	1.37405	2.68139
T_RS05235	pphA	TRUE	2.54316	0.779359	3.26314	0.00110184	0.00476147	1.03405	6.3706	1.83442	12.235	2.29008	13.4069
T_RS01600	hscA	TRUE	0.997889	0.306722	3.2534	0.00114033	0.00491974	23.7831	57.3354	30.4514	66.4186	24.2748	34.8581
T_RS08890	flgA	TRUE	-3.61485	1.11161	-3.2519	0.00114635	0.00493767	15.5107	0	20.1787	1.74786	16.0305	2.68139
T_RS11995	T_RS11995	TRUE	1.55312	0.478738	3.2442	0.00117779	0.0050649	8.27237	19.1118	5.87016	26.2179	8.24427	16.0883
T_RS03900	galF	TRUE	-1.5877	0.489689	-3.24226	0.00118586	0.00509131	31.0214	23.3589	34.4872	10.4871	58.626	8.04417
T_RS02255	T_RS02255	FALSE	-3.13999	0.970967	-3.23388	0.00122121	0.0052346	28.9533	2.12353	10.6397	1.74786	20.1527	2.68139
T_RS10725	T_RS10725	TRUE	1.60332	0.496345	3.23026	0.00123678	0.00529278	13.4426	21.2353	4.40262	27.9657	6.87023	16.0883
T_RS17785	oxyR	TRUE	0.984432	0.305061	3.227	0.00125096	0.00534482	33.0895	67.953	28.9839	57.6793	32.5191	58.9906
T_RS22895	arcC	TRUE	-4.3796	1.35885	-3.22302	0.00126845	0.00541084	3.10214	0	8.07146	0	20.6107	0
T_RS20440	aroB	TRUE	-1.03455	0.321696	-3.21592	0.00130029	0.00553024	62.0428	38.2236	71.9094	22.7221	69.1603	40.2208
T_RS20105	rpoH	TRUE	0.663781	0.206409	3.21584	0.00130062	0.00553024	354.678	431.077	283.602	522.609	242.29	423.66
T_RS07610	ansP	TRUE	2.30805	0.71828	3.2133	0.00131218	0.00557045	3.10214	8.49413	2.93508	20.9743	1.83206	8.04417
T_RS12385	thiI	TRUE	-1.8489	0.575823	-3.21088	0.00132329	0.00560862	22.749	10.6177	29.7177	6.99143	19.6947	2.68139
T_RS18215	fdoI	TRUE	-1.73204	0.539575	-3.21002	0.00132726	0.00561649	33.0895	6.3706	35.9547	10.4871	22.4427	10.7256
T_RS20625	rpsL	TRUE	-1.24386	0.388414	-3.2024	0.0013629	0.00575808	82.7237	31.853	86.2179	22.7221	30.687	26.8139
T_RS09430	ompA	TRUE	-1.07832	0.336807	-3.20161	0.00136663	0.00576294	379.495	225.094	501.898	124.098	302.29	211.83
T_RS22275	dcuA	TRUE	-2.20532	0.688895	-3.20124	0.0013684	0.00576294	14.4766	8.49413	29.7177	3.49571	36.6412	5.36278
T_RS05080	T_RS05080	TRUE	2.03824	0.636879	3.20036	0.00137254	0.00576769	4.13619	8.49413	3.30196	19.2264	1.83206	8.04417
T_RS05305	T_RS05305	TRUE	1.29863	0.405811	3.20008	0.00137388	0.00576769	29.9873	50.9648	28.2501	127.594	48.0916	83.1231
T_RS02770	nuoL	TRUE	-1.09758	0.343484	-3.19544	0.0013962	0.00585071	86.8599	48.8412	97.9582	31.4614	60.458	34.8581
T_RS01805	purM	TRUE	-2.62105	0.820346	-3.19505	0.00139808	0.00585071	35.1576	2.12353	21.6462	5.24357	9.61832	2.68139
T_RS16790	T_RS16790	FALSE	-2.29919	0.722393	-3.18274	0.00145887	0.00609549	31.0214	0	22.0131	10.4871	14.6565	2.68139
T_RS15735	parE	TRUE	-1.11639	0.350853	-3.18193	0.00146297	0.00610302	41.3619	33.9765	83.6497	22.7221	80.1527	37.5395
T_RS20575	kefG	TRUE	2.1882	0.688739	3.1771	0.00148755	0.00619577	5.17023	14.8647	2.20131	10.4871	1.37405	10.7256
T_RS17775	fabR	TRUE	1.55171	0.490016	3.16665	0.00154207	0.00641279	11.3745	36.1	7.33769	31.4614	11.9084	21.4511
T_RS16155	diaA	TRUE	1.756	0.554626	3.1661	0.00154497	0.00641476	3.10214	10.6177	7.70458	29.7136	6.41221	21.4511
T_RS18710	yidD	TRUE	-4.14382	1.3122	-3.15792	0.00158897	0.00658712	10.3405	0	7.33769	0	4.58015	0
T_RS08800	rpmF	TRUE	-2.23584	0.708245	-3.15688	0.00159467	0.00660044	17.5788	6.3706	19.4449	3.49571	21.5267	2.68139
T_RS18265	yihX	TRUE	2.03087	0.644471	3.15122	0.00162591	0.00671923	2.06809	6.3706	2.93508	13.9829	3.20611	13.4069
T_RS17095	T_RS17095	FALSE	-4.16614	1.32474	-3.14487	0.00166161	0.00685607	5.17023	0	6.97081	0	10.9924	0
T_RS17210	ilvC	TRUE	1.88619	0.600213	3.14253	0.00167497	0.00689542	26.8852	50.9648	15.776	45.4443	5.49618	58.9906
T_RS17815	cptA	TRUE	-2.07575	0.660585	-3.14228	0.00167635	0.00689542	18.6128	4.24706	28.617	6.99143	12.8244	2.68139
T_RS13315	raiA	TRUE	1.27377	0.405496	3.14126	0.00168223	0.00690888	43.4299	138.03	35.9547	132.837	74.6565	88.4859
T_RS19300	waaA	TRUE	-3.41711	1.088	-3.14072	0.0016853	0.00691079	10.3405	0	15.4092	1.74786	20.1527	2.68139
T_RS16965	pldA	TRUE	-2.36814	0.754741	-3.13768	0.00170289	0.00697213	17.5788	4.24706	16.5098	3.49571	19.6947	2.68139
T_RS07225	T_RS07225	TRUE	-3.48993	1.11356	-3.13402	0.00172428	0.00704881	13.4426	0	16.1429	3.49571	17.8626	0
T_RS08790	fabH	TRUE	-1.25145	0.399501	-3.13254	0.00173303	0.00707365	53.7704	21.2353	36.3216	12.235	32.9771	18.7697
T_RS20635	fusA	TRUE	-1.04943	0.335133	-3.13138	0.00173988	0.00709069	616.292	225.094	407.976	150.316	179.084	158.202
T_RS19200	recG	TRUE	-1.60254	0.512966	-3.12408	0.00178363	0.00725783	27.9193	8.49413	33.3865	8.73929	21.0687	10.7256
T_RS25950	T_RS25950	TRUE	1.3228	0.423574	3.12294	0.00179056	0.00727483	10.3405	36.1	9.17212	19.2264	12.8244	26.8139
T_RS11230	T_RS11230	TRUE	1.22587	0.393132	3.11821	0.0018195	0.00738111	9.30642	27.6059	14.3085	27.9657	13.7405	34.8581
T_RS01595	hscB	TRUE	1.4884	0.477649	3.11611	0.00183256	0.00742271	13.4426	23.3589	11.0065	27.9657	6.41221	32.1767
T_RS00790	pdhR	TRUE	-2.13276	0.684862	-3.11415	0.00184475	0.00746069	68.2471	12.7412	71.5425	6.99143	12.8244	10.7256
T_RS15655	T_RS15655	TRUE	2.46436	0.791604	3.11312	0.00185123	0.00747546	1.03405	8.49413	0.366885	6.99143	3.66412	10.7256
T_RS04760	uvrC	TRUE	-1.90435	0.612524	-3.10902	0.00187709	0.00755805	23.7831	8.49413	34.1203	5.24357	40.7634	13.4069
T_RS23140	T_RS23140	TRUE	-2.41421	0.77658	-3.10878	0.00187864	0.00755805	24.8171	0	11.7403	1.74786	23.3588	10.7256
T_RS16895	ubiJ	TRUE	1.44137	0.463683	3.10852	0.00188024	0.00755805	9.30642	29.7294	6.97081	13.9829	8.24427	24.1325
T_RS06365	pykF	TRUE	-1.89083	0.60904	-3.1046	0.00190537	0.00764746	76.5194	19.1118	98.692	12.235	19.2366	16.0883
T_RS13735	nrdH	TRUE	4.82573	1.55871	3.09598	0.00196164	0.0078614	0	2.12353	0	1.74786	0	5.36278
T_RS17570	hupA	TRUE	-1.02997	0.333421	-3.08911	0.00200756	0.00803327	75.4854	57.3354	78.5133	34.9571	114.046	40.2208
T_RS16525	sspB	TRUE	-1.93823	0.627672	-3.08797	0.0020153	0.00805207	26.8852	6.3706	21.2793	5.24357	16.9466	5.36278
T_RS15660	T_RS15660	TRUE	-1.80563	0.585527	-3.08377	0.00204398	0.00815436	28.9533	8.49413	31.919	8.73929	20.1527	5.36278
T_RS15630	T_RS15630	TRUE	1.72817	0.561679	3.07679	0.00209246	0.00833521	3.10214	16.9883	6.23704	38.4529	16.0305	18.7697
T_RS15310	T_RS15310	TRUE	0.959876	0.312663	3.07	0.0021406	0.00851417	53.7704	78.5707	28.2501	48.94	24.2748	72.3975
T_RS10460	ompX	TRUE	-0.868684	0.283356	-3.06569	0.00217165	0.00862474	98.2344	67.953	119.604	57.6793	136.031	69.7161
T_RS18255	dtd	TRUE	1.98931	0.649863	3.06113	0.00220507	0.00874434	5.17023	12.7412	2.20131	17.4786	4.12214	10.7256
T_RS16325	T_RS16325	TRUE	-1.53152	0.50109	-3.05639	0.00224022	0.00887048	55.8385	23.3589	37.0554	3.49571	29.771	18.7697
T_RS13830	T_RS13830	FALSE	-2.59041	0.851992	-3.04042	0.00236248	0.0093406	21.715	4.24706	9.539	3.49571	24.2748	0
T_RS07970	uspE	TRUE	1.22466	0.403054	3.03846	0.00237791	0.00938761	17.5788	55.2118	19.8118	64.6707	33.8931	37.5395
T_RS08780	fabG	TRUE	-0.919146	0.30396	-3.0239	0.00249539	0.00983675	160.277	53.0883	93.9225	55.9314	92.9771	69.7161
T_RS08090	tyrR	TRUE	1.72327	0.570317	3.0216	0.00251445	0.00989713	5.17023	10.6177	3.66885	8.73929	7.32824	37.5395
T_RS22995	T_RS22995	TRUE	-3.87704	1.28376	-3.02007	0.00252717	0.00992522	8.27237	0	9.539	1.74786	16.4885	0
T_RS02670	ackA	TRUE	-1.9455	0.644239	-3.01984	0.00252908	0.00992522	36.1916	10.6177	56.5002	12.235	12.3664	2.68139
T_RS13840	csrA	TRUE	1.40673	0.466038	3.01849	0.00254035	0.0099547	15.5107	27.6059	13.2079	26.2179	7.32824	40.2208
T_RS14660	gcvA	TRUE	1.42959	0.473795	3.01731	0.00255026	0.00997879	7.23832	14.8647	8.07146	27.9657	8.24427	18.7697
T_RS19860	T_RS19860	TRUE	1.04023	0.346025	3.00624	0.00264504	0.0103344	26.8852	44.5942	16.8767	47.1921	26.5649	50.9464
T_RS20535	crp	TRUE	1.28217	0.427201	3.00132	0.0026881	0.0104872	9.30642	27.6059	8.80523	20.9743	16.4885	34.8581
T_RS12875	T_RS12875	TRUE	3.02987	1.00986	3.00028	0.00269733	0.0105077	1.03405	6.3706	1.46754	6.99143	0	5.36278
T_RS07220	T_RS07220	TRUE	-2.82946	0.944741	-2.99496	0.00274479	0.0106769	7.23832	2.12353	18.7111	0	21.0687	5.36278
T_RS16720	accC	TRUE	-1.08605	0.362686	-2.99447	0.00274926	0.0106786	80.6556	38.2236	67.1399	27.9657	36.1832	18.7697
T_RS02730	nuoC	TRUE	-1.05273	0.352287	-2.98827	0.00280561	0.0108815	74.4513	61.5824	116.302	43.6964	108.55	40.2208
T_RS20015	T_RS20015	TRUE	-1.98033	0.664843	-2.97864	0.00289529	0.0112129	9.30642	4.24706	23.1137	5.24357	28.3969	5.36278
T_RS23625	T_RS23625	FALSE	-3.8178	1.28351	-2.9745	0.00293468	0.0113489	6.20428	0	8.80523	1.74786	21.5267	0
T_RS14100	iagB	TRUE	-2.57948	0.871912	-2.95842	0.00309225	0.0119408	15.5107	4.24706	13.5747	3.49571	21.0687	0
T_RS19875	T_RS19875	TRUE	-2.52112	0.853797	-2.95283	0.00314874	0.0121412	9.30642	0	13.9416	3.49571	27.9389	5.36278
T_RS05360	yoaE	TRUE	2.20891	0.748959	2.94931	0.00318484	0.0122626	17.5788	14.8647	2.93508	20.9743	0.916031	29.4953
T_RS19325	T_RS19325	TRUE	-2.20873	0.749412	-2.94728	0.00320582	0.0123254	18.6128	4.24706	13.5747	3.49571	16.4885	2.68139
T_RS21295	T_RS21295	TRUE	-3.94724	1.34066	-2.94425	0.00323738	0.0124287	5.17023	0	5.50327	0	8.70229	0
T_RS05630	prmC	TRUE	-2.48398	0.844798	-2.94032	0.0032787	0.0125691	23.7831	2.12353	13.9416	5.24357	8.24427	0
T_RS09965	serC	TRUE	1.44541	0.491862	2.93865	0.0032964	0.0126187	8.27237	29.7294	5.50327	22.7221	8.24427	8.04417
T_RS21235	T_RS21235	TRUE	1.60935	0.550055	2.9258	0.00343572	0.0131331	2.06809	10.6177	4.03573	13.9829	10.5344	24.1325
T_RS18250	fabY	TRUE	1.41161	0.48258	2.92512	0.00344321	0.0131427	5.17023	12.7412	5.87016	19.2264	10.0763	24.1325
T_RS19680	T_RS19680	TRUE	1.83866	0.629067	2.92284	0.00346854	0.0132092	2.06809	12.7412	5.13639	12.235	2.74809	13.4069
T_RS23630	T_RS23630	FALSE	-3.87495	1.32583	-2.92266	0.00347059	0.0132092	14.4766	0	7.70458	0	12.8244	2.68139
T_RS15280	T_RS15280	TRUE	-3.92323	1.3453	-2.91624	0.0035428	0.0134647	7.23832	0	6.60393	0	4.58015	0
T_RS16545	T_RS16545	TRUE	-2.20107	0.755262	-2.91431	0.00356481	0.0135289	13.4426	4.24706	19.4449	1.74786	15.5725	5.36278
T_RS03955	T_RS03955	TRUE	-1.53288	0.526075	-2.91381	0.00357044	0.0135309	27.9193	6.3706	24.5813	6.99143	21.9847	13.4069
T_RS02240	gltX	TRUE	-1.37095	0.471278	-2.909	0.00362583	0.0137212	31.0214	16.9883	31.1852	5.24357	31.6031	16.0883
T_RS01305	pat	TRUE	-1.48861	0.512285	-2.90584	0.00366274	0.0138411	18.6128	10.6177	44.3931	13.9829	38.4733	10.7256
T_RS20465	trpS	TRUE	-2.06468	0.711023	-2.90382	0.00368645	0.0139109	24.8171	4.24706	15.4092	5.24357	14.1985	2.68139
T_RS09105	T_RS09105	TRUE	-2.66666	0.91876	-2.90245	0.00370254	0.0139517	17.5788	2.12353	4.40262	1.74786	23.8168	2.68139
T_RS19370	rfaF	TRUE	-1.68566	0.581462	-2.89901	0.00374348	0.0140805	15.5107	4.24706	22.0131	10.4871	37.5573	8.04417
T_RS03175	T_RS03175	TRUE	-3.63933	1.25551	-2.89868	0.00374735	0.0140805	6.20428	2.12353	11.7403	0	10.9924	0
T_RS21110	dnaB	TRUE	-1.80391	0.622668	-2.89706	0.00376677	0.0141334	23.7831	10.6177	19.8118	3.49571	23.3588	5.36278
T_RS08895	flgM	TRUE	-2.70916	0.939642	-2.88318	0.0039368	0.0147407	7.23832	2.12353	8.80523	1.74786	32.0611	2.68139
T_RS12425	ribE	TRUE	1.04499	0.362473	2.88295	0.00393975	0.0147407	18.6128	67.953	39.2567	43.6964	34.3511	83.1231
T_RS10345	dacC	TRUE	1.24903	0.433317	2.88248	0.00394563	0.0147419	11.3745	33.9765	8.43835	13.9829	14.1985	37.5395
T_RS02740	nuoF	TRUE	-0.994765	0.345763	-2.87702	0.00401454	0.0149782	66.179	40.3471	73.7438	19.2264	55.8779	42.9022
T_RS04500	T_RS04500	FALSE	-2.68714	0.934253	-2.87625	0.00402432	0.0149936	17.5788	4.24706	11.3734	1.74786	29.771	2.68139
T_RS20725	rplE	TRUE	-1.08696	0.378109	-2.87474	0.00404366	0.0150445	318.486	78.5707	165.465	73.41	119.542	109.937
T_RS21205	T_RS21205	TRUE	2.2337	0.779115	2.86697	0.00414419	0.0153969	6.20428	8.49413	4.7695	13.9829	0.458015	21.4511
T_RS01520	T_RS01520	TRUE	-0.993214	0.346984	-2.86242	0.00420418	0.0155979	55.8385	25.4824	47.695	19.2264	50.8397	34.8581
T_RS20275	glpD	TRUE	1.70246	0.595088	2.86085	0.00422509	0.0156535	29.9873	36.1	13.5747	36.705	5.49618	50.9464
T_RS02875	pmrG	TRUE	-3.88673	1.36018	-2.85752	0.00426965	0.0157965	8.27237	0	7.33769	0	3.20611	0
T_RS08525	narK	TRUE	-3.94342	1.38533	-2.84655	0.00441957	0.0163284	6.20428	0	5.87016	0	6.41221	0
T_RS09770	T_RS09770	TRUE	-3.28505	1.15832	-2.83605	0.00456757	0.0168459	19.6469	0	8.80523	3.49571	14.6565	0
T_RS26185	T_RS26185	FALSE	1.81538	0.640184	2.83571	0.00457236	0.0168459	1.03405	8.49413	3.30196	13.9829	5.03817	10.7256
T_RS11840	purK	TRUE	-3.44278	1.21753	-2.82767	0.00468878	0.0172508	14.4766	4.24706	15.776	0	12.3664	0
T_RS04875	motB	TRUE	-1.59215	0.563549	-2.82522	0.00472475	0.0173552	14.4766	10.6177	21.2793	5.24357	49.9237	10.7256
T_RS14810	aas	TRUE	-1.8603	0.658549	-2.82485	0.00473026	0.0173552	17.5788	8.49413	19.078	1.74786	17.8626	5.36278
T_RS02810	menD	TRUE	-3.26217	1.15716	-2.81912	0.00481561	0.0176439	13.4426	4.24706	15.0423	0	11.4504	0
T_RS19410	T_RS19410	TRUE	-1.78423	0.633257	-2.81755	0.00483916	0.0177057	16.5447	10.6177	18.3442	1.74786	21.9847	5.36278
T_RS05785	T_RS05785	TRUE	-3.70173	1.31479	-2.81546	0.0048708	0.0177969	5.17023	0	8.07146	1.74786	18.7786	0
T_RS22420	T_RS22420	FALSE	-1.75743	0.624934	-2.81218	0.00492062	0.0179542	23.7831	8.49413	8.43835	5.24357	43.5114	5.36278
T_RS22710	tamA	TRUE	1.19061	0.423556	2.81099	0.00493895	0.0179838	11.3745	48.8412	13.9416	19.2264	13.7405	24.1325
T_RS05370	sdaA	TRUE	-1.4893	0.529856	-2.81077	0.00494233	0.0179838	31.0214	14.8647	32.6527	8.73929	31.6031	10.7256
T_RS05110	yobA	TRUE	2.09214	0.744727	2.80927	0.00496537	0.0180429	3.10214	6.3706	2.93508	8.73929	1.37405	16.0883
T_RS05510	ycgR	TRUE	-3.78011	1.34836	-2.8035	0.00505519	0.0183441	2.06809	0	6.60393	0	9.16031	0
T_RS17995	lsrB	TRUE	-1.72413	0.61542	-2.80155	0.00508574	0.0184297	18.6128	10.6177	20.1787	3.49571	23.8168	5.36278
T_RS16300	yhbY	TRUE	-2.63712	0.942898	-2.79683	0.0051607	0.0186758	13.4426	0	12.4741	3.49571	13.2824	2.68139
T_RS16255	rimP	TRUE	-1.16597	0.418121	-2.78859	0.00529378	0.0191313	54.8045	10.6177	40.7242	22.7221	25.6489	18.7697
T_RS18735	recF	TRUE	-1.23841	0.444316	-2.78724	0.00531597	0.0191853	46.5321	12.7412	30.4514	22.7221	25.6489	5.36278
T_RS03075	napG	TRUE	-3.5785	1.28468	-2.78553	0.00534409	0.0192605	2.06809	0	12.1072	0	18.7786	2.68139
T_RS04770	T_RS04770	FALSE	-3.7351	1.34402	-2.77905	0.00545176	0.0196219	4.13619	0	4.03573	0	8.70229	0
T_RS17715	coaA	TRUE	-3.8559	1.38787	-2.77828	0.00546472	0.0196418	6.20428	0	3.66885	0	8.24427	0
T_RS14705	amiC	TRUE	-3.5705	1.28614	-2.77612	0.00550114	0.019746	13.4426	0	6.23704	1.74786	9.16031	0
T_RS04035	hisD	TRUE	1.74285	0.629011	2.77077	0.0055924	0.0200464	4.13619	8.49413	2.93508	8.73929	3.20611	16.0883
T_RS18515	viaA	TRUE	1.70201	0.614784	2.76847	0.00563207	0.0201613	3.10214	12.7412	2.56819	15.7307	5.9542	8.04417
T_RS02085	ucpA	TRUE	-1.30535	0.472623	-2.76194	0.00574598	0.0205413	23.7831	12.7412	39.6236	12.235	43.9695	18.7697
T_RS15190	tkt	TRUE	-1.04394	0.378245	-2.75995	0.00578107	0.0206389	69.2811	44.5942	93.9225	31.4614	52.2137	29.4953
T_RS18000	lsrD	TRUE	-3.7813	1.37115	-2.75775	0.00581999	0.0207499	6.20428	0	1.83442	0	10.9924	0
T_RS22825	nrdD	TRUE	-3.19175	1.15955	-2.75257	0.00591302	0.0210532	5.17023	2.12353	13.5747	0	21.9847	2.68139
T_RS12880	T_RS12880	TRUE	1.51438	0.550804	2.74939	0.00597065	0.0212299	8.27237	23.3589	3.30196	10.4871	8.70229	21.4511
T_RS09475	rlmKL	TRUE	-1.51893	0.552686	-2.74828	0.00599096	0.0212735	22.749	6.3706	25.315	8.73929	16.9466	8.04417
T_RS19750	T_RS19750	TRUE	-3.58905	1.30687	-2.7463	0.00602712	0.0213733	7.23832	0	10.2728	1.74786	10.5344	0
T_RS03910	rfbD	TRUE	-2.54001	0.925187	-2.7454	0.00604372	0.0214035	11.3745	4.24706	14.3085	0	10.9924	2.68139
T_RS14385	T_RS14385	TRUE	-3.55493	1.2958	-2.74343	0.0060801	0.0215036	12.4086	2.12353	7.33769	0	8.24427	0
T_RS03780	udk	TRUE	-2.58848	0.946437	-2.73498	0.00623845	0.0220342	14.4766	4.24706	11.0065	0	14.1985	2.68139
T_RS22100	T_RS22100	TRUE	2.27048	0.831176	2.73165	0.00630176	0.0222282	0	10.6177	1.46754	10.4871	6.41221	10.7256
T_RS00805	lpdA	TRUE	-0.826218	0.302525	-2.73108	0.00631279	0.0222375	170.618	63.706	75.2114	55.9314	88.855	58.9906
T_RS14550	T_RS14550	TRUE	-1.49914	0.549063	-2.73037	0.0063264	0.0222558	18.6128	14.8647	37.0554	13.9829	54.5038	8.04417
T_RS14935	vapB	TRUE	1.57782	0.578004	2.72977	0.00633785	0.0222665	8.27237	16.9883	3.66885	13.9829	3.20611	10.7256
T_RS14675	csdE	TRUE	-3.56997	1.30872	-2.72784	0.00637507	0.0223676	11.3745	0	7.33769	0	8.70229	2.68139
T_RS20495	nirB	TRUE	-2.1617	0.793213	-2.72525	0.00642536	0.0225143	36.1916	2.12353	17.9774	5.24357	7.32824	5.36278
T_RS12500	T_RS12500	TRUE	1.04145	0.382284	2.72429	0.0064439	0.0225494	23.7831	48.8412	29.3508	33.2093	15.1145	56.3092
T_RS13455	T_RS13455	TRUE	-2.20383	0.809305	-2.72311	0.00646702	0.0226004	7.23832	8.49413	12.4741	1.74786	41.6794	0
T_RS06790	T_RS06790	TRUE	1.41527	0.520067	2.72131	0.00650234	0.0226939	10.3405	29.7294	8.07146	12.235	5.9542	24.1325
T_RS09810	T_RS09810	TRUE	-3.79306	1.39429	-2.72043	0.00651973	0.0227247	6.20428	0	4.40262	0	5.9542	0
T_RS15035	ygfZ	TRUE	1.36753	0.503888	2.71395	0.00664859	0.0231349	8.27237	14.8647	6.97081	26.2179	5.49618	10.7256
T_RS04820	T_RS04820	TRUE	-3.79239	1.39753	-2.71364	0.00665488	0.0231349	4.13619	0	5.13639	0	7.78626	0
T_RS01080	glnD	TRUE	1.54154	0.568219	2.71294	0.00666901	0.0231536	4.13619	21.2353	5.87016	10.4871	5.9542	16.0883
T_RS11980	cnoX	TRUE	1.73124	0.638423	2.71174	0.00669308	0.0232068	2.06809	16.9883	7.70458	10.4871	2.74809	16.0883
T_RS21275	nrfA	TRUE	-3.82811	1.41259	-2.71	0.0067284	0.0232987	4.13619	0	2.56819	0	16.9466	0
T_RS04800	T_RS04800	TRUE	1.06025	0.391637	2.70722	0.00678492	0.0234638	18.6128	55.2118	26.4157	62.9229	48.0916	69.7161
T_RS22130	vexB	TRUE	-2.30705	0.852581	-2.70596	0.00681071	0.0235223	17.5788	4.24706	10.6397	3.49571	13.2824	0
T_RS05980	gapA	TRUE	-0.846705	0.313492	-2.70088	0.00691553	0.0238532	145.801	76.4471	146.387	54.1836	87.0229	77.7603
T_RS08590	hflD	TRUE	-2.24373	0.831147	-2.69956	0.00694319	0.0239174	14.4766	4.24706	15.776	1.74786	10.0763	2.68139
T_RS18560	atpF	TRUE	-0.742876	0.275263	-2.69879	0.00695917	0.0239413	138.562	67.953	71.5425	52.4357	85.6489	50.9464
T_RS12910	T_RS12910	TRUE	1.77786	0.659018	2.69774	0.00698123	0.0239861	3.10214	10.6177	2.56819	6.99143	3.20611	13.4069
T_RS06815	fumB	TRUE	-0.900153	0.33417	-2.6937	0.0070664	0.0242473	59.9747	36.1	66.4061	34.9571	95.2672	48.265
T_RS13815	T_RS13815	FALSE	-3.17366	1.17851	-2.69294	0.00708258	0.0242713	10.3405	0	7.33769	3.49571	24.7328	0
T_RS03190	rplY	TRUE	-1.86416	0.694341	-2.68479	0.00725749	0.0248386	33.0895	6.3706	20.1787	8.73929	8.70229	0
T_RS04980	aspS	TRUE	-1.10083	0.410638	-2.68079	0.0073449	0.0251053	68.2471	29.7294	70.8088	17.4786	43.9695	40.2208
T_RS03170	pbgA	TRUE	-1.3137	0.490278	-2.67951	0.00737303	0.025169	26.8852	14.8647	31.919	13.9829	27.0229	5.36278
T_RS08665	lolD	TRUE	-3.4752	1.29874	-2.67582	0.00745461	0.0254148	16.5447	2.12353	7.70458	0	4.12214	0
T_RS00090	T_RS00090	TRUE	1.52352	0.570276	2.67155	0.00755015	0.0257074	4.13619	12.7412	3.66885	10.4871	5.49618	16.0883
T_RS19185	T_RS19185	TRUE	1.42651	0.53432	2.66976	0.00759049	0.0258116	9.30642	33.9765	5.13639	10.4871	6.87023	13.4069
T_RS04605	fliO	TRUE	-3.47743	1.30306	-2.66867	0.00761518	0.0258623	11.3745	0	7.70458	1.74786	7.32824	0
T_RS20435	aroK	TRUE	-1.09883	0.412514	-2.66374	0.00772783	0.0261891	43.4299	33.9765	50.6301	26.2179	53.5878	8.04417
T_RS00765	ampD	TRUE	1.34613	0.505383	2.66359	0.00773119	0.0261891	8.27237	16.9883	4.40262	20.9743	9.61832	16.0883
T_RS18715	rnpA	TRUE	-2.84978	1.07024	-2.66275	0.0077506	0.0262214	12.4086	2.12353	11.3734	1.74786	5.9542	0
T_RS09275	hiuH	TRUE	1.70016	0.639405	2.65897	0.00783808	0.0264835	6.20428	8.49413	3.30196	17.4786	4.12214	16.0883
T_RS05425	minD	TRUE	-1.24404	0.469536	-2.64951	0.00806085	0.0271737	38.2597	14.8647	22.7469	13.9829	43.5114	13.4069
T_RS05400	tsaB	TRUE	-1.65373	0.624183	-2.64943	0.00806286	0.0271737	19.6469	8.49413	18.3442	1.74786	15.1145	8.04417
T_RS20770	rpmJ	TRUE	-0.7648	0.288741	-2.64874	0.0080792	0.0271942	105.473	40.3471	73.3769	55.9314	68.7023	45.5836
T_RS14355	ispD	TRUE	-1.7651	0.667128	-2.64581	0.00814944	0.0273958	21.715	4.24706	24.2144	1.74786	13.7405	13.4069
T_RS16230	rpsO	TRUE	-0.833598	0.315303	-2.6438	0.00819813	0.0275245	93.0642	44.5942	53.9321	27.9657	67.7863	48.265
T_RS06725	pdxY	FALSE	-3.59193	1.35909	-2.64289	0.00822027	0.0275639	6.20428	0	5.50327	0	3.20611	0
T_RS17905	priA	TRUE	-1.81647	0.68763	-2.64164	0.00825067	0.0276309	18.6128	12.7412	27.1495	6.99143	23.8168	0
T_RS14760	thyA	TRUE	-2.26552	0.857892	-2.6408	0.00827094	0.0276638	10.3405	2.12353	19.8118	1.74786	10.9924	5.36278
T_RS08285	cysB	TRUE	1.40518	0.532704	2.63782	0.00834418	0.0278736	2.06809	10.6177	13.9416	36.705	10.0763	24.1325
T_RS19955	dtpB	TRUE	-1.86972	0.709026	-2.63703	0.00836365	0.0279034	8.27237	4.24706	17.2436	3.49571	33.4351	8.04417
T_RS17930	menA	TRUE	1.5456	0.586289	2.63624	0.00838312	0.0279332	0	16.9883	8.80523	13.9829	6.87023	16.0883
T_RS15290	hemW	TRUE	-2.18088	0.827803	-2.63454	0.0084251	0.0280378	27.9193	0	15.0423	5.24357	6.87023	5.36278
T_RS02610	yfcF	TRUE	2.23345	0.848362	2.63266	0.00847184	0.028158	1.03405	4.24706	0.733769	8.73929	3.66412	13.4069
T_RS18530	mioC	TRUE	-1.1796	0.448832	-2.62815	0.00858513	0.0284988	50.6683	12.7412	45.8606	36.705	48.5496	16.0883
T_RS03085	napB	TRUE	-2.85902	1.08954	-2.62406	0.00868891	0.0288072	4.13619	0	11.3734	3.49571	16.9466	0
T_RS14730	recC	TRUE	1.15678	0.441028	2.62293	0.00871781	0.0288669	13.4426	16.9883	11.3734	31.4614	11.9084	32.1767
T_RS22890	argF	TRUE	-3.64558	1.39264	-2.61775	0.00885118	0.0292719	2.06809	0	5.50327	0	9.16031	0
T_RS03940	rfbH	TRUE	-1.30747	0.499907	-2.61542	0.00891185	0.0294336	42.3959	12.7412	42.1917	6.99143	16.9466	21.4511
T_RS19205	trmH	TRUE	-2.52481	0.965658	-2.6146	0.00893308	0.0294336	9.30642	0	14.6754	3.49571	11.4504	2.68139
T_RS16905	rmuC	TRUE	1.64369	0.628661	2.61459	0.00893341	0.0294336	3.10214	21.2353	6.60393	29.7136	11.4504	10.7256
T_RS01345	srmB	TRUE	-2.21194	0.847049	-2.61135	0.00901861	0.0296774	17.5788	2.12353	13.2079	5.24357	7.78626	0
T_RS09490	pyrD	TRUE	-3.41792	1.31088	-2.60735	0.00912463	0.029989	7.23832	0	10.6397	0	6.41221	2.68139
T_RS07135	mdtJ	TRUE	-2.58137	0.991267	-2.60411	0.0092113	0.0302363	10.3405	2.12353	12.841	1.74786	15.5725	2.68139
T_RS15970	T_RS15970	TRUE	-1.2684	0.487226	-2.60331	0.00923283	0.0302695	38.2597	8.49413	26.7826	24.47	62.2901	16.0883
T_RS05430	minC	TRUE	-1.71919	0.661297	-2.59973	0.0093298	0.0305496	14.4766	2.12353	13.2079	10.4871	30.687	2.68139
T_RS10685	T_RS10685	TRUE	2.0627	0.793747	2.59869	0.00935797	0.030604	3.10214	6.3706	3.66885	6.99143	0.916031	24.1325
T_RS23320	opgB	TRUE	1.45408	0.559884	2.5971	0.00940148	0.030701	2.06809	14.8647	6.23704	15.7307	7.32824	13.4069
T_RS18760	yidA	TRUE	-1.5599	0.600712	-2.59676	0.00941081	0.030701	17.5788	6.3706	24.2144	6.99143	12.3664	5.36278
T_RS18370	glnL	TRUE	1.66956	0.643261	2.59547	0.00944616	0.0307562	1.03405	6.3706	6.23704	20.9743	2.74809	5.36278
T_RS06625	purR	TRUE	-1.73814	0.669726	-2.5953	0.00945095	0.0307562	23.7831	4.24706	22.0131	3.49571	13.2824	10.7256
T_RS01510	cadC	TRUE	-1.42719	0.550121	-2.59433	0.00947762	0.0308052	21.715	12.7412	21.6462	3.49571	34.3511	13.4069
T_RS16910	udp	TRUE	1.18815	0.458712	2.59018	0.00959256	0.0311406	11.3745	38.2236	12.841	36.705	16.4885	16.0883
T_RS12445	T_RS12445	TRUE	-1.40548	0.542725	-2.58968	0.00960651	0.0311477	22.749	10.6177	24.5813	3.49571	33.4351	18.7697
T_RS19345	rfaY	TRUE	-2.03711	0.786832	-2.58901	0.00962526	0.0311703	13.4426	2.12353	14.3085	1.74786	16.0305	8.04417
T_RS19770	dppB	TRUE	-3.51751	1.36132	-2.58389	0.00976942	0.0315985	6.20428	0	3.66885	0	4.12214	0
T_RS01620	sseB	TRUE	1.07111	0.414852	2.58191	0.00982552	0.0317412	19.6469	27.6059	18.3442	40.2007	8.70229	26.8139
T_RS09595	T_RS09595	TRUE	-3.60183	1.39564	-2.58077	0.00985801	0.0318074	7.23832	0	8.07146	0	1.37405	0
T_RS10700	pgl	TRUE	1.70741	0.66175	2.58014	0.00987589	0.0318263	4.13619	8.49413	6.23704	13.9829	2.74809	21.4511
T_RS20715	rplN	TRUE	-0.729318	0.282785	-2.57905	0.00990721	0.0318885	237.831	129.535	169.134	92.6364	147.023	109.937
T_RS22900	arcA	TRUE	-3.66624	1.42233	-2.57762	0.00994826	0.0319817	2.06809	0	3.66885	0	16.9466	0
T_RS03980	rfbK	TRUE	-1.71887	0.667093	-2.57666	0.00997595	0.0320319	15.5107	8.49413	13.9416	1.74786	18.3206	5.36278
T_RS19285	rpmG	TRUE	-2.73239	1.06113	-2.57499	0.0100242	0.0321478	24.8171	2.12353	7.33769	3.49571	10.9924	0
T_RS20280	glpE	TRUE	2.84744	1.10778	2.57041	0.0101579	0.0325372	0	10.6177	0.366885	1.74786	1.83206	5.36278
T_RS04370	T_RS04370	TRUE	1.38028	0.537102	2.56987	0.0101738	0.0325487	4.13619	23.3589	11.3734	17.4786	8.70229	21.4511
T_RS21045	ubiC	TRUE	1.43787	0.559756	2.56875	0.0102065	0.032614	7.23832	6.3706	5.50327	19.2264	5.03817	21.4511
T_RS14875	T_RS14875	TRUE	-3.34506	1.30494	-2.56339	0.0103655	0.0330823	7.23832	0	7.70458	1.74786	8.24427	0
T_RS22015	T_RS22015	TRUE	-2.59778	1.01603	-2.55679	0.0105642	0.0336756	5.17023	2.12353	12.4741	0	21.9847	5.36278
T_RS13620	tctD	TRUE	3.3446	1.30897	2.55514	0.0106144	0.0337951	0	2.12353	0.366885	0	0.916031	18.7697
T_RS25820	yoeI	TRUE	-3.5656	1.39604	-2.55409	0.0106467	0.0338572	6.20428	0	3.66885	0	4.58015	0
T_RS03985	T_RS03985	TRUE	-1.4065	0.551076	-2.55229	0.0107018	0.0339917	20.6809	10.6177	15.776	5.24357	26.5649	8.04417
T_RS03275	T_RS03275	TRUE	-3.48934	1.36745	-2.55172	0.0107193	0.0340066	5.17023	0	4.03573	0	4.12214	0
T_RS01800	purN	TRUE	-2.84332	1.11451	-2.55119	0.0107357	0.0340176	18.6128	0	11.3734	1.74786	3.66412	2.68139
T_RS22365	frdB	TRUE	-2.80414	1.09962	-2.5501	0.0107691	0.0340828	5.17023	2.12353	8.80523	0	17.8626	2.68139
T_RS01645	T_RS01645	FALSE	-3.39167	1.33066	-2.54887	0.0108072	0.0341625	2.06809	0	9.17212	1.74786	16.0305	0
T_RS20405	mrcA	TRUE	-1.33579	0.524691	-2.54586	0.010901	0.0343963	25.8512	14.8647	27.5164	10.4871	25.6489	5.36278
T_RS19430	cysE	TRUE	1.10269	0.433164	2.54566	0.0109071	0.0343963	18.6128	23.3589	15.4092	22.7221	10.5344	50.9464
T_RS01315	trxC	TRUE	1.45658	0.572928	2.54235	0.0110111	0.0346829	4.13619	10.6177	3.66885	19.2264	10.9924	18.7697
T_RS00470	surA	TRUE	0.929516	0.366121	2.53882	0.0111227	0.034977	31.0214	38.2236	26.0488	40.2007	21.9847	72.3975
T_RS22430	nnr	TRUE	1.87617	0.739067	2.53856	0.0111308	0.034977	3.10214	19.1118	1.83442	6.99143	6.41221	16.0883
T_RS09620	T_RS09620	TRUE	-2.77531	1.09348	-2.53807	0.0111467	0.0349854	16.5447	4.24706	6.97081	0	5.49618	0
T_RS09635	T_RS09635	TRUE	-3.53865	1.39456	-2.53747	0.0111656	0.0350032	8.27237	0	3.66885	0	3.20611	0
T_RS21460	T_RS21460	TRUE	-2.46921	0.974712	-2.53327	0.0113005	0.0353841	15.5107	4.24706	7.70458	0	11.9084	2.68139
T_RS18720	rpmH	TRUE	-1.83182	0.724281	-2.52916	0.0114336	0.0357588	12.4086	8.49413	17.9774	0	14.6565	5.36278
T_RS04865	flhC	TRUE	-1.67454	0.662567	-2.52736	0.0114924	0.0359001	10.3405	4.24706	14.3085	3.49571	33.4351	10.7256
T_RS04055	plaP	TRUE	-2.18678	0.866057	-2.52498	0.0115704	0.0361014	27.9193	0	16.1429	1.74786	10.5344	10.7256
T_RS10130	clpS	TRUE	0.895918	0.355594	2.5195	0.0117522	0.0366255	22.749	53.0883	26.0488	45.4443	43.9695	75.0789
T_RS19405	gpmM	TRUE	-1.79074	0.711135	-2.51814	0.0117975	0.0367233	17.5788	6.3706	15.4092	6.99143	13.2824	0
T_RS01105	frr	TRUE	-1.05208	0.418024	-2.51679	0.0118429	0.0368215	75.4854	25.4824	48.7957	20.9743	31.6031	26.8139
T_RS18270	T_RS18270	TRUE	1.44886	0.576288	2.51412	0.0119331	0.0370478	5.17023	14.8647	3.30196	17.4786	9.16031	13.4069
T_RS09765	T_RS09765	TRUE	-3.61222	1.43695	-2.5138	0.0119437	0.0370478	3.10214	0	3.66885	0	7.32824	0
T_RS08100	T_RS08100	TRUE	1.64663	0.657005	2.50626	0.0122014	0.037803	2.06809	8.49413	2.20131	10.4871	6.41221	13.4069
T_RS02755	nuoI	TRUE	-1.51644	0.606636	-2.49976	0.0124278	0.0384384	18.6128	12.7412	32.2859	6.99143	18.7786	5.36278
T_RS09775	T_RS09775	TRUE	-3.58715	1.43513	-2.49954	0.0124355	0.0384384	4.13619	0	4.40262	0	5.49618	0
T_RS12070	recR	TRUE	-1.33007	0.532371	-2.49838	0.0124763	0.0385194	26.8852	10.6177	22.0131	8.73929	14.1985	5.36278
T_RS17680	secE	TRUE	-1.14685	0.459328	-2.4968	0.0125319	0.0386461	32.0554	10.6177	28.2501	19.2264	24.7328	8.04417
T_RS10855	ybgE	TRUE	-2.12283	0.851389	-2.49338	0.0126534	0.0389756	13.4426	4.24706	12.1072	0	12.3664	5.36278
T_RS12490	queA	TRUE	-2.83348	1.13708	-2.49189	0.0127065	0.0390934	10.3405	0	9.17212	3.49571	9.16031	0
T_RS18085	cpxA	TRUE	-1.37414	0.551786	-2.49035	0.0127616	0.0392176	28.9533	10.6177	26.0488	10.4871	14.1985	5.36278
T_RS04720	tcyJ	TRUE	0.929738	0.373467	2.48948	0.0127931	0.0392686	20.6809	61.5824	29.7177	59.4271	41.2214	50.9464
T_RS13575	T_RS13575	TRUE	3.6831	1.48119	2.48659	0.0128975	0.0395376	0	6.3706	0.366885	0	0.458015	8.04417
T_RS04020	hisH	TRUE	1.7843	0.717675	2.48623	0.0129106	0.0395376	3.10214	12.7412	4.40262	6.99143	2.29008	16.0883
T_RS13400	recN	TRUE	1.24875	0.503088	2.48216	0.0130588	0.0399453	5.17023	16.9883	8.07146	20.9743	9.61832	18.7697
T_RS05255	T_RS05255	TRUE	1.03032	0.416057	2.4764	0.0132716	0.0405497	11.3745	42.4706	13.9416	24.47	16.0305	18.7697
T_RS14600	sdaC	TRUE	-1.18318	0.478383	-2.47329	0.0133876	0.0408568	23.7831	19.1118	25.6819	12.235	60	13.4069
T_RS09190	T_RS09190	TRUE	-3.34319	1.3545	-2.46822	0.0135788	0.0413926	7.23832	2.12353	9.539	0	5.9542	0
T_RS15600	T_RS15600	TRUE	-2.24274	0.909064	-2.46708	0.0136219	0.0414763	10.3405	2.12353	8.43835	1.74786	25.1908	5.36278
T_RS07920	uspF	TRUE	-1.986	0.805956	-2.46415	0.0137338	0.0417691	11.3745	4.24706	15.4092	5.24357	15.1145	0
T_RS01400	recO	TRUE	-2.70813	1.09967	-2.46267	0.0137907	0.0418939	12.4086	2.12353	9.90589	0	5.9542	2.68139
T_RS23535	creB	TRUE	-1.02837	0.417916	-2.4607	0.0138666	0.0420764	17.5788	12.7412	39.6236	17.4786	55.8779	24.1325
T_RS08105	pspE	TRUE	1.98232	0.805971	2.45955	0.0139113	0.0421636	1.03405	14.8647	1.46754	5.24357	5.03817	8.04417
T_RS14475	pyrG	TRUE	-0.65272	0.265579	-2.45773	0.0139819	0.0423292	147.869	67.953	159.595	141.576	156.183	88.4859
T_RS02265	T_RS02265	TRUE	-3.14878	1.28335	-2.45357	0.0141447	0.0427733	5.17023	0	8.07146	1.74786	7.78626	0
T_RS15930	rlmG	TRUE	-1.73855	0.7102	-2.44798	0.0143661	0.043356	16.5447	4.24706	13.5747	5.24357	12.3664	2.68139
T_RS03480	dld	TRUE	1.73269	0.707834	2.44787	0.0143702	0.043356	2.06809	8.49413	3.30196	13.9829	4.58015	10.7256
T_RS23175	uxuR	TRUE	1.09733	0.448391	2.44727	0.0143944	0.0433798	11.3745	12.7412	11.0065	27.9657	10.5344	29.4953
T_RS21475	T_RS21475	TRUE	-3.5473	1.45125	-2.44432	0.0145126	0.0436864	4.13619	0	2.20131	0	9.61832	0
T_RS10360	bssR	TRUE	1.90333	0.779596	2.44143	0.0146292	0.0439711	1.03405	14.8647	1.46754	1.74786	4.12214	10.7256
T_RS01300	pssA	TRUE	-1.08638	0.445027	-2.44115	0.0146404	0.0439711	23.7831	12.7412	33.3865	13.9829	31.6031	16.0883
T_RS22535	T_RS22535	TRUE	2.17819	0.8943	2.43564	0.0148655	0.0445966	1.03405	10.6177	0.733769	12.235	12.8244	13.4069
T_RS00870	cueO	TRUE	-1.60851	0.66061	-2.43489	0.0148965	0.0446389	23.7831	2.12353	11.7403	5.24357	11.9084	8.04417
T_RS08585	mnmA	TRUE	-0.913662	0.375635	-2.43231	0.0150027	0.0448921	36.1916	14.8647	46.5944	24.47	35.2672	24.1325
T_RS03090	napC	TRUE	-1.85225	0.761608	-2.43202	0.0150149	0.0448921	8.27237	6.3706	13.2079	1.74786	27.4809	5.36278
T_RS11750	T_RS11750	FALSE	-3.39241	1.3964	-2.4294	0.0151238	0.0451669	3.10214	0	3.66885	0	5.9542	0
T_RS09590	T_RS09590	TRUE	-2.89908	1.19471	-2.4266	0.0152411	0.0454658	18.6128	0	12.1072	0	5.03817	5.36278
T_RS11385	lipA	TRUE	-1.21429	0.500728	-2.42504	0.0153067	0.0456103	32.0554	4.24706	33.7534	19.2264	14.1985	10.7256
T_RS13705	alaE	TRUE	-2.43224	1.00435	-2.42171	0.0154477	0.0459785	3.10214	4.24706	13.5747	1.74786	17.8626	0
T_RS01590	iscA	TRUE	1.15616	0.47764	2.42056	0.0154967	0.0460726	26.8852	27.6059	13.5747	45.4443	11.9084	34.8581
T_RS05045	pyk	TRUE	-1.11762	0.461872	-2.41977	0.0155305	0.0460928	23.7831	12.7412	27.8832	12.235	38.4733	16.0883
T_RS06255	T_RS06255	TRUE	1.79726	0.742795	2.41958	0.0155383	0.0460928	5.17023	6.3706	2.20131	10.4871	2.74809	16.0883
T_RS02760	nuoJ	TRUE	-1.33129	0.550709	-2.4174	0.0156317	0.046318	16.5447	12.7412	27.1495	5.24357	19.6947	8.04417
T_RS12280	T_RS12280	TRUE	-3.36978	1.40011	-2.40679	0.0160935	0.047633	6.20428	0	4.40262	0	2.29008	0
T_RS10060	trxB	TRUE	0.842515	0.350565	2.40331	0.0162476	0.0480356	17.5788	48.8412	33.3865	36.705	20.6107	45.5836
T_RS18380	hemN	TRUE	-1.53296	0.638746	-2.39996	0.0163971	0.0484235	12.4086	8.49413	16.5098	5.24357	20.6107	2.68139
T_RS12625	T_RS12625	TRUE	1.89697	0.790733	2.399	0.0164398	0.0484956	0	16.9883	1.46754	10.4871	10.0763	5.36278
T_RS07875	T_RS07875	TRUE	1.61819	0.674866	2.39779	0.0164943	0.0486022	1.03405	6.3706	4.40262	15.7307	6.87023	16.0883
T_RS17990	lsrF	TRUE	-1.14688	0.47874	-2.39562	0.0165924	0.0488369	31.0214	14.8647	19.078	8.73929	32.9771	13.4069
T_RS10525	rhlE	TRUE	-1.94775	0.814411	-2.39161	0.0167746	0.0493184	50.6683	4.24706	34.4872	3.49571	10.0763	13.4069
T_RS22860	ridA	TRUE	-1.84341	0.771093	-2.39064	0.0168189	0.049394	15.5107	2.12353	13.9416	3.49571	9.16031	5.36278
T_RS10670	hutH	TRUE	1.3923	0.583605	2.38569	0.0170471	0.0500086	5.17023	21.2353	3.66885	6.99143	5.03817	10.7256
T_RS09975	T_RS09975	TRUE	-2.31058	0.969917	-2.38224	0.0172075	0.0504233	12.4086	2.12353	13.2079	0	6.87023	5.36278
T_RS20680	rplB	TRUE	-1.07884	0.45301	-2.38149	0.0172427	0.0504344	257.478	87.0648	148.221	45.4443	65.9542	72.3975
T_RS20445	damX	TRUE	-0.744564	0.312665	-2.38135	0.0172494	0.0504344	93.0642	40.3471	74.1107	47.1921	51.7557	40.2208
T_RS08445	oppA	TRUE	1.29295	0.54336	2.37954	0.0173343	0.050627	4.13619	25.4824	9.539	17.4786	10.9924	18.7697
T_RS12485	tgt	TRUE	-1.35532	0.570068	-2.37747	0.0174317	0.0508108	32.0554	4.24706	21.6462	6.99143	15.5725	16.0883
T_RS19495	T_RS19495	TRUE	-3.35147	1.40977	-2.37731	0.0174392	0.0508108	3.10214	0	5.13639	0	4.58015	0
T_RS22325	efp	TRUE	-1.33559	0.561882	-2.37698	0.0174548	0.0508108	26.8852	10.6177	17.6105	1.74786	15.5725	13.4069
T_RS02150	ptsH	TRUE	0.88594	0.373968	2.36902	0.0178351	0.0518609	24.8171	53.0883	37.7891	43.6964	17.8626	48.265
T_RS19855	dctA	TRUE	-2.75413	1.16394	-2.36621	0.0179712	0.0521993	5.17023	0	7.70458	3.49571	17.8626	0
T_RS01495	dtpD	TRUE	-1.84152	0.778929	-2.36417	0.0180707	0.0524307	9.30642	4.24706	18.7111	5.24357	18.3206	2.68139
T_RS17695	T_RS17695	FALSE	-3.19533	1.35321	-2.3613	0.0182111	0.0527803	5.17023	2.12353	3.66885	0	14.6565	0
T_RS02400	T_RS02400	TRUE	-2.25297	0.954293	-2.36088	0.0182317	0.0527823	12.4086	0	13.9416	3.49571	3.66412	2.68139
T_RS10035	serS	TRUE	0.702283	0.297695	2.35907	0.0183208	0.0529822	37.2257	63.706	52.4645	73.41	29.771	56.3092
T_RS20830	fmt	TRUE	-1.09939	0.466204	-2.35818	0.0183649	0.0530519	22.749	10.6177	30.0845	13.9829	21.9847	10.7256
T_RS19400	envC	TRUE	-1.2908	0.548611	-2.35286	0.0186297	0.0537582	18.6128	8.49413	25.6819	10.4871	32.9771	13.4069
T_RS00575	leuD	TRUE	2.08542	0.886941	2.35125	0.0187103	0.053932	2.06809	8.49413	1.10065	8.73929	1.37405	2.68139
T_RS06705	anmK	TRUE	1.31665	0.561023	2.34688	0.0189315	0.0545102	7.23832	10.6177	8.80523	19.2264	5.03817	24.1325
T_RS09100	T_RS09100	TRUE	-2.28368	0.973463	-2.34594	0.0189794	0.054589	14.4766	2.12353	5.50327	3.49571	13.7405	0
T_RS12695	T_RS12695	TRUE	2.27786	0.974206	2.33817	0.0193782	0.0556756	1.03405	6.3706	0.366885	8.73929	2.74809	5.36278
T_RS18260	T_RS18260	TRUE	1.84807	0.790569	2.33765	0.0194055	0.0556934	0	8.49413	2.56819	5.24357	4.58015	10.7256
T_RS06020	topB	TRUE	-1.36048	0.582468	-2.33571	0.0195062	0.0558983	22.749	4.24706	21.2793	5.24357	16.9466	16.0883
T_RS03605	T_RS03605	TRUE	2.19397	0.939413	2.33547	0.019519	0.0558983	1.03405	4.24706	1.46754	12.235	1.83206	2.68139
T_RS20815	mscL	TRUE	-2.64238	1.1321	-2.33404	0.0195937	0.0560514	7.23832	4.24706	8.07146	0	7.78626	0
T_RS01665	ndk	TRUE	-1.92822	0.826359	-2.33339	0.0196278	0.0560884	19.6469	6.3706	10.2728	0	12.3664	5.36278
T_RS01830	bepA	TRUE	1.22249	0.524317	2.33159	0.0197224	0.056298	8.27237	16.9883	7.70458	12.235	5.03817	21.4511
T_RS21845	T_RS21845	TRUE	-1.802	0.773328	-2.33019	0.019796	0.0564474	9.30642	4.24706	13.5747	6.99143	40.3053	2.68139
T_RS04340	T_RS04340	TRUE	-3.34884	1.438	-2.32882	0.0198686	0.0565934	3.10214	0	3.66885	0	5.49618	0
T_RS22440	amiB	TRUE	1.04821	0.450202	2.32832	0.0198952	0.0566085	14.4766	38.2236	8.80523	22.7221	12.8244	13.4069
T_RS25760	T_RS25760	FALSE	1.42925	0.61422	2.32694	0.0199684	0.0567557	3.10214	14.8647	5.50327	6.99143	5.9542	18.7697
T_RS11025	ybgI	TRUE	1.83877	0.790891	2.32493	0.0200755	0.0569991	1.03405	14.8647	2.56819	3.49571	3.20611	8.04417
T_RS12520	brnQ	TRUE	1.00807	0.433715	2.32427	0.020111	0.0570385	18.6128	25.4824	10.2728	26.2179	11.4504	26.8139
T_RS19385	tdh	TRUE	-1.04203	0.448567	-2.32302	0.0201779	0.0571672	21.715	16.9883	31.1852	10.4871	33.8931	16.0883
T_RS01025	clcA	TRUE	-3.25565	1.40194	-2.32224	0.0202198	0.0572247	3.10214	0	4.7695	0	3.66412	0
T_RS08025	T_RS08025	TRUE	1.39093	0.599618	2.3197	0.0203573	0.0575522	3.10214	46.7177	12.841	33.2093	43.5114	37.5395
T_RS08150	T_RS08150	FALSE	6.65527	2.87007	2.31885	0.0204033	0.0576208	0	0	0	22.7221	0	10.7256
T_RS01905	acrD	TRUE	-3.07064	1.32518	-2.31715	0.0204956	0.0578199	5.17023	2.12353	6.97081	0	6.87023	0
T_RS12335	T_RS12335	TRUE	-3.01087	1.3005	-2.31516	0.0206042	0.0580645	10.3405	2.12353	4.7695	0	4.58015	0
T_RS08815	rluC	TRUE	-1.80061	0.778164	-2.31392	0.0206719	0.0581933	17.5788	2.12353	9.90589	3.49571	10.5344	5.36278
T_RS05115	copD	TRUE	-2.61044	1.12864	-2.31292	0.0207273	0.0582872	5.17023	2.12353	9.539	1.74786	10.0763	0
T_RS00705	secA	TRUE	-0.641569	0.277704	-2.31027	0.0208735	0.0586361	78.5875	48.8412	85.851	52.4357	60	42.9022
T_RS18875	T_RS18875	TRUE	-3.41442	1.47828	-2.30972	0.0209039	0.0586594	3.10214	0	5.13639	0	3.66412	0
T_RS07370	T_RS07370	TRUE	-2.98007	1.29075	-2.30879	0.0209551	0.0587408	7.23832	0	9.539	0	3.20611	2.68139
T_RS17140	rffG	TRUE	-1.23423	0.53505	-2.30676	0.0210684	0.0589843	20.6809	8.49413	24.2144	8.73929	19.6947	10.7256
T_RS04990	T_RS04990	TRUE	-1.14731	0.49751	-2.3061	0.0211052	0.0589843	31.0214	14.8647	27.8832	13.9829	18.7786	5.36278
T_RS16875	tatC	TRUE	-0.882368	0.382635	-2.30603	0.0211088	0.0589843	39.2938	19.1118	38.8898	15.7307	36.1832	29.4953
T_RS03925	T_RS03925	TRUE	-1.56356	0.678328	-2.30502	0.0211657	0.059081	20.6809	2.12353	11.7403	6.99143	12.8244	5.36278
T_RS16885	tatA	TRUE	0.772718	0.335628	2.3023	0.0213181	0.0594438	36.1916	42.4706	22.0131	34.9571	30.229	75.0789
T_RS12605	iraP	TRUE	1.47057	0.639791	2.29852	0.0215323	0.0599548	3.10214	29.7294	5.50327	15.7307	17.4046	16.0883
T_RS04520	T_RS04520	TRUE	1.45028	0.631033	2.29827	0.0215466	0.0599548	240.933	165.635	84.7504	686.908	65.4962	195.741
T_RS01030	erpA	TRUE	1.15515	0.502902	2.29698	0.02162	0.0600958	16.5447	16.9883	6.60393	24.47	5.03817	13.4069
T_RS00035	tal	TRUE	-0.724805	0.315778	-2.2953	0.021716	0.0602994	56.8725	36.1	59.4353	27.9657	53.5878	40.2208
T_RS01725	T_RS01725	TRUE	1.44016	0.627987	2.2933	0.0218307	0.0605544	2.06809	12.7412	5.13639	17.4786	5.9542	5.36278
T_RS05610	ispE	TRUE	-1.0718	0.468522	-2.28763	0.0221592	0.0614013	37.2257	25.4824	24.9482	13.9829	33.4351	5.36278
T_RS20705	rpmC	TRUE	-1.23975	0.542398	-2.28568	0.0222729	0.0616341	72.3832	12.7412	20.5455	12.235	25.1908	18.7697
T_RS02885	T_RS02885	TRUE	-3.53865	1.54838	-2.28539	0.0222897	0.0616341	3.10214	0	4.40262	0	4.58015	0
T_RS17760	btuB	TRUE	-1.88199	0.824962	-2.28131	0.0225302	0.0622342	6.20428	2.12353	18.7111	5.24357	10.9924	2.68139
T_RS15770	T_RS15770	TRUE	-0.830072	0.364302	-2.27853	0.0226952	0.0626246	72.3832	29.7294	51.7307	48.94	59.084	21.4511
T_RS09795	bet	TRUE	-3.01034	1.32245	-2.27633	0.0228261	0.0628921	7.23832	2.12353	5.13639	0	6.41221	0
T_RS22990	T_RS22990	TRUE	-2.29634	1.00889	-2.27611	0.0228396	0.0628921	16.5447	0	6.60393	0	10.5344	8.04417
T_RS22370	frdA	TRUE	-1.26786	0.558167	-2.27147	0.0231184	0.0635935	9.30642	6.3706	23.8475	8.73929	23.8168	8.04417
T_RS03055	eco	TRUE	-1.47289	0.65061	-2.26385	0.0235832	0.064805	19.6469	6.3706	27.5164	6.99143	11.9084	8.04417
T_RS16225	pnp	TRUE	-0.523552	0.231373	-2.2628	0.0236477	0.0649149	226.456	140.153	209.858	138.081	132.824	112.618
T_RS21055	plsB	TRUE	-1.01255	0.447571	-2.26232	0.0236777	0.0649299	28.9533	14.8647	41.0911	20.9743	43.5114	21.4511
T_RS14680	rarD	TRUE	-3.26618	1.44496	-2.26039	0.0237972	0.0651901	4.13619	0	5.13639	0	2.74809	0
T_RS05580	T_RS05580	TRUE	-2.25263	0.997607	-2.25804	0.0239434	0.0655228	5.17023	2.12353	11.7403	1.74786	13.7405	2.68139
T_RS12885	dinB	TRUE	1.66219	0.736599	2.25658	0.0240344	0.0657039	4.13619	6.3706	2.20131	17.4786	3.66412	8.04417
T_RS11065	kdbD	TRUE	1.57797	0.699435	2.25607	0.0240661	0.0657228	1.03405	10.6177	2.93508	8.73929	6.87023	13.4069
T_RS07120	pntA	TRUE	0.826818	0.367562	2.24947	0.0244829	0.0667921	14.4766	44.5942	26.7826	33.2093	20.6107	34.8581
T_RS03990	gndA	TRUE	-0.955503	0.424886	-2.24884	0.0245224	0.0668311	34.1235	29.7294	42.5586	20.9743	46.7176	13.4069
T_RS06155	T_RS06155	TRUE	-1.74264	0.775952	-2.24581	0.0247162	0.0672901	16.5447	16.9883	15.4092	3.49571	38.9313	0
T_RS13105	tssM	FALSE	1.94531	0.8673	2.24296	0.0248997	0.06772	1.03405	6.3706	0.733769	5.24357	2.74809	5.36278
T_RS18015	lsrR	TRUE	-2.58429	1.15277	-2.24181	0.0249734	0.0678508	5.17023	4.24706	5.13639	0	19.2366	0
T_RS19320	T_RS19320	TRUE	-2.9361	1.31087	-2.23981	0.0251032	0.0681336	11.3745	2.12353	4.7695	0	3.66412	0
T_RS09325	pipB	TRUE	0.767149	0.342652	2.23886	0.0251652	0.0682321	20.6809	40.3471	25.6819	40.2007	34.3511	56.3092
T_RS15805	ribB	TRUE	-1.31171	0.586907	-2.23496	0.0254201	0.0688525	40.3278	48.8412	34.854	5.24357	72.8244	8.04417
T_RS15110	rpiA	TRUE	-2.65833	1.19158	-2.23093	0.025686	0.0695018	3.10214	0	8.43835	3.49571	17.4046	0
T_RS20460	gph	TRUE	-1.28138	0.575736	-2.22564	0.0260386	0.0703839	20.6809	10.6177	17.6105	12.235	20.1527	0
T_RS10830	tolB	TRUE	-0.699782	0.315299	-2.21943	0.0264578	0.0714441	61.0087	44.5942	54.2989	26.2179	62.2901	42.9022
T_RS12845	proB	TRUE	1.26972	0.572384	2.2183	0.0265347	0.0715789	7.23832	14.8647	2.93508	8.73929	8.70229	21.4511
T_RS19330	waaB	TRUE	-2.25541	1.01913	-2.21309	0.0268916	0.0724678	13.4426	6.3706	6.60393	0	10.9924	0
T_RS22495	rlmB	TRUE	-1.93584	0.875098	-2.21214	0.0269571	0.0725704	13.4426	2.12353	11.0065	3.49571	8.24427	2.68139
T_RS16420	hpf	TRUE	1.05459	0.476843	2.2116	0.0269941	0.0725962	7.23832	25.4824	12.4741	20.9743	10.9924	18.7697
T_RS23070	sefC	TRUE	-2.12655	0.961715	-2.2112	0.0270218	0.072597	10.3405	0	8.43835	1.74786	9.61832	5.36278
T_RS17125	rffA	TRUE	-1.79431	0.811665	-2.21065	0.0270598	0.0726257	9.30642	0	17.2436	3.49571	10.0763	8.04417
T_RS08710	nagZ	TRUE	-2.5117	1.13657	-2.20991	0.0271116	0.0726337	12.4086	0	5.87016	1.74786	7.32824	2.68139
T_RS03235	T_RS03235	TRUE	-2.51527	1.13822	-2.20982	0.0271177	0.0726337	7.23832	2.12353	8.43835	0	8.70229	2.68139
T_RS09625	T_RS09625	TRUE	-3.15779	1.43003	-2.20819	0.027231	0.0728635	5.17023	0	2.20131	0	3.66412	0
T_RS09115	T_RS09115	TRUE	2.04299	0.925902	2.20649	0.0273496	0.0730521	2.06809	8.49413	0.733769	5.24357	3.66412	10.7256
T_RS00795	aceE	TRUE	-1.04422	0.473268	-2.20639	0.0273566	0.0730521	396.04	116.794	389.632	138.081	85.1908	107.256
T_RS10430	ldtB	TRUE	-1.39432	0.632125	-2.20577	0.0274002	0.0730947	14.4766	8.49413	16.5098	3.49571	12.3664	5.36278
T_RS10760	galM	TRUE	-1.7211	0.780434	-2.20531	0.0274323	0.0731068	10.3405	2.12353	15.4092	3.49571	9.16031	5.36278
T_RS06145	hxpB	TRUE	1.3342	0.605679	2.20282	0.0276077	0.0734836	4.13619	19.1118	4.03573	12.235	6.87023	5.36278
T_RS19295	coaD	TRUE	-3.15615	1.43298	-2.20251	0.0276292	0.0734836	3.10214	0	2.56819	0	5.03817	0
T_RS16245	infB	TRUE	-0.783701	0.356142	-2.20053	0.0277694	0.0737824	598.713	195.365	371.654	213.239	176.336	185.016
T_RS10350	T_RS10350	TRUE	1.28087	0.582248	2.19987	0.0278158	0.0738316	4.13619	25.4824	5.50327	6.99143	8.24427	13.4069
T_RS13755	proV	FALSE	-1.04075	0.474164	-2.19492	0.0281695	0.0746957	21.715	10.6177	24.2144	15.7307	31.145	10.7256
T_RS14005	hypE	TRUE	-1.57103	0.717685	-2.18903	0.0285948	0.0757138	10.3405	4.24706	15.4092	5.24357	27.4809	8.04417
T_RS18020	lsrK	TRUE	1.31112	0.599012	2.18881	0.0286106	0.0757138	7.23832	12.7412	5.87016	29.7136	13.7405	18.7697
T_RS04515	T_RS04515	TRUE	2.02659	0.926648	2.18701	0.0287417	0.0759847	0	0	2.20131	10.4871	3.20611	13.4069
T_RS03290	fruK	TRUE	2.32268	1.06373	2.18352	0.0289976	0.0765848	1.03405	4.24706	2.56819	10.4871	0	2.68139
T_RS00235	ileS	TRUE	0.61564	0.282385	2.18015	0.0292467	0.0771659	54.8045	57.3354	54.6658	90.8886	40.7634	80.4417
T_RS15360	T_RS15360	FALSE	-2.12629	0.975662	-2.17933	0.029307	0.077248	8.27237	2.12353	6.97081	3.49571	11.4504	0
T_RS00495	polB	TRUE	1.08518	0.498591	2.17649	0.0295185	0.07772	3.10214	16.9883	11.0065	22.7221	11.9084	16.0883
T_RS14575	truC	TRUE	-3.29126	1.51265	-2.17582	0.0295688	0.07772	6.20428	0	4.03573	0	1.83206	0
T_RS03930	rfbF	TRUE	-1.23187	0.566183	-2.17575	0.0295741	0.07772	38.2597	4.24706	19.078	10.4871	17.8626	16.0883
T_RS12475	secD	TRUE	-0.807288	0.371492	-2.1731	0.0297729	0.0781649	85.8258	33.9765	57.9678	36.705	41.6794	32.1767
T_RS09580	T_RS09580	TRUE	-3.2426	1.49242	-2.17271	0.0298025	0.0781652	7.23832	0	4.40262	0	1.37405	0
T_RS15285	T_RS15285	TRUE	-2.14016	0.985584	-2.17146	0.0298961	0.0782867	11.3745	4.24706	7.70458	1.74786	7.78626	0
T_RS09630	T_RS09630	TRUE	-2.4099	1.10988	-2.17131	0.029908	0.0782867	10.3405	2.12353	7.70458	0	4.58015	2.68139
T_RS12435	nrdR	TRUE	1.54941	0.714017	2.17	0.0300072	0.0784689	0	8.49413	4.03573	12.235	4.58015	5.36278
T_RS20915	aceK	TRUE	1.43038	0.660547	2.16544	0.030354	0.0792084	3.10214	10.6177	3.30196	8.73929	3.66412	8.04417
T_RS02185	T_RS02185	TRUE	-2.88138	1.33096	-2.16488	0.0303967	0.0792084	4.13619	2.12353	7.70458	0	4.58015	0
T_RS21480	T_RS21480	TRUE	-3.25978	1.5058	-2.16482	0.0304018	0.0792084	2.06809	0	4.03573	0	6.87023	0
T_RS06195	T_RS06195	TRUE	-1.61581	0.746433	-2.16471	0.0304096	0.0792084	10.3405	6.3706	9.17212	1.74786	22.9008	5.36278
T_RS15920	ygjG	TRUE	2.66389	1.23135	2.16339	0.0305108	0.0793941	0	0	1.83442	1.74786	0	13.4069
T_RS10820	cpoB	TRUE	-0.919967	0.425527	-2.16195	0.0306224	0.0796063	37.2257	19.1118	31.919	12.235	23.8168	18.7697
T_RS03485	bglX	TRUE	1.13135	0.524934	2.15523	0.0311438	0.0808822	3.10214	8.49413	8.07146	17.4786	9.16031	18.7697
T_RS08345	trpB	TRUE	1.63817	0.761113	2.15233	0.031371	0.0813926	2.06809	4.24706	4.40262	12.235	1.37405	8.04417
T_RS15640	yqhD	TRUE	-2.47439	1.15214	-2.14765	0.0317415	0.0822733	4.13619	0	13.2079	1.74786	6.41221	2.68139
T_RS10695	T_RS10695	TRUE	-2.53878	1.18273	-2.14655	0.0318294	0.0823826	9.30642	4.24706	8.43835	0	6.87023	0
T_RS11225	miaB	TRUE	0.863619	0.402368	2.14634	0.0318459	0.0823826	12.4086	19.1118	18.7111	34.9571	19.6947	40.2208
T_RS06700	slyB	TRUE	1.36066	0.634086	2.14586	0.0318841	0.082401	1.03405	27.6059	6.97081	5.24357	11.9084	21.4511
T_RS04070	phsA	TRUE	-2.89319	1.35056	-2.14222	0.0321755	0.083073	2.06809	0	7.70458	0	8.24427	2.68139
T_RS02535	cvpA	TRUE	-1.26254	0.589634	-2.14122	0.0322561	0.0831547	22.749	12.7412	15.0423	5.24357	11.4504	2.68139
T_RS15980	T_RS15980	TRUE	-2.46938	1.15335	-2.14105	0.0322699	0.0831547	7.23832	0	6.97081	1.74786	9.61832	2.68139
T_RS18700	mnmE	TRUE	-1.96009	0.915917	-2.14003	0.0323526	0.083201	20.6809	4.24706	9.90589	3.49571	3.66412	0
T_RS22870	pyrB	TRUE	-3.24255	1.51543	-2.13969	0.0323796	0.083201	3.10214	0	6.23704	0	2.29008	0
T_RS21500	T_RS21500	TRUE	1.85584	0.867351	2.13966	0.0323821	0.083201	1.03405	10.6177	1.10065	1.74786	2.74809	8.04417
T_RS15210	yqgB	TRUE	-3.26886	1.53078	-2.13542	0.0327268	0.0839514	4.13619	0	2.20131	0	5.9542	0
T_RS13245	T_RS13245	TRUE	1.32044	0.618491	2.13494	0.0327659	0.0839514	2.06809	10.6177	6.60393	12.235	3.66412	8.04417
T_RS07710	T_RS07710	TRUE	-2.47177	1.15783	-2.13483	0.0327751	0.0839514	8.27237	0	6.60393	3.49571	7.32824	0
T_RS21550	T_RS21550	TRUE	-3.02803	1.41861	-2.13451	0.0328009	0.0839514	2.06809	0	2.93508	0	5.03817	0
T_RS04030	hisC	TRUE	1.49976	0.703332	2.13236	0.032977	0.084313	3.10214	4.24706	4.03573	12.235	3.20611	13.4069
T_RS15085	pepP	TRUE	0.757733	0.355408	2.13201	0.0330059	0.084313	19.6469	23.3589	20.9124	41.9486	20.6107	37.5395
T_RS09805	T_RS09805	TRUE	-2.64402	1.24151	-2.12968	0.0331976	0.0847212	11.3745	0	7.33769	3.49571	7.78626	0
T_RS04955	cmoB	TRUE	-2.4846	1.16746	-2.12821	0.0333198	0.084878	7.23832	2.12353	10.2728	1.74786	5.9542	0
T_RS10190	T_RS10190	TRUE	-2.8457	1.33724	-2.12804	0.033334	0.084878	4.13619	0	5.50327	1.74786	6.41221	0
T_RS03755	mdtB	TRUE	-2.81411	1.32256	-2.12778	0.0333552	0.084878	2.06809	0	8.43835	1.74786	7.78626	0
T_RS11470	rnk	TRUE	1.38404	0.651236	2.12525	0.0335661	0.0853327	5.17023	10.6177	7.70458	15.7307	3.20611	16.0883
T_RS05955	T_RS05955	TRUE	-0.7588	0.357149	-2.1246	0.0336197	0.0853869	37.2257	36.1	48.0619	20.9743	60	29.4953
T_RS08900	flgN	TRUE	-2.04396	0.962761	-2.12302	0.0337521	0.0856411	7.23832	2.12353	5.87016	1.74786	13.7405	2.68139
T_RS11640	T_RS11640	TRUE	2.2663	1.06797	2.12207	0.0338322	0.0856816	2.06809	4.24706	0.733769	1.74786	0.458015	8.04417
T_RS09110	T_RS09110	TRUE	-2.19414	1.03405	-2.1219	0.0338465	0.0856816	12.4086	0	2.56819	1.74786	19.6947	5.36278
T_RS16555	degQ	TRUE	0.87727	0.41348	2.12167	0.0338651	0.0856816	5.17023	14.8647	17.9774	31.4614	18.3206	29.4953
T_RS20065	zntA	TRUE	0.984214	0.464101	2.12069	0.033948	0.0858093	16.5447	38.2236	12.4741	38.4529	32.5191	32.1767
T_RS03920	rfbC	TRUE	-2.40162	1.13282	-2.12003	0.0340038	0.0858685	6.20428	2.12353	6.60393	0	10.0763	2.68139
T_RS17830	T_RS17830	TRUE	1.18213	0.558089	2.11817	0.0341606	0.0861824	5.17023	6.3706	5.50327	24.47	13.7405	21.4511
T_RS19775	dppC	TRUE	-3.02142	1.42724	-2.11697	0.0342628	0.086323	4.13619	0	2.56819	0	3.20611	0
T_RS15270	T_RS15270	TRUE	-1.41373	0.66788	-2.11674	0.0342815	0.086323	20.6809	16.9883	13.2079	0	12.8244	2.68139
T_RS00200	nhaA	TRUE	0.877287	0.414649	2.11573	0.0343674	0.0864073	24.8171	36.1	16.5098	22.7221	8.24427	29.4953
T_RS16425	ptsN	TRUE	0.863666	0.40824	2.11558	0.0343802	0.0864073	19.6469	29.7294	16.1429	19.2264	12.8244	40.2208
T_RS10610	moaA	TRUE	-1.75454	0.830918	-2.11157	0.0347232	0.0871177	12.4086	2.12353	6.60393	5.24357	19.2366	2.68139
T_RS20695	rpsC	TRUE	-0.981855	0.465002	-2.11151	0.0347287	0.0871177	335.031	104.053	126.942	50.6879	75.1145	85.8045
T_RS10280	T_RS10280	TRUE	-2.91278	1.38026	-2.1103	0.0348321	0.0872946	4.13619	2.12353	3.66885	0	10.0763	0
T_RS10515	ybiB	FALSE	1.4965	0.70959	2.10897	0.0349475	0.0875008	3.10214	10.6177	2.93508	6.99143	3.20611	8.04417
T_RS19350	waaZ	TRUE	-1.82984	0.868831	-2.1061	0.0351959	0.0879996	12.4086	4.24706	8.80523	3.49571	9.16031	0
T_RS09150	T_RS09150	TRUE	-1.80581	0.857502	-2.1059	0.0352131	0.0879996	9.30642	2.12353	8.80523	1.74786	12.3664	5.36278
T_RS02445	T_RS02445	FALSE	1.99287	0.946559	2.10538	0.0352581	0.0880289	0	0	2.20131	10.4871	1.83206	8.04417
T_RS14345	truD	TRUE	-1.26652	0.602322	-2.10272	0.03549	0.0885246	29.9873	8.49413	20.9124	6.99143	12.3664	10.7256
T_RS11015	T_RS11015	TRUE	1.35123	0.642779	2.10216	0.0355389	0.088563	4.13619	12.7412	8.07146	12.235	2.29008	13.4069
T_RS21215	soxS	TRUE	2.05675	0.979655	2.09947	0.0357757	0.0890694	0	4.24706	1.10065	3.49571	2.29008	8.04417
T_RS19925	gorA	TRUE	-1.03958	0.495278	-2.09899	0.0358176	0.0890899	23.7831	6.3706	21.2793	12.235	19.6947	13.4069
T_RS18070	fieF	TRUE	0.767654	0.36596	2.09764	0.0359366	0.0893022	25.8512	46.7177	21.6462	29.7136	17.8626	34.8581
T_RS21310	gltP	TRUE	-3.10476	1.48231	-2.09454	0.0362119	0.0899019	2.06809	0	3.30196	0	4.58015	0
T_RS23415	prfC	TRUE	-1.15375	0.551279	-2.09286	0.0363614	0.0899846	32.0554	10.6177	23.1137	8.73929	13.2824	10.7256
T_RS17330	T_RS17330	TRUE	-2.14435	1.02471	-2.09265	0.0363805	0.0899846	10.3405	0	11.3734	0	14.6565	10.7256
T_RS22390	mscM	TRUE	-1.15954	0.554101	-2.09264	0.0363811	0.0899846	20.6809	4.24706	22.38	6.99143	15.1145	16.0883
T_RS10590	moaE	TRUE	-2.37351	1.13429	-2.09249	0.0363943	0.0899846	2.06809	2.12353	5.87016	1.74786	20.1527	0
T_RS01790	ppx	TRUE	-1.82379	0.871683	-2.09226	0.036415	0.0899846	19.6469	2.12353	8.07146	3.49571	4.58015	2.68139
T_RS11735	T_RS11735	TRUE	-1.62891	0.779278	-2.09028	0.036593	0.0902686	9.30642	4.24706	14.6754	5.24357	14.1985	2.68139
T_RS00915	panC	TRUE	-2.01977	0.966296	-2.09022	0.0365982	0.0902686	12.4086	2.12353	6.23704	1.74786	8.24427	2.68139
T_RS03230	T_RS03230	TRUE	1.23738	0.593374	2.08532	0.03704	0.0912734	5.17023	4.24706	4.03573	12.235	6.87023	21.4511
T_RS07365	T_RS07365	TRUE	1.16797	0.561742	2.07919	0.0375996	0.0925662	7.23832	6.3706	9.17212	36.705	11.4504	18.7697
T_RS03545	metG	TRUE	-1.1075	0.53297	-2.07797	0.0377122	0.0927456	21.715	19.1118	27.8832	3.49571	21.0687	13.4069
T_RS07870	T_RS07870	TRUE	1.34408	0.646924	2.07764	0.0377424	0.0927456	4.13619	10.6177	6.60393	12.235	4.12214	13.4069
T_RS01375	rseC	TRUE	1.18707	0.571672	2.07649	0.0378484	0.0929197	9.30642	14.8647	9.17212	20.9743	5.03817	16.0883
T_RS06090	chbB	TRUE	1.74074	0.83854	2.07591	0.037902	0.0929652	1.03405	6.3706	1.83442	6.99143	3.20611	5.36278
T_RS15250	T_RS15250	TRUE	1.21525	0.585929	2.07406	0.0380734	0.0932992	9.30642	14.8647	8.80523	20.9743	4.12214	13.4069
T_RS21115	alr	TRUE	-1.99401	0.962384	-2.07195	0.0382704	0.0936386	10.3405	4.24706	8.43835	0	6.41221	2.68139
T_RS12995	T_RS12995	TRUE	2.29081	1.1057	2.07182	0.0382826	0.0936386	0	4.24706	1.10065	0	0.916031	8.04417
T_RS11080	T_RS11080	FALSE	-3.2071	1.54868	-2.07086	0.0383715	0.0937694	5.17023	0	5.13639	0	1.37405	0
T_RS21005	T_RS21005	TRUE	1.46589	0.708264	2.06969	0.0384815	0.0939516	3.10214	4.24706	4.03573	17.4786	2.74809	5.36278
T_RS03750	mdtC	TRUE	-2.80694	1.35703	-2.06845	0.0385977	0.0941485	4.13619	2.12353	5.50327	0	6.41221	0
T_RS21345	T_RS21345	TRUE	-1.70885	0.827233	-2.06574	0.0388532	0.0946845	15.5107	2.12353	10.6397	5.24357	8.24427	2.68139
T_RS18485	rbsB	TRUE	1.07389	0.520625	2.06269	0.0391424	0.0953017	62.0428	237.836	74.8445	267.422	171.298	112.618
T_RS25920	T_RS25920	FALSE	-2.98564	1.44806	-2.06183	0.0392241	0.095413	1.03405	0	1.83442	0	11.9084	0
T_RS02270	nupC	TRUE	1.50526	0.730441	2.06075	0.0393268	0.095575	3.10214	8.49413	1.10065	12.235	6.87023	5.36278
T_RS09610	T_RS09610	TRUE	-3.10366	1.50809	-2.05801	0.0395892	0.0961231	4.13619	0	4.03573	0	2.29008	0
T_RS10025	dmsB	TRUE	-2.81779	1.36943	-2.05764	0.0396249	0.0961231	5.17023	0	6.23704	1.74786	5.03817	0
T_RS13405	bamE	TRUE	0.947096	0.460958	2.05463	0.0399151	0.0966509	12.4086	19.1118	10.6397	22.7221	7.32824	16.0883
T_RS09945	rpsA	TRUE	-0.641886	0.312411	-2.05462	0.0399155	0.0966509	571.828	305.789	375.323	209.743	206.107	187.697
T_RS21120	tyrB	TRUE	1.41399	0.688462	2.05384	0.0399915	0.096699	5.17023	6.3706	1.10065	10.4871	4.58015	8.04417
T_RS05495	T_RS05495	TRUE	-1.18006	0.574613	-2.05366	0.0400083	0.096699	19.6469	4.24706	15.4092	12.235	28.3969	10.7256
T_RS17130	rffC	TRUE	-2.39195	1.16548	-2.05232	0.0401383	0.0969246	5.17023	2.12353	9.539	1.74786	6.41221	0
T_RS18665	phoU	TRUE	-2.00134	0.975872	-2.05082	0.0402846	0.0971894	21.715	4.24706	8.07146	3.49571	2.74809	0
T_RS08400	tonB	TRUE	1.34656	0.656908	2.04984	0.0403801	0.0973311	5.17023	14.8647	2.56819	8.73929	4.58015	8.04417
T_RS21290	nrfD	TRUE	-3.20866	1.56903	-2.045	0.0408551	0.0983865	1.03405	0	5.87016	0	6.41221	0
T_RS19335	waaO	TRUE	-1.56067	0.764188	-2.04225	0.0411263	0.0989497	12.4086	2.12353	8.80523	0	10.9924	10.7256
T_RS05860	leuE	TRUE	1.26297	0.618753	2.04116	0.0412354	0.0991221	7.23832	16.9883	6.97081	8.73929	2.29008	13.4069
T_RS18100	sodA	TRUE	-0.752019	0.369217	-2.03679	0.0416708	0.100078	39.2938	27.6059	30.8183	19.2264	39.3893	18.7697
T_RS02545	T_RS02545	TRUE	-2.02438	0.994577	-2.03542	0.0418085	0.100318	4.13619	2.12353	8.80523	1.74786	12.8244	2.68139
T_RS20350	T_RS20350	TRUE	-1.37976	0.678127	-2.03466	0.0418851	0.100342	14.4766	6.3706	22.38	5.24357	12.8244	8.04417
T_RS21065	lexA	TRUE	0.610312	0.299971	2.03457	0.0418943	0.100342	55.8385	74.3236	45.4937	87.3929	60.458	83.1231
T_RS07200	osmY	TRUE	3.36176	1.6531	2.0336	0.0419917	0.100484	0	10.6177	0.366885	0	0	0
T_RS16285	folP	TRUE	1.18721	0.584083	2.03261	0.0420917	0.100633	7.23832	10.6177	5.87016	10.4871	3.66412	16.0883
T_RS17555	zraS	TRUE	1.26531	0.622824	2.03157	0.0421967	0.100793	3.10214	10.6177	3.30196	10.4871	8.70229	13.4069
T_RS15565	hybO	TRUE	0.80993	0.399437	2.02768	0.0425929	0.101647	11.3745	21.2353	16.8767	40.2007	19.2366	21.4511
T_RS12075	T_RS12075	TRUE	-1.32176	0.652717	-2.02502	0.0428656	0.102206	23.7831	8.49413	11.7403	6.99143	12.3664	2.68139
T_RS05825	zinT	TRUE	2.298	1.13528	2.02417	0.0429524	0.102321	2.06809	0	0.733769	5.24357	0	5.36278
T_RS17105	rffM	TRUE	-2.33287	1.15358	-2.02229	0.0431468	0.102692	8.27237	2.12353	5.87016	0	7.32824	2.68139
T_RS10320	T_RS10320	TRUE	1.29036	0.63857	2.02071	0.0433103	0.102988	4.13619	14.8647	9.539	17.4786	4.12214	10.7256
T_RS15695	plsC	TRUE	-1.42169	0.704279	-2.01865	0.043524	0.103404	14.4766	6.3706	17.6105	5.24357	7.32824	2.68139
T_RS17585	hemE	TRUE	0.835957	0.414344	2.01755	0.0436386	0.103583	9.30642	21.2353	15.4092	26.2179	12.3664	18.7697
T_RS17150	wecB	TRUE	-0.932693	0.462566	-2.01635	0.0437636	0.103787	22.749	8.49413	23.1137	10.4871	23.8168	18.7697
T_RS09550	T_RS09550	TRUE	-0.954881	0.474365	-2.01296	0.0441183	0.104534	31.0214	14.8647	27.5164	15.7307	47.1756	24.1325
T_RS17085	T_RS17085	FALSE	-2.87106	1.42738	-2.01143	0.0442805	0.104825	4.13619	0	1.83442	0	3.20611	0
T_RS23295	T_RS23295	TRUE	2.10068	1.04832	2.00386	0.0450849	0.106608	0	4.24706	2.20131	10.4871	2.29008	5.36278
T_RS17185	rep	TRUE	-1.28051	0.639108	-2.00359	0.0451141	0.106608	16.5447	6.3706	14.6754	3.49571	10.9924	8.04417
T_RS00655	murD	TRUE	-0.775013	0.387323	-2.00095	0.045398	0.107096	40.3278	31.853	35.2209	12.235	33.4351	21.4511
T_RS02235	T_RS02235	FALSE	-0.958676	0.479119	-2.00091	0.0454017	0.107096	18.6128	14.8647	26.4157	17.4786	49.9237	13.4069
T_RS13370	ffh	TRUE	0.534537	0.267417	1.99888	0.0456209	0.107484	61.0087	72.2001	60.9029	122.35	69.6183	80.4417
T_RS01835	T_RS01835	TRUE	-2.75364	1.37776	-1.99864	0.0456474	0.107484	5.17023	2.12353	4.40262	0	5.9542	0
T_RS16140	rsmI	TRUE	-2.42792	1.21769	-1.99387	0.0461665	0.10861	10.3405	2.12353	6.23704	1.74786	6.87023	0
T_RS18730	dnaN	TRUE	-0.800154	0.401517	-1.99283	0.0462802	0.108781	51.7023	23.3589	42.9255	41.9486	49.0076	18.7697
T_RS22375	epmA	TRUE	-2.2601	1.13491	-1.99143	0.0464335	0.109045	6.20428	2.12353	5.50327	0	9.16031	2.68139
T_RS14360	ftsB	TRUE	-1.23541	0.622094	-1.98589	0.0470451	0.110345	12.4086	8.49413	22.38	8.73929	18.7786	5.36278
T_RS05095	exoX	TRUE	1.30059	0.654992	1.98567	0.0470705	0.110345	3.10214	14.8647	2.56819	5.24357	4.58015	5.36278
T_RS12190	T_RS12190	TRUE	-1.7155	0.865342	-1.98245	0.0474285	0.111086	8.27237	6.3706	9.90589	1.74786	9.61832	0
T_RS00445	folA	TRUE	-1.43918	0.7265	-1.98098	0.0475932	0.111373	21.715	2.12353	14.3085	3.49571	7.78626	10.7256
T_RS01675	rodZ	TRUE	0.599138	0.302769	1.97886	0.0478313	0.111831	33.0895	46.7177	33.7534	54.1836	36.6412	56.3092
T_RS26175	T_RS26175	TRUE	-0.86415	0.437377	-1.97576	0.0481822	0.112498	42.3959	29.7294	38.156	33.2093	88.3969	21.4511
T_RS04000	wzzB	TRUE	-1.19061	0.602659	-1.97559	0.0482015	0.112498	16.5447	10.6177	12.4741	5.24357	18.3206	5.36278
T_RS15815	glgS	TRUE	-3.13247	1.58791	-1.9727	0.0485301	0.113166	3.10214	0	0.733769	0	10.0763	0
T_RS18590	T_RS18590	TRUE	-2.28245	1.15831	-1.97051	0.0487801	0.113612	11.3745	0	6.60393	0	4.58015	5.36278
T_RS11340	rsfS	TRUE	1.10177	0.559195	1.97027	0.0488071	0.113612	4.13619	10.6177	6.60393	10.4871	5.9542	16.0883
T_RS23270	hsdS	TRUE	-2.72959	1.38621	-1.9691	0.0489411	0.113823	5.17023	2.12353	4.7695	0	5.49618	0
T_RS24120	T_RS24120	TRUE	1.57697	0.80137	1.96784	0.0490866	0.114062	5.17023	10.6177	0.366885	12.235	5.9542	8.04417
T_RS08375	ompW	TRUE	-1.16732	0.593907	-1.9655	0.0493563	0.114588	15.5107	4.24706	16.5098	6.99143	20.6107	13.4069
T_RS09495	pepN	TRUE	0.698168	0.355318	1.96491	0.0494246	0.114646	19.6469	31.853	27.5164	38.4529	23.8168	48.265
T_RS14465	queE	TRUE	-1.03448	0.527465	-1.96123	0.0498524	0.115537	32.0554	8.49413	17.9774	22.7221	43.9695	13.4069
T_RS16610	mdh	TRUE	-0.633849	0.323499	-1.95935	0.0500715	0.115944	68.2471	65.8295	90.9874	29.7136	76.9466	61.672
T_RS14995	prfB	TRUE	-0.588506	0.300845	-1.95618	0.0504443	0.116705	93.0642	48.8412	71.5425	55.9314	89.771	64.3533
T_RS04045	T_RS04045	TRUE	1.11928	0.573009	1.95334	0.0507788	0.117376	4.13619	10.6177	5.50327	12.235	8.70229	18.7697
T_RS17090	T_RS17090	FALSE	-2.3154	1.18623	-1.9519	0.0509499	0.117669	7.23832	0	5.13639	3.49571	9.16031	0
T_RS21320	T_RS21320	TRUE	1.41892	0.727178	1.95127	0.0510247	0.117739	0	8.49413	3.66885	6.99143	5.03817	8.04417
T_RS02975	T_RS02975	TRUE	1.20288	0.617148	1.94909	0.0512845	0.118235	3.10214	10.6177	5.87016	10.4871	4.58015	10.7256
T_RS03935	rfbG	TRUE	-0.973287	0.499799	-1.94736	0.0514918	0.11861	37.2257	12.7412	24.5813	13.9829	23.8168	16.0883
T_RS12110	mscK	TRUE	0.85803	0.440748	1.94676	0.0515638	0.118673	14.4766	25.4824	14.3085	22.7221	9.61832	21.4511
T_RS09165	wrbA	TRUE	1.69262	0.872716	1.93949	0.0524416	0.120523	2.06809	4.24706	1.83442	6.99143	1.37405	5.36278
T_RS15880	dnaG	TRUE	0.432457	0.222991	1.93935	0.0524589	0.120523	101.337	127.412	97.9582	145.072	58.626	75.0789
T_RS22980	T_RS22980	FALSE	-2.6148	1.34931	-1.93788	0.0526375	0.120829	4.13619	0	4.40262	0	5.03817	2.68139
T_RS12065	htpG	TRUE	0.972846	0.502392	1.93643	0.0528151	0.121032	12.4086	27.6059	8.43835	22.7221	14.1985	16.0883
T_RS20670	rplD	TRUE	-0.889933	0.459579	-1.93641	0.0528173	0.121032	213.014	63.706	97.5913	52.4357	43.9695	45.5836
T_RS22840	treB	TRUE	1.34501	0.694821	1.93576	0.0528972	0.12111	1.03405	14.8647	1.83442	5.24357	8.70229	8.04417
T_RS17920	hslV	TRUE	1.18782	0.614555	1.93281	0.0532594	0.121834	5.17023	10.6177	6.97081	20.9743	4.58015	5.36278
T_RS17875	metL	TRUE	-1.18926	0.616801	-1.92812	0.0538407	0.123058	15.5107	4.24706	17.2436	3.49571	11.4504	13.4069
T_RS01215	arfB	TRUE	2.20044	1.14213	1.92662	0.0540275	0.123378	0	4.24706	0.733769	5.24357	3.20611	5.36278
T_RS02600	T_RS02600	TRUE	1.30839	0.679263	1.92618	0.0540816	0.123395	1.03405	12.7412	4.7695	12.235	6.87023	5.36278
T_RS12735	T_RS12735	TRUE	-1.16424	0.604755	-1.92514	0.0542121	0.123587	14.4766	8.49413	14.3085	8.73929	16.4885	2.68139
T_RS22195	T_RS22195	TRUE	-2.98249	1.54958	-1.92471	0.054266	0.123603	2.06809	0	2.56819	0	5.9542	0
T_RS01340	T_RS01340	FALSE	1.22033	0.634385	1.92364	0.0544001	0.123802	3.10214	8.49413	4.03573	12.235	6.41221	10.7256
T_RS04345	T_RS04345	FALSE	-2.61171	1.35981	-1.92064	0.0547766	0.124552	3.10214	0	4.7695	1.74786	6.87023	0
T_RS17825	fsa	TRUE	-2.78498	1.45034	-1.92023	0.0548293	0.124565	1.03405	0	2.56819	0	4.58015	0
T_RS22465	hflK	TRUE	0.799275	0.416711	1.91806	0.0551038	0.125081	105.473	101.93	79.614	101.376	31.6031	134.069
T_RS09605	T_RS09605	TRUE	-2.70658	1.41158	-1.91741	0.0551859	0.125161	5.17023	0	2.93508	0	0.916031	0
T_RS07290	dcp	TRUE	1.43175	0.747925	1.9143	0.0555823	0.125952	3.10214	4.24706	4.40262	12.235	4.12214	16.0883
T_RS20620	tusB	TRUE	1.57668	0.823968	1.91352	0.055681	0.126067	3.10214	6.3706	2.93508	6.99143	0.458015	5.36278
T_RS01685	hisS	TRUE	-0.531522	0.278246	-1.91026	0.0561001	0.126806	69.2811	55.2118	70.4419	43.6964	64.1221	42.9022
T_RS12640	sbmA	TRUE	0.970644	0.508128	1.91024	0.0561028	0.126806	8.27237	14.8647	7.70458	19.2264	7.32824	10.7256
T_RS09350	tusE	TRUE	-1.55132	0.813189	-1.9077	0.0564303	0.127403	8.27237	2.12353	13.2079	6.99143	7.78626	0
T_RS22625	T_RS22625	TRUE	1.32773	0.69608	1.90744	0.0564633	0.127403	2.06809	16.9883	5.13639	8.73929	3.20611	2.68139
T_RS17565	T_RS17565	TRUE	-1.91578	1.00502	-1.9062	0.0566246	0.127658	10.3405	2.12353	8.43835	1.74786	5.49618	2.68139
T_RS22685	T_RS22685	TRUE	-0.632632	0.332467	-1.90284	0.0570614	0.128534	125.12	95.5589	56.8671	52.4357	154.809	58.9906
T_RS08920	rimJ	TRUE	1.06715	0.561574	1.90028	0.057396	0.129178	6.20428	8.49413	5.87016	12.235	6.87023	18.7697
T_RS05915	T_RS05915	TRUE	1.5819	0.832894	1.89929	0.057527	0.129362	5.17023	4.24706	3.30196	10.4871	0.916031	13.4069
T_RS09790	T_RS09790	TRUE	-2.79256	1.47136	-1.89795	0.0577029	0.129648	4.13619	0	1.46754	0	3.20611	0
T_RS01195	tilS	TRUE	-2.34544	1.23959	-1.89211	0.058476	0.131274	6.20428	2.12353	9.17212	1.74786	5.49618	0
T_RS10850	ybgC	TRUE	-1.38169	0.730444	-1.89157	0.058548	0.131324	17.5788	4.24706	8.80523	3.49571	8.70229	5.36278
T_RS18575	atpG	TRUE	-0.597428	0.316186	-1.88948	0.058827	0.131838	157.175	61.5824	105.663	64.6707	81.5267	96.53
T_RS11665	nfsB	TRUE	-2.0565	1.08872	-1.88891	0.0589033	0.131897	6.20428	2.12353	10.6397	0	10.5344	5.36278
T_RS18670	yieH	TRUE	-2.42715	1.28578	-1.88768	0.0590691	0.132157	2.06809	2.12353	7.33769	1.74786	11.4504	0
T_RS01410	T_RS01410	TRUE	-2.45901	1.30402	-1.88571	0.0593339	0.132638	3.10214	0	6.23704	1.74786	3.66412	0
T_RS01260	gmhB	TRUE	1.29559	0.687209	1.8853	0.0593898	0.132651	5.17023	12.7412	4.03573	17.4786	5.03817	5.36278
T_RS07955	smrA	TRUE	1.56063	0.828485	1.88371	0.0596043	0.133018	3.10214	14.8647	3.30196	8.73929	2.74809	2.68139
T_RS19310	T_RS19310	TRUE	-1.55697	0.826851	-1.88301	0.0596994	0.133118	4.13619	2.12353	12.841	3.49571	13.2824	5.36278
T_RS20050	T_RS20050	TRUE	-2.86985	1.52492	-1.88197	0.0598401	0.133319	0	0	4.03573	0	4.58015	0
T_RS02060	amiA	TRUE	-1.54865	0.823089	-1.8815	0.0599034	0.133348	8.27237	2.12353	11.3734	3.49571	10.9924	5.36278
T_RS09440	T_RS09440	TRUE	-0.915438	0.486808	-1.88049	0.0600412	0.133542	22.749	6.3706	27.1495	13.9829	21.9847	18.7697
T_RS09300	T_RS09300	TRUE	-2.9111	1.5495	-1.87874	0.0602801	0.133899	2.06809	0	1.10065	0	10.9924	0
T_RS24080	T_RS24080	TRUE	-2.20898	1.17608	-1.87825	0.0603465	0.133899	3.10214	4.24706	5.87016	0	12.3664	0
T_RS10215	artJ	TRUE	-1.42068	0.756506	-1.87795	0.0603886	0.133899	20.6809	4.24706	7.70458	3.49571	7.78626	5.36278
T_RS01870	bamC	TRUE	-0.748762	0.398736	-1.87784	0.0604034	0.133899	36.1916	23.3589	35.9547	24.47	32.0611	13.4069
T_RS16745	fis	TRUE	-1.90447	1.01449	-1.87726	0.0604826	0.133962	7.23832	0	12.4741	5.24357	2.29008	0
T_RS08490	purU	TRUE	-1.0373	0.552965	-1.87588	0.0606716	0.134268	14.4766	6.3706	20.9124	12.235	15.5725	5.36278
T_RS01390	rnc	TRUE	-1.02053	0.544215	-1.87523	0.0607606	0.134353	20.6809	10.6177	24.9482	8.73929	14.6565	10.7256
T_RS16350	murA	TRUE	-0.869797	0.464287	-1.8734	0.061013	0.134799	28.9533	21.2353	22.38	10.4871	19.6947	8.04417
T_RS03035	apbE	TRUE	-2.55138	1.36277	-1.87221	0.0611782	0.135051	7.23832	0	6.23704	0	1.37405	2.68139
T_RS15485	T_RS15485	TRUE	-1.20498	0.644842	-1.86865	0.0616715	0.136027	7.23832	14.8647	24.9482	8.73929	38.9313	2.68139
T_RS25785	ypdK	TRUE	-2.38161	1.27625	-1.86609	0.0620285	0.1367	8.27237	0	1.83442	1.74786	3.66412	0
T_RS18660	pstB	TRUE	-1.96613	1.05506	-1.86351	0.06239	0.137205	40.3278	4.24706	22.0131	1.74786	1.83206	8.04417
T_RS18410	T_RS18410	TRUE	-2.70537	1.45203	-1.86316	0.0624396	0.137205	2.06809	0	2.20131	0	3.66412	0
T_RS02700	alaA	TRUE	1.39767	0.750196	1.86307	0.062453	0.137205	5.17023	8.49413	3.66885	6.99143	0.916031	8.04417
T_RS13235	mltD	TRUE	-0.408047	0.219029	-1.86298	0.062465	0.137205	209.911	195.365	189.313	111.863	165.344	126.025
T_RS17980	T_RS17980	TRUE	0.784466	0.421285	1.86208	0.0625919	0.137279	10.3405	25.4824	13.2079	17.4786	14.6565	24.1325
T_RS13765	proX	TRUE	-2.48099	1.33243	-1.86201	0.0626021	0.137279	3.10214	0	6.60393	0	3.20611	2.68139
T_RS00990	hrpB	TRUE	-0.839059	0.450814	-1.86121	0.0627148	0.137412	25.8512	16.9883	20.5455	8.73929	25.1908	16.0883
T_RS10600	moaC	TRUE	-2.18851	1.17917	-1.85598	0.0634565	0.138922	5.17023	4.24706	5.13639	0	10.0763	0
T_RS14690	mltA	TRUE	-1.27656	0.689121	-1.85245	0.0639612	0.139912	15.5107	4.24706	13.5747	5.24357	7.32824	5.36278
T_RS07140	mdtI	TRUE	-2.17721	1.17565	-1.85192	0.0640369	0.139962	5.17023	4.24706	5.50327	0	9.16031	0
T_RS04025	hisB	TRUE	1.206	0.651743	1.85041	0.0642538	0.14032	6.20428	6.3706	2.20131	6.99143	5.9542	18.7697
T_RS12220	cof	TRUE	1.24252	0.671943	1.84915	0.0644359	0.140584	4.13619	10.6177	4.7695	10.4871	5.03817	13.4069
T_RS15225	galP	TRUE	1.68329	0.910749	1.84825	0.0645659	0.140584	5.17023	8.49413	1.46754	3.49571	0	5.36278
T_RS23660	ffs	FALSE	-1.68981	0.91432	-1.84816	0.0645789	0.140584	11.3745	2.12353	8.43835	3.49571	7.78626	2.68139
T_RS01100	pyrH	TRUE	-0.950117	0.514103	-1.84811	0.0645868	0.140584	49.6342	21.2353	39.6236	8.73929	10.9924	18.7697
T_RS02110	cysM	TRUE	1.21898	0.660282	1.84616	0.0648694	0.141083	3.10214	8.49413	5.13639	17.4786	4.58015	5.36278
T_RS13690	T_RS13690	TRUE	1.10607	0.599427	1.84521	0.0650068	0.141266	5.17023	6.3706	6.23704	22.7221	6.41221	8.04417
T_RS23275	T_RS23275	TRUE	-1.15818	0.628537	-1.84266	0.0653784	0.141957	19.6469	10.6177	16.1429	3.49571	17.4046	10.7256
T_RS09850	asnS	TRUE	0.644082	0.34962	1.84223	0.0654409	0.141976	22.749	40.3471	28.617	41.9486	18.3206	26.8139
T_RS06165	pfkB	TRUE	1.26177	0.685067	1.84182	0.0655019	0.141992	4.13619	8.49413	6.60393	15.7307	3.20611	8.04417
T_RS23335	dnaT	TRUE	0.945425	0.513475	1.84123	0.0655882	0.142063	2.06809	10.6177	11.3734	26.2179	15.1145	16.0883
T_RS15240	rsmE	TRUE	-2.14655	1.16647	-1.8402	0.0657387	0.142273	8.27237	2.12353	4.03573	0	5.9542	2.68139
T_RS01605	fdx	TRUE	0.843831	0.459047	1.83823	0.0660292	0.142753	18.6128	19.1118	9.90589	24.47	8.70229	18.7697
T_RS17505	hdfR	TRUE	1.49192	0.811728	1.83796	0.0660685	0.142753	2.06809	12.7412	1.46754	1.74786	3.66412	8.04417
T_RS11120	fur	TRUE	-0.686249	0.373742	-1.83616	0.0663345	0.143135	36.1916	29.7294	32.6527	20.9743	35.7252	13.4069
T_RS08320	T_RS08320	TRUE	-1.56596	0.852908	-1.83603	0.0663533	0.143135	7.23832	2.12353	7.70458	3.49571	10.9924	2.68139
T_RS01690	T_RS01690	TRUE	-0.677575	0.369361	-1.83445	0.0665866	0.143521	51.7023	19.1118	34.4872	24.47	32.9771	29.4953
T_RS04095	sbmC	TRUE	1.15991	0.632935	1.83258	0.0668648	0.144004	5.17023	27.6059	9.539	26.2179	33.4351	26.8139
T_RS08185	sapF	TRUE	-2.37793	1.30138	-1.82724	0.0676641	0.145583	3.10214	0	5.50327	0	4.12214	2.68139
T_RS20925	metH	TRUE	0.772568	0.422874	1.82694	0.0677081	0.145583	11.3745	14.8647	15.4092	22.7221	13.2824	32.1767
T_RS03225	T_RS03225	TRUE	1.36616	0.748271	1.82576	0.0678868	0.145801	2.06809	14.8647	5.13639	5.24357	3.20611	8.04417
T_RS08135	sapA	TRUE	-1.60524	0.87932	-1.82554	0.0679192	0.145801	7.23832	2.12353	11.3734	3.49571	6.87023	2.68139
T_RS23530	creA	TRUE	1.13753	0.623442	1.8246	0.0680608	0.145985	7.23832	6.3706	3.30196	12.235	5.03817	13.4069
T_RS10210	artP	TRUE	-1.49967	0.82208	-1.82424	0.0681155	0.145985	16.5447	4.24706	8.07146	3.49571	4.12214	2.68139
T_RS20040	T_RS20040	TRUE	2.12896	1.16759	1.82339	0.068245	0.146145	1.03405	0	1.46754	10.4871	0.916031	5.36278
T_RS01320	T_RS01320	TRUE	-1.27137	0.698951	-1.81896	0.0689172	0.147365	11.3745	8.49413	13.5747	3.49571	8.24427	2.68139
T_RS23500	ettA	TRUE	-0.832953	0.457942	-1.81891	0.0689259	0.147365	28.9533	25.4824	23.8475	10.4871	17.8626	5.36278
T_RS10310	T_RS10310	TRUE	-0.906829	0.499549	-1.81529	0.0694788	0.148427	18.6128	6.3706	22.0131	17.4786	21.0687	8.04417
T_RS17335	T_RS17335	TRUE	0.754344	0.415832	1.81406	0.0696688	0.148713	75.4854	118.918	46.2275	164.299	83.3588	67.0347
T_RS17005	xerC	TRUE	-1.18024	0.652218	-1.80958	0.0703605	0.150069	8.27237	10.6177	15.0423	1.74786	14.1985	5.36278
T_RS09080	ghrA	TRUE	-1.78385	0.98602	-1.80915	0.0704284	0.150092	5.17023	0	7.33769	3.49571	9.16031	2.68139
T_RS19785	dppF	TRUE	-2.53462	1.40167	-1.80828	0.0705627	0.150231	6.20428	2.12353	6.23704	0	1.83206	0
T_RS06110	T_RS06110	TRUE	1.39825	0.773367	1.808	0.0706069	0.150231	6.20428	8.49413	1.10065	8.73929	3.20611	5.36278
T_RS14010	flhA	TRUE	-1.18406	0.655224	-1.80711	0.0707456	0.150405	5.17023	4.24706	17.9774	5.24357	16.4885	8.04417
T_RS05645	kdsA	TRUE	-1.14521	0.634082	-1.80609	0.0709046	0.150623	45.498	10.6177	16.8767	3.49571	6.87023	13.4069
T_RS16505	T_RS16505	FALSE	1.58596	0.879076	1.80412	0.071213	0.151156	0	12.7412	4.03573	5.24357	2.74809	2.68139
T_RS18565	atpH	TRUE	-0.668761	0.371632	-1.79953	0.0719355	0.152568	63.0768	36.1	48.4288	19.2264	27.4809	32.1767
T_RS15830	hldE	TRUE	-1.08133	0.601701	-1.79712	0.072317	0.153254	27.9193	8.49413	20.1787	6.99143	17.4046	16.0883
T_RS18175	T_RS18175	TRUE	0.945767	0.526656	1.7958	0.072527	0.153576	9.30642	19.1118	7.33769	10.4871	5.9542	13.4069
T_RS07900	T_RS07900	TRUE	1.07133	0.597056	1.79435	0.0727573	0.153941	8.27237	6.3706	3.30196	15.7307	6.87023	13.4069
T_RS07850	cybB	FALSE	-1.92872	1.077	-1.79083	0.0733204	0.155009	6.20428	0	6.23704	5.24357	10.0763	0
T_RS23145	T_RS23145	TRUE	-1.22356	0.685815	-1.7841	0.0744072	0.157181	9.30642	6.3706	9.90589	6.99143	21.5267	2.68139
T_RS02350	pgtA	TRUE	-1.3464	0.75494	-1.78345	0.0745134	0.15728	9.30642	2.12353	10.2728	6.99143	11.9084	2.68139
T_RS01155	lpxB	TRUE	-0.599262	0.336344	-1.78169	0.074799	0.157757	41.3619	25.4824	39.9904	27.9657	52.6718	34.8581
T_RS05050	T_RS05050	TRUE	1.45448	0.818721	1.77653	0.0756452	0.15936	1.03405	8.49413	3.66885	12.235	3.20611	0
T_RS12045	gsk	TRUE	-1.12492	0.633297	-1.7763	0.0756841	0.15936	11.3745	6.3706	13.9416	10.4871	18.3206	2.68139
T_RS23325	T_RS23325	TRUE	1.29009	0.726419	1.77596	0.0757396	0.15936	2.06809	10.6177	4.40262	12.235	3.66412	2.68139
T_RS14685	tcdA	TRUE	-0.827907	0.466841	-1.77342	0.0761586	0.160114	28.9533	14.8647	17.6105	13.9829	20.6107	8.04417
T_RS00905	T_RS00905	TRUE	-2.43077	1.3728	-1.77067	0.0766154	0.160947	0	2.12353	4.40262	0	9.61832	0
T_RS17675	nusG	TRUE	-0.805469	0.455335	-1.76896	0.0769006	0.161418	24.8171	19.1118	29.7177	13.9829	19.6947	10.7256
T_RS16305	greA	TRUE	-0.665926	0.376542	-1.76853	0.0769719	0.16144	49.6342	25.4824	24.5813	22.7221	46.7176	24.1325
T_RS20845	T_RS20845	TRUE	1.02772	0.581811	1.76642	0.077326	0.162054	2.06809	25.4824	7.70458	10.4871	10.5344	8.04417
T_RS04010	hisF	TRUE	1.43026	0.810677	1.76427	0.0776858	0.16268	1.03405	6.3706	3.30196	8.73929	3.66412	8.04417
T_RS25365	T_RS25365	TRUE	1.55499	0.884723	1.7576	0.0788163	0.164917	2.06809	0	1.83442	8.73929	1.83206	8.04417
T_RS09120	T_RS09120	FALSE	-1.25685	0.715304	-1.75709	0.0789033	0.164968	16.5447	4.24706	9.17212	6.99143	15.1145	5.36278
T_RS22630	T_RS22630	TRUE	-1.81706	1.03453	-1.75642	0.0790171	0.165017	7.23832	2.12353	8.07146	3.49571	5.49618	0
T_RS19505	mtlA	TRUE	1.44097	0.820493	1.75622	0.0790511	0.165017	0	4.24706	2.56819	12.235	6.87023	8.04417
T_RS00465	pdxA	TRUE	0.887115	0.505589	1.75462	0.079325	0.165458	11.3745	29.7294	16.8767	19.2264	5.49618	13.4069
T_RS23300	yjiA	TRUE	-0.925615	0.527662	-1.75418	0.0793996	0.165484	12.4086	16.9883	29.3508	12.235	27.4809	8.04417
T_RS22885	T_RS22885	TRUE	-2.46071	1.4059	-1.75028	0.0800708	0.166635	3.10214	2.12353	4.40262	0	5.49618	0
T_RS23330	dnaC	TRUE	0.854433	0.488182	1.75023	0.0800779	0.166635	8.27237	12.7412	9.90589	31.4614	12.8244	10.7256
T_RS11610	fepE	FALSE	1.6597	0.950447	1.74623	0.0807705	0.167944	1.03405	4.24706	1.46754	10.4871	4.58015	5.36278
T_RS15955	sstT	TRUE	0.964256	0.552396	1.74559	0.0808825	0.168045	5.17023	23.3589	5.50327	6.99143	8.70229	13.4069
T_RS12400	dxs	TRUE	-0.772474	0.443057	-1.74351	0.0812445	0.168665	17.5788	19.1118	29.3508	15.7307	37.0992	13.4069
T_RS16960	recQ	TRUE	-1.01227	0.580773	-1.74296	0.0813397	0.168731	16.5447	2.12353	20.5455	17.4786	24.7328	10.7256
T_RS19800	T_RS19800	TRUE	-0.597198	0.342904	-1.74159	0.0815804	0.169097	149.937	114.671	158.494	159.055	248.702	85.8045
T_RS09640	T_RS09640	TRUE	-1.64016	0.942299	-1.7406	0.0817538	0.169284	8.27237	6.3706	7.70458	1.74786	6.41221	0
T_RS03185	T_RS03185	TRUE	-2.13337	1.22583	-1.74035	0.0817983	0.169284	7.23832	0	4.03573	3.49571	6.41221	0
T_RS11650	ramA	TRUE	-0.997638	0.573388	-1.7399	0.0818763	0.169313	8.27237	8.49413	17.9774	10.4871	23.8168	5.36278
T_RS09515	T_RS09515	TRUE	-2.36851	1.36317	-1.7375	0.0822986	0.170054	4.13619	0	5.13639	0	2.74809	2.68139
T_RS20675	rplW	TRUE	-1.11374	0.642186	-1.73429	0.0828661	0.171093	100.302	14.8647	36.6885	17.4786	13.7405	24.1325
T_RS16040	tdcD	TRUE	-2.62787	1.51615	-1.73326	0.0830503	0.17134	1.03405	0	1.83442	0	5.49618	0
T_RS16945	pldB	TRUE	1.03539	0.597855	1.73184	0.0833024	0.171726	6.20428	10.6177	4.03573	19.2264	10.0763	8.04417
T_RS18080	cpxR	TRUE	-1.08078	0.625113	-1.72894	0.0838205	0.172564	31.0214	4.24706	22.0131	15.7307	13.7405	10.7256
T_RS23495	nadR	TRUE	-1.72466	0.997587	-1.72883	0.0838392	0.172564	4.13619	2.12353	5.50327	3.49571	11.4504	0
T_RS15560	hybA	TRUE	-1.33681	0.773742	-1.72772	0.0840385	0.17284	20.6809	8.49413	14.6754	8.73929	29.313	8.04417
T_RS19905	T_RS19905	TRUE	-1.53984	0.892155	-1.72597	0.0843523	0.173351	3.10214	2.12353	5.87016	1.74786	19.2366	5.36278
T_RS14635	fucK	TRUE	-2.43818	1.41362	-1.72478	0.084568	0.173633	3.10214	0	6.60393	1.74786	2.74809	0
T_RS15835	glnE	TRUE	0.765193	0.443723	1.72448	0.0846206	0.173633	13.4426	19.1118	15.0423	20.9743	8.24427	21.4511
T_RS01085	map	TRUE	0.810292	0.470336	1.7228	0.0849255	0.174124	10.3405	21.2353	9.539	15.7307	12.3664	18.7697
T_RS05805	T_RS05805	TRUE	-2.46804	1.43671	-1.71784	0.0858258	0.175833	2.06809	0	2.20131	0	2.29008	0
T_RS10425	T_RS10425	TRUE	0.654254	0.38096	1.71738	0.0859094	0.175869	32.0554	44.5942	24.9482	61.175	29.771	29.4953
T_RS18965	uhpA	TRUE	-1.61493	0.941168	-1.71588	0.0861843	0.176295	10.3405	0	5.13639	6.99143	11.4504	0
T_RS06405	ttrS	TRUE	-1.45878	0.851216	-1.71376	0.0865733	0.176954	5.17023	6.3706	9.90589	1.74786	26.1069	5.36278
T_RS01810	upp	TRUE	-1.39852	0.819123	-1.70734	0.0877593	0.17924	5.17023	0	11.0065	10.4871	12.8244	0
T_RS05445	T_RS05445	TRUE	-1.41465	0.829035	-1.70638	0.087938	0.179467	11.3745	8.49413	5.87016	0	10.5344	2.68139
T_RS01090	rpsB	TRUE	-0.451199	0.264487	-1.70594	0.0880187	0.179493	352.61	244.206	255.719	148.568	194.198	190.379
T_RS16280	glmM	TRUE	-0.981563	0.576197	-1.70352	0.0884709	0.180276	31.0214	4.24706	16.5098	12.235	13.2824	13.4069
T_RS04305	T_RS04305	TRUE	1.30091	0.765064	1.70039	0.0890572	0.181332	3.10214	8.49413	2.56819	5.24357	4.58015	10.7256
T_RS02075	T_RS02075	TRUE	0.92939	0.547513	1.69748	0.0896066	0.18231	10.3405	16.9883	6.23704	13.9829	4.58015	8.04417
T_RS03510	T_RS03510	TRUE	0.810344	0.477612	1.69666	0.0897619	0.182486	10.3405	12.7412	7.70458	17.4786	11.9084	21.4511
T_RS05250	rsmF	TRUE	-1.71613	1.01282	-1.69441	0.0901873	0.18321	4.13619	2.12353	9.17212	1.74786	5.9542	2.68139
T_RS11820	cysS	TRUE	-0.983813	0.581043	-1.69319	0.0904201	0.183542	13.4426	4.24706	16.1429	6.99143	12.3664	10.7256
T_RS00800	aceF	TRUE	-0.82089	0.485705	-1.6901	0.091009	0.1845	119.949	46.7177	96.4907	31.4614	39.3893	56.3092
T_RS19840	bcsZ	TRUE	-1.33448	0.78964	-1.68998	0.091031	0.1845	10.3405	4.24706	9.17212	0	7.78626	8.04417
T_RS20730	rpsN	TRUE	-0.665551	0.394015	-1.68915	0.0911904	0.184682	251.273	91.3119	149.322	78.6536	74.1985	96.53
T_RS22670	T_RS22670	TRUE	0.919242	0.54485	1.68715	0.0915749	0.185318	5.17023	10.6177	4.7695	10.4871	11.9084	18.7697
T_RS13390	grpE	TRUE	0.79438	0.470999	1.68659	0.0916831	0.185396	13.4426	19.1118	6.23704	20.9743	17.8626	18.7697
T_RS19365	rfaC	TRUE	-0.989519	0.587542	-1.68417	0.0921494	0.186197	8.27237	12.7412	28.617	10.4871	18.3206	2.68139
T_RS12080	dnaX	TRUE	-0.592725	0.35235	-1.6822	0.0925294	0.186723	76.5194	19.1118	56.8671	55.9314	68.7023	61.672
T_RS15535	hypA	TRUE	-2.42528	1.44182	-1.68209	0.0925511	0.186723	4.13619	0	4.7695	0	3.66412	2.68139
T_RS03795	T_RS03795	TRUE	-1.73765	1.0333	-1.68165	0.0926373	0.186755	8.27237	0	8.80523	1.74786	4.58015	5.36278
T_RS06610	cfa	TRUE	-1.3046	0.77632	-1.68049	0.0928619	0.187065	13.4426	4.24706	8.43835	6.99143	15.1145	2.68139
T_RS17935	rraA	TRUE	0.508837	0.30338	1.67723	0.0934984	0.188205	55.8385	99.806	55.7665	99.6279	109.008	101.893
T_RS17790	argH	TRUE	1.18736	0.708899	1.67494	0.0939466	0.188857	7.23832	14.8647	4.03573	5.24357	2.29008	10.7256
T_RS00700	secM	TRUE	-1.11421	0.665265	-1.67484	0.093965	0.188857	10.3405	2.12353	15.4092	6.99143	10.5344	8.04417
T_RS06795	add	TRUE	0.624928	0.373525	1.67305	0.0943166	0.18942	21.715	53.0883	23.1137	40.2007	36.1832	29.4953
T_RS10055	lrp	TRUE	0.855968	0.512025	1.67173	0.094577	0.189713	5.17023	21.2353	7.70458	8.73929	11.4504	16.0883
T_RS00065	dnaJ	TRUE	1.1513	0.688748	1.67159	0.0946056	0.189713	6.20428	2.12353	2.56819	13.9829	4.12214	10.7256
T_RS16050	tdcB	TRUE	-2.14317	1.28455	-1.66842	0.0952329	0.190826	2.06809	0	1.10065	0	13.2824	2.68139
T_RS07170	T_RS07170	TRUE	1.07618	0.645361	1.66756	0.0954035	0.190932	3.10214	6.3706	4.7695	12.235	6.41221	10.7256
T_RS03400	sanA	TRUE	-2.4625	1.47683	-1.66743	0.0954298	0.190932	1.03405	0	1.10065	0	5.03817	0
T_RS18930	ivbL	TRUE	2.28372	1.36995	1.66701	0.0955127	0.190946	1.03405	29.7294	0.733769	3.49571	26.1069	32.1767
T_RS12730	T_RS12730	FALSE	-1.08846	0.653075	-1.66666	0.0955812	0.190946	9.30642	4.24706	15.0423	6.99143	10.0763	5.36278
T_RS04755	uvrY	TRUE	-0.825052	0.495288	-1.6658	0.0957532	0.191061	16.5447	19.1118	20.1787	12.235	41.6794	10.7256
T_RS01210	T_RS01210	TRUE	1.31597	0.790065	1.66565	0.0957827	0.191061	4.13619	8.49413	2.56819	5.24357	3.20611	10.7256
T_RS00510	tnpB	TRUE	0.644762	0.389099	1.65706	0.0975068	0.194353	18.6128	36.1	13.5747	27.9657	30.229	26.8139
T_RS26045	livJ	FALSE	-1.12713	0.681087	-1.6549	0.0979443	0.195078	7.23832	2.12353	11.7403	3.49571	13.7405	10.7256
T_RS12830	T_RS12830	TRUE	-1.99557	1.20732	-1.6529	0.0983521	0.195744	6.20428	2.12353	4.7695	1.74786	6.41221	0
T_RS17120	wzxE	TRUE	-1.69465	1.02627	-1.65127	0.0986839	0.196256	5.17023	0	9.539	1.74786	5.9542	5.36278
T_RS11200	T_RS11200	FALSE	-1.94087	1.17678	-1.64931	0.0990842	0.196905	10.3405	2.12353	3.66885	1.74786	3.20611	0
T_RS16190	T_RS16190	TRUE	-1.46924	0.891764	-1.64757	0.0994416	0.197467	5.17023	2.12353	8.07146	3.49571	10.0763	2.68139
T_RS22310	T_RS22310	TRUE	0.628696	0.382204	1.64492	0.0999858	0.198399	17.5788	33.9765	13.2079	26.2179	34.8092	37.5395
T_RS04460	T_RS04460	TRUE	-0.793539	0.48254	-1.6445	0.100072	0.198421	20.6809	8.49413	19.8118	8.73929	27.4809	24.1325
T_RS02580	hisJ	TRUE	0.878329	0.534854	1.64218	0.100552	0.199224	12.4086	21.2353	5.87016	19.2264	13.2824	16.0883
T_RS12545	sbcC	FALSE	-0.97634	0.595343	-1.63996	0.101013	0.199988	24.8171	6.3706	13.9416	8.73929	9.61832	8.04417
T_RS09130	phoH	TRUE	0.930012	0.570672	1.62968	0.10317	0.204105	10.3405	8.49413	5.13639	12.235	11.9084	32.1767
T_RS01165	dnaE	TRUE	-0.466373	0.286313	-1.62889	0.103335	0.20428	107.541	65.8295	89.8868	62.9229	64.5802	58.9906
T_RS07940	dbpA	FALSE	-2.28235	1.40319	-1.62654	0.103835	0.205114	3.10214	2.12353	4.40262	0	3.20611	0
T_RS06280	ppsR	TRUE	1.28525	0.790638	1.62559	0.104037	0.205361	0	6.3706	5.50327	3.49571	5.03817	16.0883
T_RS12895	T_RS12895	TRUE	0.757157	0.466504	1.62304	0.10458	0.206279	7.23832	23.3589	8.80523	15.7307	17.4046	16.0883
T_RS08270	ribA	TRUE	-0.967847	0.597713	-1.61925	0.105394	0.20769	15.5107	12.7412	13.2079	6.99143	16.4885	2.68139
T_RS11170	nagA	TRUE	0.750609	0.463632	1.61898	0.105452	0.20769	13.4426	25.4824	11.7403	22.7221	9.16031	8.04417
T_RS23585	arcA	TRUE	0.570778	0.353069	1.61662	0.105961	0.208537	24.8171	38.2236	20.1787	26.2179	24.2748	40.2208
T_RS21150	uvrA	TRUE	0.511499	0.316891	1.61411	0.106503	0.209448	29.9873	42.4706	42.5586	54.1836	26.1069	42.9022
T_RS08575	T_RS08575	TRUE	-2.61117	1.61836	-1.61347	0.106643	0.209536	0	0	3.66885	0	2.74809	0
T_RS10840	tolR	TRUE	-1.02489	0.635438	-1.61289	0.106768	0.209536	14.4766	6.3706	11.3734	5.24357	13.2824	8.04417
T_RS23440	yjjW	TRUE	-2.58237	1.60116	-1.61281	0.106785	0.209536	1.03405	0	1.10065	0	7.78626	0
T_RS18855	T_RS18855	TRUE	1.08433	0.672661	1.612	0.106962	0.209728	4.13619	8.49413	6.23704	10.4871	3.66412	10.7256
T_RS12205	T_RS12205	TRUE	-1.61647	1.00553	-1.60757	0.107929	0.211467	21.715	4.24706	35.5878	3.49571	1.37405	5.36278
T_RS20250	glgB	TRUE	0.643429	0.400419	1.60689	0.108079	0.211605	16.5447	25.4824	20.1787	34.9571	20.6107	26.8139
T_RS05310	T_RS05310	TRUE	0.517126	0.322004	1.60596	0.108283	0.211767	42.3959	63.706	33.0196	47.1921	42.5954	56.3092
T_RS05635	T_RS05635	TRUE	-2.46035	1.53218	-1.60578	0.108322	0.211767	1.03405	0	4.03573	0	2.29008	0
T_RS17055	cyaA	TRUE	0.380504	0.237161	1.60441	0.108624	0.212201	69.2811	101.93	100.16	134.585	90.687	104.574
T_RS05120	T_RS05120	TRUE	-2.58566	1.61545	-1.60058	0.10947	0.213697	1.03405	0	3.66885	0	3.20611	0
T_RS07800	T_RS07800	TRUE	-1.19331	0.746378	-1.59879	0.109866	0.214196	15.5107	4.24706	8.43835	6.99143	9.61832	2.68139
T_RS09800	T_RS09800	TRUE	-2.30536	1.44207	-1.59864	0.1099	0.214196	5.17023	2.12353	2.93508	0	3.66412	0
T_RS07215	dmsB	TRUE	-2.4439	1.52903	-1.59833	0.109968	0.214196	1.03405	0	2.20131	0	4.12214	0
T_RS15635	T_RS15635	TRUE	1.32999	0.834642	1.59348	0.111052	0.216148	2.06809	6.3706	2.20131	1.74786	2.29008	10.7256
T_RS13800	gshA	TRUE	-0.66882	0.421794	-1.58566	0.112817	0.219422	32.0554	19.1118	35.5878	17.4786	16.9466	16.0883
T_RS10390	iaaA	TRUE	1.11227	0.702561	1.58316	0.113385	0.220365	4.13619	10.6177	2.20131	6.99143	5.9542	8.04417
T_RS21780	T_RS21780	TRUE	-1.88795	1.19283	-1.58275	0.113479	0.220385	1.03405	2.12353	6.60393	1.74786	8.70229	0
T_RS02435	mepA	TRUE	1.31834	0.834	1.58075	0.113936	0.22111	6.20428	10.6177	2.20131	13.9829	2.74809	2.68139
T_RS18395	T_RS18395	TRUE	-0.80318	0.508618	-1.57914	0.114304	0.221662	20.6809	14.8647	17.9774	8.73929	16.9466	8.04417
T_RS07425	T_RS07425	TRUE	1.09205	0.692857	1.57615	0.114991	0.222815	3.10214	10.6177	6.60393	3.49571	3.66412	16.0883
T_RS07725	T_RS07725	TRUE	-1.31454	0.83432	-1.57558	0.115122	0.222815	2.06809	4.24706	13.5747	1.74786	13.2824	5.36278
T_RS01640	pbpC	TRUE	-1.24845	0.792433	-1.57546	0.11515	0.222815	5.17023	4.24706	9.539	3.49571	10.0763	2.68139
T_RS03550	apbC	TRUE	0.685157	0.435183	1.57441	0.115392	0.22312	10.3405	23.3589	15.0423	19.2264	15.1145	24.1325
T_RS03995	ugd	TRUE	-1.08	0.688054	-1.56964	0.116498	0.224986	11.3745	6.3706	10.6397	3.49571	14.6565	8.04417
T_RS19660	glyS	TRUE	-0.613343	0.390784	-1.56952	0.116527	0.224986	62.0428	27.6059	50.6301	22.7221	29.771	42.9022
T_RS15765	T_RS15765	TRUE	0.465606	0.297026	1.56756	0.116984	0.225702	45.498	74.3236	43.6593	82.1493	70.5343	58.9906
T_RS08555	chaA	TRUE	-0.954456	0.609493	-1.56598	0.117352	0.226206	59.9747	16.9883	41.0911	17.4786	11.4504	16.0883
T_RS10090	T_RS10090	TRUE	1.01913	0.650905	1.56571	0.117416	0.226206	7.23832	12.7412	5.13639	12.235	3.20611	5.36278
T_RS12145	T_RS12145	TRUE	-0.96519	0.616596	-1.56535	0.117501	0.226206	7.23832	12.7412	19.078	3.49571	23.3588	10.7256
T_RS13310	bamD	TRUE	0.61303	0.391757	1.56482	0.117625	0.226281	18.6128	33.9765	17.2436	29.7136	16.0305	16.0883
T_RS20020	T_RS20020	FALSE	-2.54924	1.62983	-1.56411	0.117791	0.226435	0	0	3.30196	0	7.78626	0
T_RS00860	speE	TRUE	-1.09123	0.698545	-1.56215	0.118252	0.227156	12.4086	4.24706	12.4741	5.24357	6.41221	5.36278
T_RS08210	fabI	TRUE	-0.670176	0.429634	-1.55988	0.118789	0.228024	41.3619	31.853	34.4872	10.4871	20.6107	21.4511
T_RS17900	rpmE	TRUE	-0.911619	0.584685	-1.55916	0.118958	0.228182	14.4766	10.6177	22.38	8.73929	10.0763	5.36278
T_RS08980	T_RS08980	TRUE	-1.30072	0.834939	-1.55787	0.119265	0.228606	6.20428	2.12353	8.07146	6.99143	9.16031	0
T_RS19125	T_RS19125	TRUE	-2.24616	1.44284	-1.55676	0.119527	0.228872	2.06809	0	2.93508	1.74786	5.49618	0
T_RS20610	tusD	TRUE	-2.17924	1.40004	-1.55655	0.119577	0.228872	6.20428	0	3.66885	0	1.37405	2.68139
T_RS15300	ansB	TRUE	-2.21501	1.4236	-1.55592	0.119727	0.228994	6.20428	4.24706	5.50327	3.49571	87.4809	0
T_RS10775	T_RS10775	TRUE	0.993827	0.639243	1.55469	0.120019	0.229387	6.20428	6.3706	4.40262	8.73929	4.12214	13.4069
T_RS07585	narH	TRUE	-2.60284	1.67563	-1.55335	0.120341	0.229836	3.10214	0	2.20131	0	1.83206	0
T_RS20095	ftsE	TRUE	0.890923	0.574209	1.55157	0.120766	0.23048	5.17023	14.8647	6.60393	17.4786	11.4504	10.7256
T_RS17755	murI	TRUE	0.988953	0.637537	1.55121	0.120852	0.23048	4.13619	6.3706	5.13639	12.235	5.9542	10.7256
T_RS22360	frdC	TRUE	-2.15219	1.38813	-1.55043	0.121039	0.230511	2.06809	2.12353	5.87016	0	2.74809	0
T_RS02080	yfeX	TRUE	-0.676353	0.436256	-1.55036	0.121056	0.230511	29.9873	21.2353	25.6819	17.4786	18.3206	8.04417
T_RS02820	menB	TRUE	-0.826068	0.532929	-1.55005	0.121129	0.230511	17.5788	10.6177	15.0423	6.99143	17.4046	10.7256
T_RS06085	osmE	TRUE	-1.6182	1.04513	-1.54832	0.121545	0.231135	7.23832	0	4.03573	3.49571	8.70229	2.68139
T_RS11975	T_RS11975	TRUE	0.986946	0.638289	1.54624	0.122047	0.231768	5.17023	6.3706	3.66885	10.4871	5.49618	10.7256
T_RS21775	T_RS21775	TRUE	-1.2455	0.805512	-1.54622	0.122052	0.231768	4.13619	6.3706	10.2728	3.49571	12.3664	0
T_RS22965	lptG	TRUE	-0.84328	0.545982	-1.54452	0.122463	0.232381	14.4766	4.24706	16.5098	8.73929	18.7786	16.0883
T_RS03060	napF	TRUE	-2.56076	1.65959	-1.54301	0.122829	0.232908	1.03405	0	5.50327	0	1.83206	0
T_RS20735	rpsH	TRUE	-0.678246	0.439709	-1.54249	0.122955	0.232981	177.856	55.2118	148.588	64.6707	55.8779	96.53
T_RS20480	cobA	TRUE	-1.91438	1.24203	-1.54134	0.123234	0.233217	2.06809	0	6.97081	1.74786	5.49618	2.68139
T_RS15550	hybC	TRUE	-0.60673	0.393661	-1.54125	0.123256	0.233217	29.9873	16.9883	32.2859	20.9743	38.4733	29.4953
T_RS10815	T_RS10815	FALSE	-0.671028	0.436626	-1.53685	0.12433	0.235082	39.2938	25.4824	18.3442	13.9829	66.8702	34.8581
T_RS17020	T_RS17020	TRUE	0.950205	0.619291	1.53434	0.124945	0.235914	6.20428	10.6177	6.97081	15.7307	5.03817	8.04417
T_RS04985	nudB	TRUE	-1.02744	0.669631	-1.53433	0.124948	0.235914	11.3745	4.24706	10.2728	3.49571	9.16031	8.04417
T_RS18860	T_RS18860	TRUE	1.36917	0.893117	1.53303	0.125269	0.236335	3.10214	6.3706	0.733769	8.73929	5.03817	5.36278
T_RS18490	rbsC	TRUE	1.25733	0.820512	1.53238	0.125429	0.236335	2.06809	8.49413	8.80523	6.99143	0.916031	8.04417
T_RS05800	T_RS05800	TRUE	-2.133	1.39199	-1.53234	0.125439	0.236335	2.06809	0	3.30196	1.74786	5.9542	0
T_RS03965	T_RS03965	TRUE	-1.03233	0.674477	-1.53056	0.125878	0.236994	11.3745	10.6177	7.33769	3.49571	22.9008	5.36278
T_RS15950	T_RS15950	TRUE	-1.50444	0.983734	-1.52932	0.126186	0.237345	9.30642	0	7.33769	1.74786	2.74809	5.36278
T_RS08670	lolC	TRUE	-0.790331	0.516866	-1.52908	0.126244	0.237345	15.5107	6.3706	22.0131	8.73929	21.0687	21.4511
T_RS03595	T_RS03595	TRUE	1.0289	0.674911	1.52449	0.127386	0.23927	2.06809	14.8647	4.40262	12.235	10.5344	5.36278
T_RS11805	folD	TRUE	0.888979	0.583226	1.52424	0.127448	0.23927	6.20428	4.24706	12.4741	29.7136	5.03817	10.7256
T_RS23305	T_RS23305	TRUE	-2.0821	1.36972	-1.5201	0.128486	0.241045	3.10214	0	3.30196	0	3.66412	2.68139
T_RS18995	T_RS18995	FALSE	-2.33095	1.53378	-1.51974	0.128576	0.241045	7.23832	2.12353	2.20131	0	3.20611	0
T_RS18780	torS	TRUE	-1.26854	0.834993	-1.51922	0.128706	0.241119	2.06809	2.12353	9.17212	5.24357	16.9466	2.68139
T_RS08340	trpCF	TRUE	0.942847	0.62117	1.51785	0.129051	0.241594	3.10214	12.7412	4.7695	8.73929	6.41221	8.04417
T_RS23410	yjjG	TRUE	-1.11811	0.737546	-1.51598	0.129523	0.242307	9.30642	6.3706	8.43835	1.74786	10.5344	5.36278
T_RS18360	typA	TRUE	-0.794103	0.525493	-1.51116	0.130748	0.244426	158.209	46.7177	92.455	31.4614	39.3893	72.3975
T_RS05790	T_RS05790	TRUE	-2.58351	1.7126	-1.50853	0.13142	0.245293	1.03405	0	4.03573	0	2.74809	0
T_RS12140	maa	TRUE	-1.16137	0.769889	-1.50849	0.131429	0.245293	10.3405	4.24706	6.97081	1.74786	12.3664	8.04417
T_RS03180	yejK	TRUE	-1.03605	0.686919	-1.50825	0.131489	0.245293	8.27237	6.3706	11.3734	3.49571	15.1145	8.04417
T_RS14805	lplT	TRUE	0.983379	0.65271	1.50661	0.131911	0.245754	2.06809	8.49413	8.07146	10.4871	5.9542	13.4069
T_RS00920	panB	TRUE	-1.2815	0.850613	-1.50656	0.131922	0.245754	14.4766	6.3706	6.60393	1.74786	5.9542	2.68139
T_RS09730	T_RS09730	TRUE	-1.2019	0.798478	-1.50524	0.132264	0.246217	11.3745	2.12353	6.23704	5.24357	13.2824	5.36278
T_RS00725	yacG	TRUE	-2.37169	1.57703	-1.5039	0.132607	0.246682	0	0	2.20131	0	4.58015	0
T_RS01205	T_RS01205	TRUE	1.62039	1.07889	1.5019	0.133122	0.247467	2.06809	4.24706	0.733769	0	1.37405	10.7256
T_RS20825	rsmB	TRUE	-0.970681	0.646473	-1.5015	0.133226	0.247486	12.4086	2.12353	16.1429	10.4871	7.32824	5.36278
T_RS13805	T_RS13805	TRUE	-1.13683	0.758006	-1.49976	0.133677	0.248149	6.20428	0	14.3085	10.4871	8.24427	2.68139
T_RS09160	T_RS09160	TRUE	1.05506	0.703745	1.49921	0.133819	0.24824	2.06809	10.6177	2.93508	12.235	8.70229	5.36278
T_RS12580	aroL	TRUE	-1.01443	0.676916	-1.4986	0.133978	0.248333	10.3405	4.24706	13.5747	5.24357	14.6565	10.7256
T_RS03970	rfbN	TRUE	-1.02442	0.683724	-1.49829	0.134057	0.248333	13.4426	4.24706	7.33769	3.49571	10.9924	8.04417
T_RS04600	fliP	TRUE	-1.3719	0.916744	-1.49649	0.134527	0.249029	5.17023	2.12353	6.97081	3.49571	10.5344	2.68139
T_RS22540	bsmA	TRUE	1.24096	0.830203	1.49476	0.134977	0.249688	4.13619	16.9883	2.20131	17.4786	30.229	8.04417
T_RS04960	cmoA	TRUE	-1.38237	0.926456	-1.49211	0.13567	0.250796	12.4086	4.24706	5.50327	1.74786	5.03817	2.68139
T_RS09645	T_RS09645	TRUE	-1.62512	1.09161	-1.48874	0.136556	0.252257	11.3745	0	5.13639	5.24357	3.66412	0
T_RS15335	mltC	TRUE	-1.7751	1.19363	-1.48715	0.136976	0.252857	5.17023	2.12353	2.93508	1.74786	5.49618	0
T_RS12135	hha	TRUE	-1.13443	0.765073	-1.48277	0.138135	0.254819	11.3745	10.6177	11.3734	1.74786	20.1527	8.04417
T_RS10000	pflA	TRUE	0.72319	0.488215	1.48129	0.138529	0.255367	14.4766	23.3589	8.80523	15.7307	7.32824	10.7256
T_RS08825	rne	TRUE	-0.424262	0.287007	-1.47823	0.139346	0.256696	119.949	63.706	118.871	85.645	76.4885	83.1231
T_RS14725	ptrA	TRUE	0.632147	0.427819	1.4776	0.139514	0.256785	14.4766	14.8647	15.776	31.4614	13.2824	21.4511
T_RS23195	T_RS23195	TRUE	-1.07688	0.728942	-1.47733	0.139588	0.256785	6.20428	2.12353	9.90589	5.24357	16.0305	8.04417
T_RS08250	pyrF	TRUE	-2.04309	1.38491	-1.47525	0.140146	0.257632	2.06809	0	2.56819	0	4.58015	2.68139
T_RS01125	rseP	TRUE	0.438493	0.297487	1.47399	0.140483	0.258073	84.7918	78.5707	57.9678	87.3929	43.9695	77.7603
T_RS06425	T_RS06425	TRUE	0.942442	0.640201	1.4721	0.140993	0.258829	3.10214	6.3706	5.13639	10.4871	7.78626	13.4069
T_RS16680	mreC	TRUE	-0.724261	0.492438	-1.47077	0.141354	0.259272	21.715	16.9883	24.5813	12.235	19.2366	10.7256
T_RS10475	glnH	TRUE	1.053	0.716111	1.47045	0.141441	0.259272	5.17023	8.49413	2.93508	15.7307	16.9466	18.7697
T_RS23310	btsT	TRUE	-0.632165	0.430008	-1.47013	0.141528	0.259272	65.1449	74.3236	73.7438	15.7307	59.084	48.265
T_RS17940	zapB	TRUE	0.651109	0.443059	1.46958	0.141676	0.259364	13.4426	23.3589	9.17212	20.9743	21.0687	21.4511
T_RS02735	nuoE	TRUE	-0.678278	0.462012	-1.4681	0.142078	0.25992	16.5447	12.7412	33.3865	8.73929	23.8168	26.8139
T_RS11705	T_RS11705	TRUE	1.26347	0.861291	1.46695	0.14239	0.260311	3.10214	6.3706	1.46754	5.24357	1.83206	2.68139
T_RS13995	hypC	TRUE	1.40046	0.955148	1.46622	0.142587	0.260492	0	4.24706	2.93508	5.24357	4.58015	8.04417
T_RS07595	T_RS07595	TRUE	1.12726	0.769538	1.46485	0.142963	0.260822	3.10214	8.49413	4.7695	5.24357	2.29008	8.04417
T_RS17590	nudC	TRUE	-0.794002	0.54204	-1.46484	0.142965	0.260822	13.4426	12.7412	15.776	8.73929	19.6947	5.36278
T_RS08715	thiK	TRUE	-1.71293	1.17173	-1.46189	0.143772	0.262114	4.13619	2.12353	5.87016	0	4.12214	2.68139
T_RS08540	T_RS08540	TRUE	-0.980335	0.671218	-1.46053	0.144144	0.262612	11.3745	6.3706	6.97081	3.49571	17.8626	8.04417
T_RS12510	proY	TRUE	0.903425	0.619482	1.45836	0.144742	0.263521	2.06809	14.8647	7.33769	6.99143	8.70229	13.4069
T_RS15275	T_RS15275	TRUE	-1.54253	1.05829	-1.45756	0.144961	0.263737	9.30642	2.12353	6.23704	1.74786	3.66412	2.68139
T_RS09680	T_RS09680	TRUE	-2.51218	1.72582	-1.45564	0.145491	0.264377	3.10214	0	4.03573	0	0.458015	0
T_RS19805	bcsG	TRUE	-1.22912	0.844428	-1.45557	0.145512	0.264377	6.20428	2.12353	9.539	5.24357	8.24427	2.68139
T_RS18505	kup	TRUE	-1.18518	0.814613	-1.4549	0.145698	0.264533	8.27237	2.12353	7.70458	5.24357	8.24427	2.68139
T_RS07635	T_RS07635	TRUE	-1.77282	1.2191	-1.4542	0.145891	0.264703	3.10214	4.24706	2.56819	0	9.16031	0
T_RS22480	purA	TRUE	0.366678	0.253149	1.44847	0.147486	0.267412	74.4513	87.0648	62.0035	78.6536	51.7557	75.0789
T_RS14865	T_RS14865	TRUE	-1.7976	1.24186	-1.4475	0.147756	0.267708	5.17023	0	5.50327	3.49571	3.20611	0
T_RS17145	wecC	TRUE	-0.73523	0.508049	-1.44717	0.147851	0.267708	22.749	19.1118	22.0131	8.73929	17.8626	10.7256
T_RS05780	T_RS05780	TRUE	0.609071	0.421144	1.44623	0.148113	0.267999	17.5788	21.2353	15.4092	17.4786	12.3664	32.1767
T_RS17110	wzyE	TRUE	-1.15416	0.798428	-1.44554	0.148307	0.268167	6.20428	6.3706	10.2728	3.49571	10.0763	2.68139
T_RS23520	gpmB	TRUE	0.791709	0.548312	1.4439	0.148767	0.268815	6.20428	12.7412	6.60393	13.9829	7.78626	8.04417
T_RS09545	T_RS09545	TRUE	-0.994671	0.689149	-1.44333	0.148927	0.268921	9.30642	6.3706	9.539	5.24357	10.9924	2.68139
T_RS25770	ypfM	TRUE	-1.74853	1.2124	-1.4422	0.149246	0.269165	6.20428	4.24706	1.46754	0	9.16031	0
T_RS07205	dmsD	TRUE	-1.69701	1.17674	-1.44213	0.149265	0.269165	7.23832	2.12353	3.66885	0	3.66412	2.68139
T_RS16900	ubiE	TRUE	0.653685	0.454266	1.43899	0.150153	0.270582	22.749	23.3589	11.3734	29.7136	11.9084	16.0883
T_RS11150	chiP	TRUE	1.18391	0.82315	1.43826	0.15036	0.27077	1.03405	4.24706	1.83442	5.24357	5.03817	8.04417
T_RS01310	T_RS01310	TRUE	1.56331	1.08749	1.43755	0.150563	0.270915	3.10214	6.3706	0.733769	6.99143	1.37405	0
T_RS15860	folB	TRUE	-1.80115	1.25318	-1.43726	0.150644	0.270915	5.17023	0	2.93508	3.49571	6.87023	0
T_RS16045	tdcC	FALSE	-2.04204	1.42369	-1.43433	0.151479	0.272199	3.10214	2.12353	2.20131	0	4.58015	0
T_RS07180	clcB	TRUE	1.8046	1.25842	1.43403	0.151564	0.272199	0	4.24706	1.10065	5.24357	2.29008	0
T_RS07600	nhoA	TRUE	1.21166	0.84761	1.4295	0.15286	0.274209	2.06809	8.49413	2.20131	6.99143	3.20611	2.68139
T_RS00770	ampE	TRUE	0.840934	0.588315	1.4294	0.152891	0.274209	6.20428	8.49413	6.60393	15.7307	5.49618	8.04417
T_RS22760	cybC	TRUE	-1.30598	0.915434	-1.42663	0.153687	0.275452	7.23832	0	6.97081	8.73929	9.61832	0
T_RS16605	T_RS16605	TRUE	-1.29685	0.909372	-1.42609	0.153842	0.275543	10.3405	4.24706	7.33769	3.49571	8.24427	2.68139
T_RS22700	T_RS22700	TRUE	0.65195	0.457671	1.4245	0.154303	0.276181	5.17023	10.6177	9.90589	15.7307	19.2366	26.8139
T_RS22490	rnr	TRUE	-0.358894	0.2521	-1.42362	0.154557	0.27645	92.0301	59.4589	99.0589	97.88	105.344	72.3975
T_RS03975	T_RS03975	TRUE	-0.739506	0.519718	-1.4229	0.154765	0.276635	24.8171	4.24706	18.7111	8.73929	25.6489	32.1767
T_RS12540	sbcD	TRUE	-1.38979	0.978047	-1.42098	0.155322	0.277305	5.17023	6.3706	5.87016	0	8.24427	2.68139
T_RS11960	T_RS11960	TRUE	0.619118	0.435727	1.42089	0.15535	0.277305	22.749	19.1118	12.841	31.4614	13.2824	21.4511
T_RS02865	arnC	TRUE	-1.31897	0.929475	-1.41905	0.155884	0.278073	8.27237	4.24706	11.3734	1.74786	2.74809	2.68139
T_RS09980	focA	TRUE	-0.895749	0.631565	-1.4183	0.156103	0.278275	15.5107	16.9883	24.5813	3.49571	9.61832	5.36278
T_RS17960	fpr	TRUE	0.999091	0.705608	1.41593	0.156796	0.279322	4.13619	8.49413	2.56819	12.235	5.9542	5.36278
T_RS05930	T_RS05930	TRUE	-2.54993	1.80164	-1.41534	0.156969	0.279443	3.10214	0	4.03573	0	0	0
T_RS06600	mdtK	TRUE	-0.994788	0.703314	-1.41443	0.157236	0.27973	11.3745	6.3706	8.80523	5.24357	9.61832	2.68139
T_RS05755	T_RS05755	TRUE	0.781345	0.552739	1.41359	0.157483	0.279982	14.4766	29.7294	7.70458	6.99143	5.03817	10.7256
T_RS14765	lgt	TRUE	-0.824381	0.58427	-1.41096	0.158257	0.281168	10.3405	12.7412	15.776	5.24357	13.7405	5.36278
T_RS19830	bcsA	TRUE	-1.00563	0.713102	-1.41022	0.158475	0.281368	7.23832	6.3706	11.3734	5.24357	9.61832	2.68139
T_RS19395	T_RS19395	TRUE	-1.30305	0.924885	-1.40888	0.158872	0.281883	4.13619	6.3706	11.0065	0	6.87023	2.68139
T_RS11515	ahpC	TRUE	-0.864173	0.61415	-1.4071	0.159397	0.282625	14.4766	10.6177	19.8118	5.24357	9.16031	8.04417
T_RS01885	tmcA	TRUE	0.55574	0.395267	1.40599	0.159728	0.283023	22.749	29.7294	26.0488	52.4357	26.5649	26.8139
T_RS08625	potA	TRUE	-1.17058	0.832846	-1.40552	0.159866	0.283079	6.20428	8.49413	8.07146	1.74786	6.41221	0
T_RS23465	deoD	TRUE	-0.701674	0.499541	-1.40464	0.160129	0.283355	13.4426	14.8647	23.1137	19.2264	27.9389	5.36278
T_RS03740	baeS	TRUE	-1.73203	1.23529	-1.40212	0.160878	0.284491	7.23832	2.12353	4.03573	1.74786	3.20611	0
T_RS08950	bssS	TRUE	0.75125	0.537505	1.39766	0.162214	0.286662	7.23832	8.49413	7.33769	20.9743	12.3664	13.4069
T_RS09195	T_RS09195	TRUE	-1.24908	0.894777	-1.39597	0.162725	0.287372	9.30642	2.12353	6.60393	5.24357	4.12214	0
T_RS00195	T_RS00195	TRUE	-2.39154	1.71369	-1.39555	0.16285	0.287383	1.03405	0	2.56819	0	2.29008	0
T_RS10825	pal	TRUE	-0.652317	0.467535	-1.39522	0.162948	0.287383	87.8939	42.4706	87.3186	34.9571	32.0611	48.265
T_RS21085	zur	TRUE	0.798232	0.572872	1.39339	0.163503	0.288016	9.30642	19.1118	8.80523	29.7136	13.7405	5.36278
T_RS19600	T_RS19600	TRUE	1.42384	1.02191	1.39331	0.163525	0.288016	0	6.3706	0.733769	5.24357	8.24427	5.36278
T_RS08260	T_RS08260	TRUE	1.01571	0.729496	1.39234	0.163819	0.288344	8.27237	6.3706	5.13639	19.2264	6.87023	16.0883
T_RS22250	T_RS22250	TRUE	-0.846741	0.608318	-1.39194	0.163942	0.288367	16.5447	6.3706	15.4092	5.24357	13.2824	16.0883
T_RS11350	mrdA	TRUE	-0.777247	0.559628	-1.38886	0.164874	0.289658	13.4426	8.49413	16.8767	6.99143	13.2824	10.7256
T_RS26220	T_RS26220	TRUE	-1.06849	0.769365	-1.3888	0.164894	0.289658	3.10214	4.24706	9.17212	5.24357	16.0305	2.68139
T_RS10940	nei	TRUE	-1.64586	1.18636	-1.38732	0.165344	0.290255	2.06809	0	5.13639	3.49571	5.03817	0
T_RS03640	T_RS03640	TRUE	-1.67371	1.20694	-1.38673	0.165523	0.290378	6.20428	2.12353	4.40262	0	3.20611	2.68139
T_RS26040	bcsC	FALSE	-0.657401	0.474343	-1.38592	0.165771	0.290621	18.6128	14.8647	22.0131	12.235	18.7786	10.7256
T_RS15710	T_RS15710	TRUE	-1.96681	1.42406	-1.38112	0.167241	0.293003	1.03405	0	3.66885	1.74786	4.12214	0
T_RS15015	fldB	TRUE	0.89063	0.646251	1.37815	0.168157	0.294414	5.17023	14.8647	5.87016	6.99143	5.03817	8.04417
T_RS04470	T_RS04470	TRUE	-1.0817	0.785551	-1.37699	0.168516	0.294561	3.10214	0	9.539	5.24357	14.6565	8.04417
T_RS03320	cirA	TRUE	1.29434	0.939997	1.37696	0.168524	0.294561	3.10214	4.24706	0.366885	5.24357	2.29008	2.68139
T_RS09070	T_RS09070	TRUE	-1.21341	0.881324	-1.3768	0.168574	0.294561	9.30642	2.12353	5.50327	3.49571	5.03817	2.68139
T_RS10835	tolA	TRUE	-0.822995	0.598061	-1.37611	0.168789	0.294741	15.5107	10.6177	14.3085	13.9829	12.3664	0
T_RS12010	copA	TRUE	-0.72504	0.527906	-1.37343	0.16962	0.295997	15.5107	14.8647	12.4741	5.24357	21.9847	10.7256
T_RS15960	T_RS15960	TRUE	0.658537	0.47965	1.37295	0.169767	0.296058	19.6469	19.1118	12.4741	24.47	8.24427	16.0883
T_RS06015	selD	TRUE	0.631331	0.461643	1.36757	0.171446	0.29879	12.4086	23.3589	13.5747	12.235	11.9084	24.1325
T_RS22185	T_RS22185	TRUE	0.809683	0.592388	1.36681	0.171684	0.299008	5.17023	25.4824	8.43835	10.4871	12.3664	8.04417
T_RS22400	rsgA	TRUE	0.644738	0.471863	1.36637	0.171824	0.299055	11.3745	16.9883	11.3734	13.9829	8.70229	18.7697
T_RS22300	T_RS22300	TRUE	0.587335	0.430249	1.36511	0.17222	0.299547	21.715	31.853	19.078	26.2179	23.3588	40.2208
T_RS01530	csiE	TRUE	4.08182	2.99127	1.36458	0.172386	0.29964	0	2.12353	0	5.24357	1.83206	0
T_RS17985	lsrG	TRUE	0.777145	0.569978	1.36346	0.172736	0.300052	5.17023	10.6177	5.50327	10.4871	10.9924	13.4069
T_RS03390	T_RS03390	TRUE	-1.95999	1.44212	-1.3591	0.174114	0.302168	2.06809	0	2.93508	0	4.58015	2.68139
T_RS03295	fruA	TRUE	1.11581	0.821122	1.35889	0.174183	0.302168	1.03405	8.49413	5.87016	8.73929	1.37405	0
T_RS16320	cgtA	TRUE	-0.722811	0.532474	-1.35746	0.174636	0.302756	71.3492	31.853	39.2567	15.7307	16.9466	24.1325
T_RS18580	atpD	TRUE	-0.422281	0.311429	-1.35595	0.175116	0.303279	160.277	125.288	132.079	57.6793	81.0687	96.53
T_RS05985	msrB	TRUE	0.763962	0.563482	1.35579	0.175167	0.303279	18.6128	59.4589	19.4449	47.1921	38.4733	16.0883
T_RS19250	rph	TRUE	-0.98554	0.727337	-1.355	0.175419	0.303516	10.3405	4.24706	13.9416	1.74786	9.16031	13.4069
T_RS08500	T_RS08500	TRUE	1.26938	0.937728	1.35368	0.17584	0.304047	0	8.49413	1.83442	5.24357	4.58015	2.68139
T_RS22110	T_RS22110	TRUE	-0.667278	0.493422	-1.35235	0.176264	0.304582	17.5788	10.6177	17.6105	13.9829	21.0687	10.7256
T_RS03790	asmA	TRUE	-0.574302	0.424871	-1.35171	0.176469	0.304736	36.1916	31.853	24.2144	10.4871	25.6489	16.0883
T_RS19705	ghrB	TRUE	1.11486	0.827361	1.34749	0.177824	0.306787	0	14.8647	7.70458	3.49571	3.66412	8.04417
[truncated: 1,114 more rows]

## Sheet: DEG (Inside KO vs LL)
GeneID	GeneName	IsCoding	logFC (KO_Exp / KO_Ctrl)	lfcSE	stat	pvalue	padj	X9.1.KO.Ctrl	X9.1.KO.Exp	X9.4.KO.Ctrl	X9.4.KO.Exp	X9.9.KO.Ctrl	X9.9.KO.Exp
[truncated: 2,649 more rows]

[truncated: 1 more sheets: Ty2 GSEA]
